# Supplementary material for: The demic diffusion of Han culture into the Yunnan-Guizhou plateau inferred from ancient genomes
Source: Natl Sci Rev. 2024 Oct 30;11(12):nwae387. doi: 10.1093/nsr/nwae387 (PMC11647586; doi:10.1093/nsr/nwae387)
Supplement: nwae387_Supplementary_Files [file nwae387_supplementary_files.zip]

Archive with 6 entries (6 files):
- Supplementary methods.docx
- Table.S1.xlsx
- Table.S2.xlsx
- Table.S3.xlsx
- Table.S4.xlsx
- Table.S5.xlsx
