# Supplementary material for: The demic diffusion of Han culture into the Yunnan-Guizhou plateau inferred from ancient genomes
Source: Natl Sci Rev. 2024 Oct 30;11(12):nwae387. doi: 10.1093/nsr/nwae387 (PMC11647586; doi:10.1093/nsr/nwae387)
Supplement: nwae387_Supplementary_Files [file nwae387_supplementary_files.zip › Table.S1.xlsx]

## Sheet: Content
A	Basic information
B	Calibrate Dating Information
C	Contamination Estimation
D	Genetic Sex Estimation

## Sheet: A
Basic Information of Songshan Individual
Individual ID	Archeological ID	Skeletal Element	Site	Group Label	Dynasty Label	aln.endogenous	endogenous	duplication rate	library.length	mapped.length	mapped reads	mapped bases	MT reads	MT haplotype	Likelihood	sexsual	Y haplogroup	5pC>T	3pG>A	average quality	coverage	#SNPs HO	#SNPs 1240k
DTL_M1		Tooth	Datoulin	Songshan	Songshan_Ming	0.016	0.0071	0.56	167	148	125953	18735633	7690	B4c2c	0.8721	M	NA	0.0728	0.0719	39.8	0.00605	22750	44411
FBD_M101		Tooth	Fenbading	Songshan_o1	Songshan_Ming_o1	0.0406	0.0274	0.34	171	138	328149	45431485	5274	B5a1c1a	0.9712	F	NA	0.1586	0.1482	40	0.01468	71629	143349
FBD_M103		Tooth	Fenbading	Songshan_lc	Songshan_Ming_lc	0.0083	0.0031	0.62	166	140	48838	6876870	6072	M11a2	0.9342	F	NA	0.1421	0.1257	40.1	0.00222	6374	12817
FBD_M106		Tooth	Fenbading	Songshan_kin	Songshan_Ming_kin	0.032	0.0181	0.44	175	142	213920	30549285	7928	B4c2c	0.8527	M	NA	0.1881	0.1819	40.2	0.00987	46020	93816
DTL_M11		Tooth	Datoulin	Songshan_lc	Songshan_Ming_lc	0.0133	0.0077	0.42	167	66	151366	10052495	151	NA	NA	M	NA	0.0777	0.0878	35.5	0.00325	2341	4593
FBD_M111		Tooth	Fenbading	Songshan_lc	Songshan_Ming_lc	0.0087	0.0056	0.37	172	96	129924	12581493	14018	M7b1a1a3	0.986	F	NA	0.1649	0.1524	38.3	0.00406	9551	18995
FBD_M114		Tooth	Fenbading	Songshan_lc	Songshan_Ming_lc	0.0263	0.0127	0.53	183	130	94552	12349787	5139	B4c2c	0.8728	M	NA	0.1407	0.1516	39.5	0.00399	14768	29031
FBD_M115		Tooth	Fenbading	Songshan	Songshan_Ming	0.0084	0.006	0.28	171	136	143754	19664163	12211	B4c2c	0.8214	F	NA	0.1759	0.1702	40	0.00635	28427	54901
FBD_M12		Tooth	Fenbading	Songshan	Songshan_Ming	0.5112	0.3319	0.52	155	137	4113844	564529855	4161	B4c2c	0.8639	F	NA	0.1219	0.1235	40.3	0.18236	449026	893916
FBD_M129		Tooth	Fenbading	Songshan_kin	Songshan_Ming_kin	0.3728	0.3283	0.18	128	114	1306034	149151995	311	NA	NA	M	NA	0.1429	0.108	40.8	0.04818	180665	321006
FBD_M132		Tooth	Fenbading	Songshan	Songshan_Ming	0.0125	0.0085	0.32	174	144	173814	25144767	10974	M7b1a1a3	0.986	F	NA	0.1584	0.1554	40	0.00812	39864	78829
FBD_M133		Tooth	Fenbading	Songshan_lc	Songshan_Ming_lc	0.0051	0.0035	0.32	158	64	44033	2826013	821	M11a2	0.8799	M	NA	0.0896	0.0804	35.8	0.00091	709	1398
FBD_M136		Tooth	Fenbading	Songshan	Songshan_Ming	0.398	0.2965	0.36	158	120	4071977	491379907	16809	B4c2c	0.8078	M	C2b1b1d2a~ (*Z43984)	0.1726	0.1727	40.5	0.15873	432416	876959
FBD_M137		Tooth	Fenbading	Songshan	Songshan_Ming	0.0454	0.0117	0.75	170	141	147019	20758074	5635	B4c2c	0.8464	F	NA	0.1714	0.1687	40.1	0.00671	17930	36884
FBD_M138		Tooth	Fenbading	Songshan	Songshan_Ming	0.0371	0.01	0.74	167	137	231673	31821942	19411	B4c2c	0.8215	M	NA	0.1181	0.1105	40.1	0.01028	33541	68660
DTL_M14		Tooth	Datoulin	Songshan_lc	Songshan_Ming_lc	0.0046	0.0028	0.4	169	83	50707	4213782	417	R	0.6369	M	NA	0.1	0.1138	37.6	0.00136	2334	4554
FBD_M140		Tooth	Fenbading	Songshan_lc	Songshan_Ming_lc	0.0063	0.0025	0.61	180	139	50180	6988741	3870	B6a1	0.8046	M	NA	0.1075	0.1029	39.7	0.00226	8250	16503
FBD_M143		Tooth	Fenbading	Songshan_o2	Songshan_Ming_o2	0.0099	0.0053	0.47	182	133	120207	16023733	3511	B5a1c*	0.9015	F	NA	0.1403	0.1369	39.8	0.00518	23067	46368
FBD_M146		Tooth	Fenbading	Songshan_lc	Songshan_Ming_lc	0.0009	0.0007	0.22	177	126	22312	2822151	437	NA	NA	F	NA	0.1255	0.1309	39.8	0.00091	4378	8632
FBD_M149		Tooth	Fenbading	Songshan	Songshan_Ming	0.0208	0.0099	0.53	171	136	248263	33815814	11608	M7b1a1a3	0.986	F	NA	0.1754	0.1656	40	0.01092	46682	93771
FBD_M155		Tooth	Fenbading	Songshan	Songshan_Ming	0.1236	0.0875	0.32	166	149	1773828	265706382	3761	B4c2c	0.9455	F	NA	0.0672	0.0627	39.9	0.08583	302974	600128
FBD_M156		Tooth	Fenbading	Songshan_lc	Songshan_Ming_lc	0.0269	0.0159	0.42	153	70	199903	14148703	968	B6a1	0.7464	M	NA	0.0913	0.0974	36.3	0.00457	9511	18061
FBD_M157		Tooth	Fenbading	Songshan_kin	Songshan_Ming_kin	0.4961	0.3188	0.52	177	164	11594290	1906528284	28648	B4c2c	0.8549	M	C2b1a2a2b1a2a1~ (*Y141202)	0.0821	0.0772	39.4	0.61586	581784	1186886
FBD_M162		Tooth	Fenbading	Songshan	Songshan_Ming	0.0324	0.0164	0.5	173	129	593829	77060449	22451	B4c2c	0.8459	M	NA	0.1249	0.125	39.6	0.02489	93305	185930
FBD_M163		Tooth	Fenbading	Songshan_lc	Songshan_Ming_lc	0.005	0.0018	0.64	182	125	71277	8919182	7137	M7b1a1a3	0.969	F	NA	0.2059	0.1919	40	0.00288	9079	18470
FBD_M164		Tooth	Fenbading	Songshan	Songshan_Ming	0.019	0.0107	0.44	167	101	225244	22898298	799	F1b1c	0.8678	M	NA	0.2381	0.2536	40	0.0074	31934	64074
FBD_M166		Tooth	Fenbading	Songshan_lc	Songshan_Ming_lc	0.0012	0.0009	0.19	171	84	16858	1426311	302	B6	0.6441	F	NA	0.1398	0.1285	37.8	0.00046	1267	2482
FBD_M167		Tooth	Fenbading	Songshan_lc	Songshan_Ming_lc	0.0032	0.0027	0.16	167	97	17325	1695601	577	B4c2c	0.8332	M	NA	0.1287	0.1438	38.6	0.00055	2089	3947
FBD_M168		Tooth	Fenbading	Songshan	Songshan_Ming	0.039	0.0178	0.55	170	144	537780	77965625	33527	B4c2c	0.834	M	NA	0.1647	0.1494	40	0.02519	77420	156094
FBD_M17		Tooth	Fenbading	Songshan_lc	Songshan_Ming_lc	0.0054	0.0015	0.73	171	128	34507	4424082	955	F1a1	0.8679	F	NA	0.1154	0.1161	39.9	0.00143	4058	8261
FBD_M171		Tooth	Fenbading	Songshan_lc	Songshan_Ming_lc	0.0025	0.0015	0.39	173	133	49667	6649481	1093	M11a2	0.9212	F	NA	0.1304	0.1186	40.3	0.00215	10469	20807
FBD_M174		Tooth	Fenbading	Songshan	Songshan_Ming	0.0381	0.0125	0.68	174	125	464777	58261789	61543	B4c2c	0.8639	F	NA	0.1685	0.1586	39.7	0.01882	46873	96012
FBD_M19		Tooth	Fenbading	Songshan	Songshan_Ming	0.0095	0.0059	0.38	183	149	125854	18791259	4742	B4c2c	0.888	M	NA	0.1754	0.1764	39.6	0.00607	26512	52296
FBD_M194		Tooth	Fenbading	Songshan	Songshan_Ming	0.0583	0.0191	0.68	174	144	529970	76488388	9994	M7b1a1a3	0.986	F	NA	0.1099	0.1031	40	0.02471	82480	165277
DTL_M2		Tooth	Datoulin	Songshan_o2	Songshan_Ming_o2	0.0422	0.0304	0.29	167	141	674605	95675561	1344	D4e1a3	0.9835	F	NA	0.0651	0.0654	40.2	0.03091	146815	289867
DTL_M20		Tooth	Datoulin	Songshan_lc	Songshan_Ming_lc	0.0058	0.0032	0.45	141	99	43078	4265879	890	B4c2c	0.8301	F	NA	0.1346	0.1538	39.4	0.00138	5278	10327
FBD_M205		Tooth	Fenbading	Songshan	Songshan_Ming	0.0102	0.006	0.41	169	118	89572	10658776	3612	M11a2	0.9208	M	NA	0.1914	0.1928	39.8	0.00344	15964	31116
FBD_M21		Tooth	Fenbading	Songshan	Songshan_Ming	0.0539	0.0422	0.23	168	139	575990	80186226	2888	M7b1a1a3	0.966	F	NA	0.1038	0.103	40.2	0.0259	126263	250488
FBD_M210		Tooth	Fenbading	Songshan	Songshan_Ming	0.0187	0.0098	0.48	173	142	125370	17818396	9477	B4c2c	0.859	F	NA	0.197	0.1828	40.1	0.00576	23668	48750
FBD_M24		Tooth	Fenbading	Songshan_lc	Songshan_Ming_lc	0.0027	0.0018	0.32	161	81	21955	1778780	43	NA	NA	M	NA	0.0657	0.0863	37.1	0.00057	735	1311
FBD_M253		Tooth	Fenbading	Songshan	Songshan_Ming	0.01	0.0054	0.47	171	129	105526	13649490	5124	G2a1+16189	0.8	M	NA	0.1916	0.1858	40.1	0.00441	20042	40639
FBD_M254		Tooth	Fenbading	Songshan_lc	Songshan_Ming_lc	0.0026	0.0009	0.65	172	130	25580	3325576	5211	R9b1a3	0.8767	M	NA	0.18	0.174	40	0.00107	2426	4865
FBD_M255		Tooth	Fenbading	Songshan_kin	Songshan_Ming_kin	0.034	0.0197	0.43	177	142	543048	77176621	1294	B5b4	0.9435	M	NA	0.1064	0.1076	40.2	0.02493	111190	226973
FBD_M259		Tooth	Fenbading	Songshan_lc	Songshan_Ming_lc	0.0074	0.0019	0.74	173	132	63322	8403164	2990	M7b1a1a3	0.937	F	NA	0.1437	0.1315	40.1	0.00271	6483	13608
FBD_M264		Tooth	Fenbading	Songshan	Songshan_Ming	0.1469	0.0965	0.38	167	146	2377435	347264350	6675	B4c2c	0.8826	M	C2b1b1b2 (*F12522, F13534.2/Y17263.2, MF1018)	0.0717	0.0706	40	0.11218	352925	698934
FBD_M265		Tooth	Fenbading	Songshan_cont	Songshan_Ming_cont	0.1491	0.0971	0.39	172	144	1318274	190045495	993	B6a1	0.8955	F	NA	0.1069	0.1095	40.1	0.06139	240456	478250
FBD_M266		Tooth	Fenbading	Songshan	Songshan_Ming	0.059	0.0241	0.61	167	133	555410	74396157	10193	R11'B6	0.81	F	NA	0.1441	0.1342	39.8	0.02403	82880	169944
FBD_M271		Tooth	Fenbading	Songshan	Songshan_Ming	0.2093	0.1463	0.35	170	149	2021006	302315773	5280	M11a2	0.926	M	C2b1b1b2 (*F12578, F13534.2/Y17263.2)	0.097	0.0849	40	0.09766	329895	666550
FBD_M279		Tooth	Fenbading	Songshan_lc	Songshan_Ming_lc	0.0026	0.0011	0.57	172	130	25677	3348484	6881	M7b1a1a3	0.986	F	NA	0.1809	0.1563	40.1	0.00108	2483	5161
FBD_M282		Tooth	Fenbading	Songshan	Songshan_Ming	0.1629	0.106	0.39	167	148	1394088	207610436	4300	B4c2c	0.8806	M	NA	0.1169	0.1069	40	0.06706	254132	517281
FBD_M283		Tooth	Fenbading	Songshan_kin	Songshan_Ming	0.132	0.0462	0.68	143	128	552258	71023967	1717	B4c2c	0.9585	F	NA	0.1084	0.1042	40.7	0.02294	82704	164423
FBD_M284		Tooth	Fenbading	Songshan	Songshan_Ming	0.833	0.4385	0.84	161	150	8029317	1205520770	17588	B4c2c	0.888	M	C2b1b1d1a1~ (*FGC39582/Z38902)	0.0932	0.0857	39.9	0.38942	420450	864007
FBD_M288		Tooth	Fenbading	Songshan	Songshan_Ming	0.1288	0.0237	0.84	175	145	500689	72841399	2082	B4c2c	0.9025	M	NA	0.1158	0.1101	40	0.02353	46987	98841
FBD_M291		Tooth	Fenbading	Songshan_cont	Songshan_Ming_cont	0.0281	0.0101	0.65	175	131	139337	18255779	229	NA	NA	M	NA	0.1635	0.1493	40.6	0.0059	20863	44957
FBD_M293		Tooth	Fenbading	Songshan	Songshan_Ming	0.2672	0.0306	0.91	172	142	800062	113938429	59058	M7b1a1a3	0.976	M	NA	0.1144	0.1031	40	0.03681	81256	168043
FBD_M295		Tooth	Fenbading	Songshan	Songshan_Ming	0.4288	0.3571	0.26	165	156	9747529	1525326108	8661	B4c2c	0.8676	M	O1a1a1a1a2a1a (MF21015)	0.082	0.0803	39.7	0.49273	577926	1175439
FBD_M296		Tooth	Fenbading	Songshan	Songshan_Ming	0.3481	0.2149	0.49	167	148	5399233	803202918	6149	F1b1c	0.922	F	NA	0.1002	0.0913	40	0.25946	485924	981194
YGT_M2		Tooth	Yanggoutu	Songshan_lc	Songshan_Yuan_lc	0.0144	0.0087	0.4	175	151	70881	10711444	6599	B4c2c	0.8592	M	NA	0.0899	0.0956	39.7	0.00346	14640	28820
FBD_M304		Tooth	Fenbading	Songshan	Songshan_Ming	0.1846	0.1211	0.39	167	154	1310781	202647597	4393	F1b1c	0.9115	M	NA	0.1004	0.0945	39.8	0.06546	235504	469886
FBD_M307		Tooth	Fenbading	Songshan	Songshan_Ming	0.0157	0.0076	0.52	173	125	203574	25492065	10816	B4c2c	0.8402	M	NA	0.1634	0.1712	40.2	0.00823	31814	63368
FBD_M309		Tooth	Fenbading	Songshan_lc	Songshan_Ming_lc	0.0034	0.0021	0.4	180	116	63080	7352803	3325	B4c2c	0.8038	F	NA	0.1506	0.1372	39.1	0.00238	8503	16677
FBD_M311-M49		Tooth	Fenbading	Songshan	Songshan_Ming	0.0241	0.0052	0.79	179	136	358737	49063729	5595	R11'B6	0.814	F	NA	0.1033	0.0999	40.1	0.01585	51197	104116
FBD_M32		Tooth	Fenbading	Songshan_o2	Songshan_Ming_o2	0.0656	0.0246	0.64	172	144	675760	97340479	19086	M7b1a1a3	0.986	M	NA	0.1125	0.108	40.1	0.03144	112967	234553
FBD_M324		Tooth	Fenbading	Songshan	Songshan_Ming	0.0375	0.0141	0.63	170	117	347798	41017130	7957	B4c2c	0.8681	M	NA	0.1969	0.1883	40.3	0.01325	49938	98972
FBD_M327		Tooth	Fenbading	Songshan_lc	Songshan_Ming_lc	0.0043	0.0036	0.17	167	138	65311	9031632	1284	M11a2	0.8872	M	NA	0.0987	0.0995	39.8	0.00292	14617	28450
FBD_M354		Tooth	Fenbading	Songshan	Songshan_Ming	0.0933	0.0452	0.54	167	135	553843	74931347	6494	R11'B6	0.7971	M	NA	0.1972	0.1874	40.4	0.02421	106604	214443
FBD_M38		Tooth	Fenbading	Songshan_lc	Songshan_Ming_lc	0.0036	0.0023	0.36	175	133	55629	7428006	2714	M11a2	0.9237	F	NA	0.1632	0.1642	39.9	0.0024	10608	21169
FBD_M380		Tooth	Fenbading	Songshan_lc	Songshan_Ming_lc	0.0042	0.0017	0.59	179	130	38356	5009892	3609	B4c2c	0.8421	M	NA	0.0948	0.0902	39.6	0.00162	5566	11194
FBD_M40		Tooth	Fenbading	Songshan	Songshan_Ming	0.0133	0.0078	0.41	166	117	160615	18797743	2239	M7b1a1a3	0.976	F	NA	0.2097	0.2103	40.2	0.00607	30157	58962
FBD_M43		Tooth	Fenbading	Songshan	Songshan_Qing	0.0286	0.0133	0.54	171	133	193361	25768664	7978	M7b1a1a3	0.976	M	NA	0.1605	0.1516	39.9	0.00832	32958	67072
FBD_M46		Tooth	Fenbading	Songshan	Songshan_Ming	0.0703	0.0371	0.49	172	134	787954	106299994	4683	B4c2c	0.8551	F	NA	0.1625	0.1554	40.4	0.03434	150883	301902
FBD_M491		Tooth	Fenbading	Songshan_kin	Songshan_Ming_kin	0.0101	0.0077	0.24	162	130	111528	14538570	1151	B4c2c	0.8817	F	NA	0.1356	0.1332	40.4	0.0047	25663	51581
FBD_M492		Tooth	Fenbading	Songshan_lc	Songshan_Ming_lc	0.0069	0.0047	0.32	167	133	73500	9827607	317	NA	NA	F	NA	0.0921	0.088	39.9	0.00317	14409	28359
DTL_M5		Tooth	Datoulin	Songshan_cont	Songshan_Ming_cont	0.4605	0.3035	0.49	170	161	8099932	1306543137	20878	B4c2c	0.8639	M	C2b1b1b5~ (*FT118358)	0.0377	0.0378	39.6	0.42205	561000	1141496
FBD_M502		Tooth	Fenbading	Songshan_lc	Songshan_Ming_lc	0.0022	0.0014	0.33	174	129	35059	4528353	106	NA	NA	F	NA	0.1347	0.1352	39.8	0.00146	6453	12726
FBD_M508		Tooth	Fenbading	Songshan	Songshan_Yuan	0.3631	0.1749	0.63	166	150	5063387	764333189	8904	M11a2	0.9362	M	C2b1b1b2 (*F12522, F12578)	0.1032	0.1012	39.9	0.2469	447751	917624
FBD_M511		Tooth	Fenbading	Songshan_lc	Songshan_Song_lc	0.0135	0.0047	0.65	141	123	59978	7413471	554	B6a1	0.7303	M	NA	0.1442	0.1313	40.7	0.00239	9861	19501
FBD_M537		Tooth	Fenbading	Songshan	Songshan_Song	0.6626	0.6109	0.2	141	127	8676000	1104049105	3412	G2a1	0.895	F	NA	0.1449	0.1365	40.5	0.35664	556902	1108841
FBD_M543		Tooth	Fenbading	Songshan_lc	Songshan_Song_lc	0.0077	0.0046	0.41	173	125	81851	10304869	1912	M7b1a1a3	0.945	M	NA	0.1798	0.1651	40	0.00333	13580	26523
FBD_M546		Tooth	Fenbading	Songshan	Songshan_Song	0.8496	0.7043	0.58	150	145	15817262	2300471450	18319	B4c2c	0.888	M	C2b1b1b2 (*F11898, F12522, F12578, F13534.2/Y17263.2, F13563, MF1018)	0.1159	0.1008	40.1	0.74312	582350	1192118
FBD_M548		Tooth	Fenbading	Songshan	Songshan_Ming	0.1	0.0159	0.85	166	146	253007	37013098	38248	B5b4	0.8941	M	NA	0.129	0.1299	39.7	0.01196	27028	55212
FBD_M579		Tooth	Fenbading	Songshan	Songshan_Ming	0.8045	0.5191	0.74	165	160	12400036	1995156964	14656	R11'B6	0.7964	F	NA	0.0405	0.0366	39.6	0.64449	567241	1141026
FBD_M58		Tooth	Fenbading	Songshan_lc	Songshan_Ming_lc	0.0022	0.0013	0.42	170	143	18804	2706016	4605	B4c2c	0.9336	M	NA	0.1416	0.1251	40	0.00087	3020	6086
FBD_M59		Tooth	Fenbading	Songshan_lc	Songshan_Ming_lc	0.0049	0.0037	0.25	163	136	46163	6298904	527	B6a1	0.7564	M	NA	0.1103	0.1001	39.9	0.00203	10461	20056
DTL_M6		Tooth	Datoulin	Songshan	Songshan_Ming	0.0454	0.0099	0.79	183	138	345918	47772801	11568	B4c2c	0.8566	F	NA	0.1488	0.1446	39.8	0.01543	39458	81125
FBD_M61		Tooth	Fenbading	Songshan	Songshan_Ming	0.0151	0.0113	0.25	170	117	175993	20713382	1750	R9b1a3	0.9143	M	NA	0.1838	0.186	40.7	0.00669	35318	71409
FBD_M62		Tooth	Fenbading	Songshan	Songshan_Qing	0.0549	0.0103	0.82	170	126	281542	35636063	42400	B4c2c	0.881	M	NA	0.2013	0.2016	40.4	0.01151	28875	60037
FBD_M69		Tooth	Fenbading	Songshan	Songshan_Ming	0.1846	0.0698	0.67	171	142	2191403	311645076	11056	B4c2c	0.8828	F	NA	0.1125	0.1082	40.2	0.10067	281278	579632
DTL_M7		Tooth	Datoulin	Songshan	Songshan_Ming	0.0096	0.0071	0.26	173	138	182696	25219069	1088	B4c2c	0.9243	F	NA	0.182	0.1731	40.1	0.00815	38876	77981
FBD_M74		Tooth	Fenbading	Songshan_lc	Songshan_Ming_lc	0.0037	0.0016	0.58	177	130	30988	4057991	2321	B4c2c	0.9291	M	NA	0.175	0.1764	39.9	0.00131	4386	8697
FBD_M80		Tooth	Fenbading	Songshan_lc	Songshan_Ming_lc	0.0036	0.0022	0.39	174	124	69959	8723950	5788	B4c2c	0.8639	M	NA	0.1395	0.1408	39.8	0.00282	10924	21329
FBD_M82		Tooth	Fenbading	Songshan	Songshan_Qing	0.0277	0.0184	0.34	167	141	190739	27059277	607	NA	NA	M	NA	0.052	0.0527	39.3	0.00874	42629	83189
FBD_M84		Tooth	Fenbading	Songshan	Songshan_Ming	0.1061	0.0534	0.52	174	140	1312164	184893632	6968	M7b1a1a3	0.959	F	NA	0.1142	0.1146	40	0.05973	211515	429113
FBD_M85		Tooth	Fenbading	Songshan	Songshan_Ming	0.1875	0.1319	0.34	163	149	3224987	483499337	13400	B4c2c	0.8495	F	NA	0.0549	0.0529	39.8	0.15618	421672	836697
FBD_M88		Tooth	Fenbading	Songshan	Songshan_Ming	0.2817	0.1897	0.4	168	159	3058579	487178202	14780	B4c2c	0.8587	F	NA	0.0528	0.0475	39.7	0.15737	405084	806556
DTL_M9		Tooth	Datoulin	Songshan	Songshan_Ming	0.0723	0.0266	0.65	182	147	609716	89856119	10268	B4c2c	0.8826	M	NA	0.095	0.091	39.9	0.02903	103517	212309
FBD_M94		Tooth	Fenbading	Songshan	Songshan_Ming	0.0492	0.0237	0.53	175	129	639872	83151386	6881	M11a2	0.9286	F	NA	0.2171	0.2145	40.3	0.02686	117909	238551
FBD_M95		Tooth	Fenbading	Songshan	Songshan_Ming	0.6159	0.3145	0.71	166	154	7200213	1111432514	19160	B4c2c	0.8639	F	NA	0.0673	0.0637	39.8	0.35903	469155	957848
FBD_M96		Tooth	Fenbading	Songshan_lc	Songshan_Yuan_lc	0.0054	0.0018	0.66	172	80	27318	2211626	1717	B4c2c	0.8344	U	NA	0.1188	0.1374	37.5	0.00071	546	1114
# aln.endogenous : endogenous rate from Samtools flagstats (before Dedup)
# endogenous : endogenous rate from Samtools flagstats (after Dedup)
# duplication : duplication rate from Dedup log
# library.length : average length of whole library (including unmapping reads) from Samtools stats
# mapped.length : average length of reads mapped to human only from Samtools stats
# mapped reads : mapped reads from Samtools stats
# mapped bases : mapped bases (cigar) from Samtools stats
# mapped MT reads : mapped reads from Samtools idxstats
# average quality : average base quality of mapped bases
# coverage : mapped bases/3095693981*100%
# #SNPs HO : #SNPs coverage on HO
# #SNPs 1240k : #SNPs coverage on 1240k
# #SNPs 2.2M : #SNPs coverage on 2.2M
# Rx : Sex assignment by Rx
# Ry : Sex assignment by Ry

## Sheet: B
Calibrate Dating Information
Individual ID	Skeletal Element	d13C	d15N	C/N	pctC	pctN	Method for Determining Date; unless otherwise specified, calibrations use 95.4% intervals from OxCal v4.4.4 Bronk Ramsey (2021); r:5; Atmospheric data from Reimer et al (2020)	Date mean in BP [OxCal mu for a direct radiocarbon date]	Date standard deviation in BP [OxCal sigma for a direct radiocarbon date]	Full Date: (Format) 95.4% CI calibrated radiocarbon age (Conventional Radiocarbon Age BP, Lab number) e.g. 2624-2350 calBCE (3990±40 BP, Ua-35016)
FBD_M129	Tooth	-17.9	11.3	3.3	41.79	14.64	Direct: IntCal20	382	46	1490-1649 calAD (310±30 BP, Beta-669230)
FBD_M508	Tooth	-18.7	13.9	3.2	41.84	15.27	Direct: IntCal20	604	32	1293-1398 calAD (630±30 BP, Beta-669231)
DTL_M2	Tooth	-18.4	12.5	3.2	41.59	15.34	Direct: IntCal20	389	47	1480-1640 calAD (330±30 BP, Beta-669232)
FBD_M288	Tooth	-19.2	13.7	3.1	40.43	15.43	Direct: IntCal20	472	48	1426-1620 calAD (420±30 BP, Beta-669233)
FBD_M546	Tooth	-19.4	11.6	3.2	41.45	15.13	Direct: IntCal20	891	49	992-1154 calAD (1000±30 BP, Beta-671345)
FBD_M537	Tooth	-19.5	12.2	3.2	40.88	15	Direct: IntCal20	774	48	1047-1261 calAD (870±30 BP, Beta-671346)
FBD_M511	Tooth	-19.6	12.4	3.2	40.04	14.65	Direct: IntCal20	908	47	990-1154 calAD (1010±30 BP, Beta-671347)
FBD_M543	Tooth	-19.1	11.7	3.2	40.83	14.66	Direct: IntCal20	802	55	1045-1223 calAD (890±30 BP, Beta-671348)

## Sheet: C
Contamination Estimation of ancient DNA
all reads								reads < 120bp
Individual ID	5pC>T	3pG>A	MT contamination (Schmutzi)	MT coverage	genetic sex (1240k)	angsd	angsd support (snps)	Individual ID	5pC>T	3pG>A	MT contamination (Schmutzi)	MT coverage	genetic sex (1240k)	angsd	angsd support (snps)
DTL_M1	0.0728	0.0719	0.01 (0-0.02)	64.8387	M	NA	<200	DTL_M1	0.0895	0.0988	0.01 (0-0.02)	16.5737	M	NA	NA
FBD_M101	0.1586	0.1482	0.01 (0-0.02)	41.2261	F	NA	NA	FBD_M101	0.1782	0.1707	0.01 (0-0.02)	14.4537	F	NA	NA
FBD_M103	0.1421	0.1257	0.01 (0-0.02)	52.9326	F	NA	NA	FBD_M103	0.14	0.1371	0.01 (0-0.02)	11.8724	F	NA	NA
FBD_M106	0.1881	0.1819	0.01 (0-0.02)	66.6618	M	NA	<200	FBD_M106	0.1953	0.198	0.01 (0-0.02)	16.9827	M	NA	<200
DTL_M11	0.0777	0.0878	NA	1.12246	M	NA	<200	DTL_M11	0.0575	0.0782	NA	0.513067	M	NA	NA
FBD_M111	0.1649	0.1524	0.01 (0-0.02)	117.742	F	NA	NA	FBD_M111	0.157	0.1605	0.01 (0-0.02)	29.9243	F	NA	NA
FBD_M114	0.1407	0.1516	0.01 (0-0.02)	44.6737	M	NA	<200	FBD_M114	0.1356	0.1679	0.01 (0-0.02)	9.58229	M	NA	NA
FBD_M115	0.1759	0.1702	0.01 (0-0.02)	100.192	F	NA	NA	FBD_M115	0.1768	0.192	0.01 (0-0.02)	29.1171	F	NA	NA
FBD_M12	0.1219	0.1235	0.01 (0-0.02)	36.1502	F	NA	NA	FBD_M12	0.129	0.1382	0.01 (0-0.02)	8.02782	F	NA	NA
FBD_M129	0.1429	0.108	NA	2.11021	M	0.018273	258	FBD_M129	0.1355	0.1131	NA	1.28952	M	NA	<200
FBD_M132	0.1584	0.1554	0.01 (0-0.02)	93.5718	F	NA	NA	FBD_M132	0.1627	0.1742	0.01 (0-0.02)	22.8496	F	NA	NA
FBD_M133	0.0896	0.0804	0.01 (0-0.02)	6.76565	M	NA	<200	FBD_M133	0.0772	0.0686	NA	2.10067	M	NA	NA
FBD_M136	0.1726	0.1727	0.01 (0-0.02)	133.625	M	0.010706	4425	FBD_M136	0.165	0.1765	0.02 (0.01-0.03)	42.5578	M	0.011314	1309
FBD_M137	0.1714	0.1687	0.01 (0-0.02)	45.3358	F	NA	NA	FBD_M137	0.1789	0.1908	0.02 (0.01-0.03)	14.4843	F	NA	NA
FBD_M138	0.1181	0.1105	0.01 (0-0.02)	149.159	M	NA	<200	FBD_M138	0.1389	0.1367	0.02 (0.01-0.03)	58.3113	M	NA	NA
DTL_M14	0.1	0.1138	0.01 (0-0.02)	3.14853	M	NA	<200	DTL_M14	0.08	0.1049	NA	1.29368	M	NA	NA
FBD_M140	0.1075	0.1029	0.01 (0-0.02)	31.5458	M	NA	<200	FBD_M140	0.135	0.1308	0.01 (0-0.02)	9.27485	M	NA	NA
FBD_M143	0.1403	0.1369	0.01 (0-0.02)	28.5263	F	NA	NA	FBD_M143	0.1571	0.1612	0.01 (0-0.02)	8.38204	F	NA	NA
FBD_M146	0.1255	0.1309	NA	3.2454	F	NA	NA	FBD_M146	0.1245	0.1573	NA	1.45845	F	NA	NA
FBD_M149	0.1754	0.1656	0.01 (0-0.02)	93.5762	F	NA	NA	FBD_M149	0.1831	0.1824	0.01 (0-0.02)	29.2858	F	NA	NA
FBD_M155	0.0672	0.0627	0.01 (0-0.02)	30.7087	F	NA	NA	FBD_M155	0.0743	0.0741	0.01 (0-0.02)	9.48398	F	NA	NA
FBD_M156	0.0913	0.0974	0.02 (0.01-0.03)	7.08872	M	NA	<200	FBD_M156	0.0856	0.0975	0.01 (0-0.02)	3.31843	M	NA	NA
FBD_M157	0.0821	0.0772	0.01 (0-0.02)	253.079	M	0.005391	14680	FBD_M157	0.105	0.1014	0.01 (0-0.02)	53.1776	M	0.001507	1180
FBD_M162	0.1249	0.125	0.01 (0-0.02)	181.311	M	NA	<200	FBD_M162	0.1435	0.147	0.01 (0-0.02)	55.601	M	NA	NA
FBD_M163	0.2059	0.1919	0.02 (0.01-0.03)	57.1205	F	NA	NA	FBD_M163	0.2118	0.2091	0.02 (0.01-0.03)	18.3196	F	NA	NA
FBD_M164	0.2381	0.2536	0.01 (0-0.02)	5.85298	M	NA	<200	FBD_M164	0.2299	0.2609	NA	2.45537	M	NA	NA
FBD_M166	0.1398	0.1285	0.01 (0-0.02)	2.26423	F	NA	NA	FBD_M166	0.1448	0.1337	NA	0.923653	F	NA	NA
FBD_M167	0.1287	0.1438	0.01 (0-0.02)	4.83928	M	NA	<200	FBD_M167	0.1105	0.1443	NA	1.32531	M	NA	NA
FBD_M168	0.1647	0.1494	0.01 (0-0.02)	287.508	M	NA	<200	FBD_M168	0.1797	0.1738	0.01 (0-0.02)	68.9305	M	NA	<200
FBD_M17	0.1154	0.1161	0.02 (0.01-0.03)	6.51482	F	NA	NA	FBD_M17	0.1444	0.1536	0.01 (0-0.02)	3.56304	F	NA	NA
FBD_M171	0.1304	0.1186	0.02 (0.01-0.03)	8.12354	F	NA	NA	FBD_M171	0.1382	0.1332	0.01 (0-0.02)	3.66522	F	NA	NA
FBD_M174	0.1685	0.1586	0.01 (0-0.02)	495.294	F	NA	NA	FBD_M174	0.1793	0.176	0.02 (0.01-0.03)	157.871	F	NA	NA
FBD_M19	0.1754	0.1764	0.01 (0-0.02)	43.1501	M	NA	<200	FBD_M19	0.1694	0.2017	0.01 (0-0.02)	7.10815	M	NA	<200
FBD_M194	0.1099	0.1031	0.01 (0-0.02)	82.0768	F	NA	NA	FBD_M194	0.122	0.1203	0.01 (0-0.02)	24.4653	F	NA	NA
DTL_M2	0.0651	0.0654	0.01 (0-0.02)	10.5231	F	NA	NA	DTL_M2	0.0676	0.0724	NA	3.81284	F	NA	NA
DTL_M20	0.1346	0.1538	0.01 (0-0.02)	6.43014	F	NA	NA	DTL_M20	0.1285	0.1608	NA	3.28408	F	NA	NA
FBD_M205	0.1914	0.1928	0.01 (0-0.02)	28.5172	M	NA	<200	FBD_M205	0.1848	0.202	0.01 (0-0.02)	10.3431	M	NA	NA
FBD_M21	0.1038	0.103	0.01 (0-0.02)	23.0237	F	NA	NA	FBD_M21	0.1187	0.1231	0.01 (0-0.02)	7.94791	F	NA	NA
FBD_M210	0.197	0.1828	0.01 (0-0.02)	75.7052	F	NA	NA	FBD_M210	0.2177	0.2063	0.02 (0.01-0.03)	23.915	F	NA	NA
FBD_M24	0.0657	0.0863	NA	0.32084	M	NA	<200	FBD_M24	0.0569	0.0994	NA	0.117328	M	NA	NA
FBD_M253	0.1916	0.1858	0.01 (0-0.02)	39.2436	M	NA	<200	FBD_M253	0.2084	0.2226	0.02 (0.01-0.03)	14.6513	M	NA	<200
FBD_M254	0.18	0.174	0.01 (0-0.02)	42.2604	M	NA	<200	FBD_M254	0.1966	0.21	0.01 (0-0.02)	12.7969	M	NA	<200
FBD_M255	0.1064	0.1076	0.01 (0-0.02)	10.1284	M	NA	<200	FBD_M255	0.1149	0.1206	0.01 (0-0.02)	3.70801	M	NA	<200
FBD_M259	0.1437	0.1315	0.02 (0.01-0.03)	22.6828	F	NA	NA	FBD_M259	0.1529	0.1407	0.02 (0.01-0.03)	9.58839	F	NA	NA
FBD_M264	0.0717	0.0706	0.01 (0-0.02)	54.6217	M	0.013368	1757	FBD_M264	0.0786	0.0798	0.01 (0-0.02)	16.123	M	NA	<200
FBD_M265	0.1069	0.1095	0.01 (0-0.02)	8.25174	F	NA	NA	FBD_M265	0.1146	0.125	0.99 (0.98-0.99)	2.29519	F	NA	NA
FBD_M266	0.1441	0.1342	0.01 (0-0.02)	80.4524	F	NA	NA	FBD_M266	0.1569	0.1529	0.01 (0-0.02)	29.2474	F	NA	NA
FBD_M271	0.097	0.0849	0.01 (0-0.02)	42.686	M	0.001877	1901	FBD_M271	0.1058	0.0993	0.01 (0-0.02)	13.561	M	NA	<200
FBD_M279	0.1809	0.1563	0.01 (0-0.02)	57.6367	F	NA	NA	FBD_M279	0.1944	0.168	0.01 (0-0.02)	15.4222	F	NA	NA
FBD_M282	0.1169	0.1069	0.01 (0-0.02)	35.2608	M	0.005295	979	FBD_M282	0.1222	0.1196	0.01 (0-0.02)	10.2251	M	NA	<200
FBD_M283	0.1084	0.1042	0.01 (0-0.02)	12.8418	F	NA	NA	FBD_M283	0.1185	0.1163	0.01 (0-0.02)	5.52248	F	NA	NA
FBD_M284	0.0932	0.0857	0.01 (0-0.02)	145.28	M	0.005431	4320	FBD_M284	0.1049	0.0999	0.01 (0-0.02)	42.7684	M	0.011202	458
FBD_M288	0.1158	0.1101	0.01 (0-0.02)	16.5969	M	NA	<200	FBD_M288	0.1256	0.1269	0.01 (0-0.02)	5.45513	M	NA	<200
FBD_M291	0.1635	0.1493	0.99 (0.98-0.99)	1.71863	M	NA	<200	FBD_M291	0.1696	0.1575	NA	0.725089	M	NA	NA
FBD_M293	0.1144	0.1031	0.01 (0-0.02)	474.795	M	NA	<200	FBD_M293	0.1378	0.1291	0.02 (0.01-0.03)	151.917	M	NA	NA
FBD_M295	0.082	0.0803	0.01 (0-0.02)	76.4532	M	0.004375	14049	FBD_M295	0.0891	0.0907	0.01 (0-0.02)	16.33	M	0.001855	1698
FBD_M296	0.1002	0.0913	0.01 (0-0.02)	51.0733	F	NA	NA	FBD_M296	0.1049	0.1046	0.01 (0-0.02)	14.4889	F	NA	NA
YGT_M2	0.0899	0.0956	0.01 (0-0.02)	56.0903	M	NA	<200	YGT_M2	0.1215	0.1272	0.01 (0-0.02)	12.9244	M	NA	NA
FBD_M304	0.1004	0.0945	0.01 (0-0.02)	37.2217	M	0.012112	674	FBD_M304	0.1223	0.1214	0.01 (0-0.02)	9.64609	M	NA	NA
FBD_M307	0.1634	0.1712	0.01 (0-0.02)	87.8883	M	NA	<200	FBD_M307	0.1666	0.196	0.02 (0.01-0.03)	26.5167	M	NA	NA
FBD_M309	0.1506	0.1372	0.01 (0-0.02)	28.2667	F	NA	NA	FBD_M309	0.1512	0.1419	0.01 (0-0.02)	6.91134	F	NA	NA
FBD_M311-M49	0.1033	0.0999	0.02 (0.01-0.03)	43.4294	F	NA	NA	FBD_M311-M49	0.1209	0.1179	0.02 (0.01-0.03)	16.8721	F	NA	NA
FBD_M32	0.1125	0.108	0.01 (0-0.02)	148.807	M	NA	<200	FBD_M32	0.1226	0.1256	0.02 (0.01-0.03)	54.4058	M	NA	NA
FBD_M324	0.1969	0.1883	0.01 (0-0.02)	61.8548	M	NA	<200	FBD_M324	0.198	0.2043	0.02 (0.01-0.03)	22.7964	M	NA	NA
FBD_M327	0.0987	0.0995	0.01 (0-0.02)	9.97568	M	NA	<200	FBD_M327	0.1099	0.1195	0.01 (0-0.02)	3.84157	M	NA	NA
FBD_M354	0.1972	0.1874	0.01 (0-0.02)	51.6301	M	NA	<200	FBD_M354	0.1964	0.1982	0.01 (0-0.02)	17.6678	M	NA	<200
FBD_M38	0.1632	0.1642	0.01 (0-0.02)	21.6634	F	NA	NA	FBD_M38	0.1675	0.1824	0.01 (0-0.02)	6.91448	F	NA	NA
FBD_M380	0.0948	0.0902	0.01 (0-0.02)	28.5488	M	NA	<200	FBD_M380	0.1171	0.1214	0.01 (0-0.02)	9.80741	M	NA	NA
FBD_M40	0.2097	0.2103	0.01 (0-0.02)	18.9538	F	NA	NA	FBD_M40	0.1972	0.215	0.01 (0-0.02)	4.8674	F	NA	NA
FBD_M43	0.1605	0.1516	0.01 (0-0.02)	62.0346	M	NA	<200	FBD_M43	0.173	0.1676	0.01 (0-0.02)	23.6276	M	NA	NA
FBD_M46	0.1625	0.1554	0.02 (0.01-0.03)	35.4671	F	NA	NA	FBD_M46	0.1813	0.1824	0.02 (0.01-0.03)	15.0236	F	NA	NA
FBD_M491	0.1356	0.1332	0.01 (0-0.02)	8.72515	F	NA	NA	FBD_M491	0.1374	0.1356	0.01 (0-0.02)	3.57251	F	NA	NA
FBD_M492	0.0921	0.088	0.99 (0.98-0.99)	2.47782	F	NA	NA	FBD_M492	0.0953	0.1062	NA	0.896976	F	NA	NA
DTL_M5	0.0377	0.0378	0.01 (0-0.02)	182.093	M	0.17974	11250	DTL_M5	0.0507	0.0527	0.01 (0-0.02)	41.4333	M	0.112931	790
FBD_M502	0.1347	0.1352	NA	0.818879	F	NA	NA	FBD_M502	0.1466	0.1547	NA	0.31746	F	NA	NA
FBD_M508	0.1032	0.1012	0.01 (0-0.02)	72.5688	M	0.005116	4875	FBD_M508	0.1104	0.1104	0.02 (0.01-0.03)	23.334	M	0.004174	331
FBD_M511	0.1442	0.1313	0.01 (0-0.02)	3.98443	M	NA	<200	FBD_M511	0.1515	0.1434	NA	2.07526	M	NA	NA
FBD_M537	0.1449	0.1365	0.01 (0-0.02)	25.9458	F	NA	NA	FBD_M537	0.1462	0.1411	0.01 (0-0.02)	10.3749	F	NA	NA
FBD_M543	0.1798	0.1651	0.01 (0-0.02)	14.9745	M	NA	<200	FBD_M543	0.1844	0.178	0.01 (0-0.02)	5.43153	M	NA	NA
FBD_M546	0.1159	0.1008	0.01 (0-0.02)	152.984	M	0.004111	16693	FBD_M546	0.1175	0.1081	0.01 (0-0.02)	41.4288	M	0.001678	3196
FBD_M548	0.129	0.1299	0.02 (0.01-0.03)	298.351	M	NA	<200	FBD_M548	0.1736	0.189	0.02 (0.01-0.03)	106.302	M	NA	<200
FBD_M579	0.0405	0.0366	0.01 (0-0.02)	135.69	F	NA	NA	FBD_M579	0.0444	0.0417	0.01 (0-0.02)	23.683	F	NA	NA
FBD_M58	0.1416	0.1251	0.01 (0-0.02)	38.0579	M	NA	<200	FBD_M58	0.164	0.1625	0.02 (0.01-0.03)	10.6326	M	NA	NA
FBD_M59	0.1103	0.1001	0.01 (0-0.02)	4.28083	M	NA	<200	FBD_M59	0.1303	0.1253	0.99 (0.98-0.99)	1.43557	M	NA	NA
DTL_M6	0.1488	0.1446	0.01 (0-0.02)	95.4738	F	NA	NA	DTL_M6	0.1606	0.165	0.02 (0.01-0.03)	27.2866	F	NA	NA
FBD_M61	0.1838	0.186	0.02 (0.01-0.03)	13.8672	M	NA	<200	FBD_M61	0.1803	0.1883	0.01 (0-0.02)	4.85455	M	NA	NA
FBD_M62	0.2013	0.2016	0.02 (0.01-0.03)	323.009	M	NA	<200	FBD_M62	0.2043	0.2118	NA	128.654	M	NA	<200
FBD_M69	0.1125	0.1082	0.01 (0-0.02)	85.0214	F	NA	NA	FBD_M69	0.1166	0.1184	0.01 (0-0.02)	33.2611	F	NA	NA
DTL_M7	0.182	0.1731	0.01 (0-0.02)	8.67988	F	NA	NA	DTL_M7	0.1952	0.1958	0.01 (0-0.02)	2.87078	F	NA	NA
FBD_M74	0.175	0.1764	0.02 (0.01-0.03)	17.7337	M	NA	<200	FBD_M74	0.1788	0.2027	0.02 (0.01-0.03)	7.08703	M	NA	NA
FBD_M80	0.1395	0.1408	0.01 (0-0.02)	44.9293	M	NA	<200	FBD_M80	0.1574	0.1682	0.02 (0.01-0.03)	17.5767	M	NA	NA
FBD_M82	0.052	0.0527	NA	5.32235	M	NA	<200	FBD_M82	0.0595	0.0645	NA	1.18462	M	NA	<200
FBD_M84	0.1142	0.1146	0.01 (0-0.02)	55.2811	F	NA	NA	FBD_M84	0.1435	0.1517	0.02 (0.01-0.03)	18.6	F	NA	NA
FBD_M85	0.0549	0.0529	0.01 (0-0.02)	110.112	F	NA	NA	FBD_M85	0.072	0.0727	0.01 (0-0.02)	33.7968	F	NA	NA
FBD_M88	0.0528	0.0475	0.01 (0-0.02)	124.673	F	NA	NA	FBD_M88	0.0591	0.0554	0.01 (0-0.02)	32.6011	F	NA	NA
DTL_M9	0.095	0.091	0.01 (0-0.02)	83.0083	M	NA	<200	DTL_M9	0.1112	0.1136	0.02 (0.01-0.03)	26.323	M	NA	<200
FBD_M94	0.2171	0.2145	0.02 (0.01-0.03)	52.9387	F	NA	NA	FBD_M94	0.2125	0.2234	0.02 (0.01-0.03)	20.6506	F	NA	NA
FBD_M95	0.0673	0.0637	0.01 (0-0.02)	158.108	F	NA	NA	FBD_M95	0.0748	0.071	NA	44.7643	F	NA	NA
FBD_M96	0.1188	0.1374	0.02 (0.01-0.03)	13.4395	NA	NA	NA	FBD_M96	0.1053	0.1136	0.01 (0-0.02)	5.05178	NA	NA	NA

## Sheet: D
Genetic Sex Estimation
Individual ID	xCov	yCov	autCov	xRate	yRate	Genetic Sex
DTL_M1	0.0206192	0.0207154	0.0404512	0.50973	0.512108	M
FBD_M101	0.143067	0.00131575	0.135522	1.05567	0.00970876	F
FBD_M103	0.012291	0.000122395	0.0115137	1.06751	0.0106304	F
FBD_M106	0.047233	0.0514978	0.0868941	0.54357	0.59265	M
DTL_M11	0.00251453	0.00205012	0.00405823	0.619612	0.505176	M
FBD_M111	0.0174207	0.000183593	0.0169417	1.02827	0.0108368	F
FBD_M114	0.0132566	0.0157584	0.0262091	0.505801	0.601257	M
FBD_M115	0.0450403	0.00140755	0.0498463	0.903584	0.0282378	F
FBD_M12	1.5153	0.019675	1.55988	0.971421	0.0126131	F
FBD_M129	0.127074	0.217313	0.402835	0.315449	0.539459	M
FBD_M132	0.0722174	0.000489581	0.0719859	1.00322	0.00680107	F
FBD_M133	0.000683953	0.000856767	0.00125343	0.545665	0.683538	M
FBD_M136	0.850134	1.00679	1.5842	0.536633	0.63552	M
FBD_M137	0.0362898	0.000336587	0.0338496	1.07209	0.0099436	F
FBD_M138	0.037195	0.0290995	0.0642394	0.579006	0.452985	M
DTL_M14	0.00221279	0.00327407	0.00404868	0.546546	0.808676	M
FBD_M140	0.00792581	0.00835348	0.0148023	0.535444	0.564337	M
FBD_M143	0.0440144	0.000428383	0.0417228	1.05492	0.0102674	F
FBD_M146	0.00736256	0.000244791	0.00766738	0.960245	0.0319263	F
FBD_M149	0.0908853	0.00119335	0.0871434	1.04294	0.0136941	F
FBD_M155	0.774839	0.00752731	0.763476	1.01488	0.00985926	F
FBD_M156	0.00850918	0.0104648	0.0163415	0.52071	0.640382	M
FBD_M157	2.33697	2.60228	4.50815	0.518388	0.577239	M
FBD_M162	0.104705	0.0930816	0.18085	0.57896	0.51469	M
FBD_M163	0.0167569	9.18e-05	0.0167567	1.00001	0.00547841	F
FBD_M164	0.0308584	0.0331079	0.0604227	0.510709	0.547938	M
FBD_M166	0.00177023	3.06e-05	0.00222543	0.795455	0.0137502	F
FBD_M167	0.00152884	0.00208072	0.00352489	0.433727	0.590294	M
FBD_M168	0.0765223	0.0785166	0.150917	0.507049	0.520263	M
FBD_M17	0.00802639	0.000458982	0.00750669	1.06923	0.0611431	F
FBD_M171	0.0198145	3.06e-05	0.0186138	1.06451	0.00164394	F
FBD_M174	0.0992537	0.000581378	0.0903261	1.09884	0.00643643	F
FBD_M19	0.0240993	0.031119	0.0473203	0.50928	0.657625	M
FBD_M194	0.165295	0.00180533	0.159009	1.03953	0.0113536	F
DTL_M2	0.301865	0.00309048	0.297021	1.01631	0.0104049	F
DTL_M20	0.00871035	0.000703773	0.00935166	0.931423	0.0752565	F
FBD_M205	0.0136187	0.0157278	0.0282443	0.482175	0.556849	M
FBD_M21	0.254833	0.000795569	0.251811	1.012	0.00315939	F
FBD_M210	0.047575	0.000673174	0.0442271	1.0757	0.0152208	F
FBD_M24	0.000563256	0.000611976	0.00116223	0.484634	0.526553	M
FBD_M253	0.0196536	0.0208684	0.0371539	0.528978	0.561675	M
FBD_M254	0.00269558	0.00205012	0.00440308	0.612203	0.46561	M
FBD_M255	0.127658	0.136073	0.226568	0.563442	0.600583	M
FBD_M259	0.0132566	0.000703773	0.0123745	1.07128	0.0568728	F
FBD_M264	0.477319	0.596463	0.968093	0.493051	0.616122	M
FBD_M265	0.579409	0.00795569	0.55723	1.0398	0.0142772	F
FBD_M266	0.183802	0.000856767	0.16402	1.12061	0.00522355	F
FBD_M271	0.498904	0.552033	0.909957	0.548272	0.606658	M
FBD_M279	0.00484802	0.000183593	0.00463761	1.04537	0.0395878	F
FBD_M282	0.33908	0.382516	0.620843	0.546161	0.616124	M
FBD_M283	0.164531	0.00186653	0.161074	1.02146	0.011588	F
FBD_M284	0.809137	0.748722	1.45013	0.557975	0.516314	M
FBD_M288	0.056567	0.0508552	0.0950714	0.594995	0.534916	M
FBD_M291	0.0261512	0.0220006	0.0415708	0.629076	0.529232	M
FBD_M293	0.0932993	0.0887672	0.168118	0.554963	0.528005	M
FBD_M295	2.35372	3.06879	4.61572	0.509936	0.664856	M
FBD_M296	2.21935	0.00703773	2.00297	1.10803	0.00351365	F
YGT_M2	0.0138601	0.0143202	0.0258738	0.535681	0.553463	M
FBD_M304	0.277061	0.320829	0.538602	0.514408	0.59567	M
FBD_M307	0.0322464	0.0322818	0.0592709	0.544051	0.544648	M
FBD_M309	0.0141216	0	0.0148727	0.949498	0	F
FBD_M311-M49	0.0876667	0.0178697	0.0974688	0.899433	0.183338	F
FBD_M32	0.136308	0.126893	0.236912	0.575353	0.535612	M
FBD_M324	0.0501096	0.0504575	0.0937415	0.534551	0.538262	M
FBD_M327	0.0125526	0.0164622	0.0254213	0.493783	0.647575	M
FBD_M354	0.11251	0.115817	0.21328	0.527523	0.543028	M
FBD_M38	0.0191105	0.000122395	0.018884	1.01199	0.00648141	F
FBD_M380	0.00573314	0.00486521	0.00997707	0.574632	0.487639	M
FBD_M40	0.0524632	0.000642575	0.0541616	0.968642	0.011864	F
FBD_M43	0.0341574	0.0335363	0.0619732	0.551164	0.541142	M
FBD_M46	0.322363	0.0026621	0.312795	1.03059	0.00851069	F
FBD_M491	0.0483796	0.000611976	0.0466193	1.03776	0.0131271	F
FBD_M492	0.0255275	0.000336587	0.02541	1.00462	0.0132462	F
DTL_M5	1.7719	1.96279	3.37206	0.525465	0.582074	M
FBD_M502	0.0108427	0.000887366	0.0113252	0.957396	0.0783532	F
FBD_M508	0.915612	0.881399	1.63717	0.559265	0.538367	M
FBD_M511	0.00973628	0.00954683	0.0178468	0.545548	0.534932	M
FBD_M537	3.38943	0.0292525	3.4651	0.978162	0.00844204	F
FBD_M543	0.0116071	0.0123619	0.0239985	0.483659	0.515111	M
FBD_M546	2.68084	2.60323	4.94046	0.54263	0.526921	M
FBD_M548	0.02768	0.026162	0.0516295	0.536128	0.506726	M
FBD_M579	4.0074	0.0323736	3.68859	1.08643	0.00877669	F
FBD_M58	0.00299732	0.00394725	0.00536465	0.558717	0.735789	M
FBD_M59	0.00901209	0.0118417	0.0178903	0.503742	0.661906	M
DTL_M6	0.080445	0.00131575	0.0755863	1.06428	0.0174073	F
FBD_M61	0.0357667	0.0402068	0.0659611	0.542239	0.609553	M
FBD_M62	0.031663	0.0300786	0.0569125	0.556345	0.528506	M
FBD_M69	0.826718	0.00550779	0.734234	1.12596	0.00750141	F
DTL_M7	0.0702863	0.000917965	0.0714647	0.983511	0.012845	F
FBD_M74	0.00360081	0.00428383	0.00787238	0.457398	0.544159	M
FBD_M80	0.0104806	0.00933264	0.0193496	0.541644	0.482317	M
FBD_M82	0.0377784	0.050641	0.0757288	0.498864	0.668715	M
FBD_M84	0.51558	0.00186653	0.479965	1.0742	0.00388889	F
FBD_M85	1.29798	0.111777	1.34374	0.965946	0.0831835	F
FBD_M88	1.27189	0.0131269	1.24451	1.022	0.0105478	F
DTL_M9	0.114421	0.118876	0.210689	0.54308	0.564225	M
FBD_M94	0.273662	0.00309048	0.238545	1.14721	0.0129555	F
FBD_M95	2.20456	0.0215416	1.90236	1.15886	0.0113236	F
FBD_M96	0.000965581	0.000458982	0.00100413	0.96161	0.457094	NA

## Sheet: E
Individual ID	Group Label	MT haplotype	Y haplogroup
CB01	Bouyei_Ceheng	C7a	O1b1a1a1a1b2a1a1a (Z23790)
CB07	Bouyei_Ceheng	R9b1a2b	O1b1a1a1b1 (Z23667)
CB11	Bouyei_Ceheng	R9b1a3
CB12	Bouyei_Ceheng	B4c2c
CB22	Bouyei_Ceheng	B5a1a
CB24	Bouyei_Ceheng	B4m
CB29	Bouyei_Ceheng	M74a
CB34	Bouyei_Ceheng	R9b1a2b	O1b1a1a1a1b2a1a1a (Z23790)
CB35	Bouyei_Ceheng	B4m
CB36	Bouyei_Ceheng	D4	O1b1a1a1a1b2a1a1a (Z23790)
CM10	Miao_Ceheng	F1g1
CM12	Miao_Ceheng	B5a1c1a1	O2a2a1a2a1a1a2a1a1a1a (F16501, F17527, F25401, FGC71397^^/Y37883^^)
CM14	Miao_Ceheng	F1g1	O2a2a1a2a1a1a2a1a1a1a (F16501, F17527, F25401, FGC71397^^/Y37883^^)
CM17	Miao_Ceheng	M7b1a1
CM18	Miao_Ceheng	N9a10+16311
CM19	Miao_Ceheng	B5a1c1a1	O2a2a1a2a1a1a2a1a1a1 (F22246)
CM20	Miao_Ceheng	F1a1a
CM21	Miao_Ceheng	B4h
CM23	Miao_Ceheng	B5a1c1a
CM29	Miao_Ceheng	F1g1
MN1	Maonan_Pingtang	C5d	O1a1a2a1a (Z23266, Z23269)
MN10	Maonan_Pingtang	G1
MN11	Maonan_Pingtang	F1a1'4	O1b1a1a1a1a1a1a1a2 (Z24131)
MN12	Maonan_Pingtang	B4g2	O1b1a1a1a1a1a (CTS10965, F2758, Z24081, Z24082, Z24084, Z24085, Z24087)
MN17	Maonan_Pingtang	B4a1e	O1b1a1a1a1a1a1a1a2 (Z24131)
MN22	Maonan_Pingtang	C5d
MN28	Maonan_Pingtang	F2
MN30	Maonan_Pingtang	M7b1a2a
MN34	Maonan_Pingtang	M75
MN4	Maonan_Pingtang	F1a1a	O1b1a1a1a1a1a1a1a2 (Z24131)
MN42	Maonan_Pingtang	F1c	O1b1a1a1a1a1a1a1a2 (Z24131)
MS1	She_Majiang	M74a	C2b1b1b2 (*F11898, F12522, F12578, F13534.2/Y17263.2, F13563, MF1018)
MS10	She_Majiang	C7a2	N1a1a1a1a (*M2208^/Z4846^, P105, Z1956, Z1963, S20163, M2083, S24635, S9317^, Z4833^, Z4873, Z19806^, M2208^, Z4895)
MS11	She_Majiang	B5a1c1a1	N1a1a1a1a (*M2208^/Z4846^, P105, Z1956, Z1963, S20163, M2083, S24635, S9317^, Z4873, Z19806^, M2208^, Z4895)
MS14	She_Majiang	M7b1a1	N1a1a1a1a (*M2208^/Z4846^, P105, Z1956, Z1963, S20163, M2083, S24635, S9317^, Z4833^, Z4873, Z19806^, M2208^, Z4895)
MS21	She_Majiang	M7b1a1
MS23	She_Majiang	B4c2c	N1a1a1a1a (*M2208^/Z4846^, P105, Z1956, Z1963, S20163, M2083, S24635, S9317^, Z4833^, Z4873, Z19806^, M2208^, Z4895)
MS27	She_Majiang	B5a1c1a	N1a1a1a1a (*M2208^/Z4846^, P105, Z1956, Z1963, S20163, M2083, S24635, S9317^, Z4833^, Z4873, Z19806^, M2208^)
MS30	She_Majiang	D4e1a3	N1a1a1a1a (*M2208^/Z4846^, P105, Z1956, Z1963, S20163, M2083, S24635, S9317^, Z4833^, Z4873, Z19806^, M2208^, Z4895)
MS6	She_Majiang	M7b1a1a3	N1a1a1a1a (*M2208^/Z4846^, P105, Z1956, Z1963, S20163, M2083, S24635, S9317^, Z4833^, Z4873, Z19806^, M2208^, Z4895)
MS9	She_Majiang	N9a10+16311
WY01	Yao_Wangmo	B4d1'2'3
WY04	Yao_Wangmo	F3a1	O2a2a1a2a1a1a2a1a1a1 (F22246)
WY05	Yao_Wangmo	D5b4	C1b1a2b (F1686, F1689, Z33070, Z33074, Z33075, F1716, Z33076, Z33077, Z33078, F3915, Z33079, Z33080, AM00608, Z33081, F1782, Z33082, Z33083, Z33084, Z33085, Z33088, Z33089, F3922, Z33091, Z33092, Z33093, Z33094^, Z33095, Z33096, Z33097, Z33099, F1914, Z33102, Z33103, Z33104, Z33105, Z33106, Z33107, AM00639.Z11583.2, Z33109, Z33110, F1990, Z33111, Z33112, Z33113, F2010, F2022, F2031, Z33118, SK982…
WY06	Yao_Wangmo	M7b1a1+(16192)	O2a2a2a1a (F2787, F2937)
WY07	Yao_Wangmo	F1a2
WY08	Yao_Wangmo	M71a
WY11	Yao_Wangmo	D5b4	O1b1a1a1a2 (SK1630, SK1631, SK1632, SK1633)
WY12	Yao_Wangmo	M7b1a1+(16192)	O2a2a1a2a1a1a2a1a1a1 (F22246)
WY17	Yao_Wangmo	B4m	O2a2a2a1a (F2787, F2937)
WY25	Yao_Wangmo	D4a
