# Supplementary material for: The demic diffusion of Han culture into the Yunnan-Guizhou plateau inferred from ancient genomes
Source: Natl Sci Rev. 2024 Oct 30;11(12):nwae387. doi: 10.1093/nsr/nwae387 (PMC11647586; doi:10.1093/nsr/nwae387)
Supplement: nwae387_Supplementary_Files [file nwae387_supplementary_files.zip › Table.S2.xlsx]

## Sheet: summary
f-statistics in the form of f4(Mbuti, References; X, Y) test the consistency of genetic information from different reads length from four high coverage individuals
#	Population	Min Z-score	Max Z-score	Min f4	Max f4	Abs(Min) + Abs(Max)
1	FBD_M537.130-180 ( n=1 )	-2.259	1.837	-0.001293	0.001923	4.096
2	FBD_M537.dam ( n=1 )	-1.837	2.499	-0.001554	0.002222	4.336
3	FBD_M537.all ( n=1 )	-2.085	2.345	-0.00144	0.001612	4.430
4	FBD_M136.130-180 ( n=1 )	-2.368	2.143	-0.002099	0.003789	4.511
5	FBD_M136.80-130 ( n=1 )	-1.924	2.826	-0.002316	0.002955	4.750
6	FBD_M537.30-80 ( n=1 )	-2.811	1.982	-0.00243	0.001554	4.793
7	FBD_M284.30-80 ( n=1 )	-2.692	2.12	-0.005079	0.00487	4.812
8	FBD_M546.130-180 ( n=1 )	-1.918	2.937	-0.002021	0.001584	4.855
9	FBD_M546.80-130 ( n=1 )	-3.593	1.418	-0.004453	0.001017	5.011
10	FBD_M284.130-180 ( n=1 )	-2.037	3.013	-0.00153	0.005079	5.050
11	FBD_M136.all ( n=1 )	-1.572	3.51	-0.000524	0.002521	5.082
12	FBD_M537.80-130 ( n=1 )	-2.345	2.811	-0.000702	0.00243	5.156
13	FBD_M136.30-80 ( n=1 )	-3.51	1.661	-0.004397	0.002356	5.171
14	FBD_M284.80-130 ( n=1 )	-2.58	2.622	-0.004715	0.003082	5.202
15	FBD_M284.all ( n=1 )	-3.013	2.224	-0.001495	0.001674	5.237
16	FBD_M546.all ( n=1 )	-2.431	2.97	-0.001206	0.001593	5.401
17	FBD_M284.dam ( n=1 )	-2.622	2.821	-0.00487	0.005053	5.443
18	FBD_M546.dam ( n=1 )	-2.319	3.593	-0.00401	0.00146	5.912
19	FBD_M546.30-80 ( n=1 )	-2.438	3.479	-0.001593	0.004453	5.917
20	FBD_M136.dam ( n=1 )	-3.234	3.208	-0.002356	0.004397	6.442
Note: Genetic information of bamfiles without filter (.all), filtered by reads length (.30-80bp, .80-130bp, .130-180bp) and filtered by damage pattern using pmdtools (.dam) were comparing using f-statistics.

## Sheet: 1
pop1	pop2	pop3	pop4	f4	std.err	Z	ABAB	ABBA	SNPs
Mbuti.DG	AR_EN	FBD_M537.130-180	FBD_M537.80-130	-0.000943	0.000417	-2.259	4725	4903	188177
Mbuti.DG	Pakistan_IA_Katelai	FBD_M537.130-180	FBD_M537.80-130	-0.000307	0.000160	-1.914	13447	13617	552592
Mbuti.DG	ARpost9K	FBD_M537.130-180	FBD_M537.all	-0.000330	0.000177	-1.860	8299	8464	500125
Mbuti.DG	Mongolia_MBA_2_Munkhkhairkhan	FBD_M537.130-180	FBD_M537.dam	-0.000672	0.000368	-1.830	3471	3599	189530
Mbuti.DG	Miao.DG	FBD_M537.130-180	FBD_M537.dam	-0.000431	0.000237	-1.820	4630	4737	246959
Mbuti.DG	Iran_GanjDareh_N	FBD_M537.130-180	FBD_M537.80-130	-0.000348	0.000192	-1.810	12906	13094	540512
Mbuti.DG	Tarim_EMBA1	FBD_M537.130-180	FBD_M537.80-130	-0.000346	0.000196	-1.763	14081	14278	569700
Mbuti.DG	Mongolia_XiongNu.SG	FBD_M537.130-180	FBD_M537.dam	-0.000436	0.000260	-1.674	4573	4681	246830
Mbuti.DG	Korean.DG	FBD_M537.130-180	FBD_M537.dam	-0.000384	0.000237	-1.619	4611	4705	246955
Mbuti.DG	Xibo.DG	FBD_M537.130-180	FBD_M537.30-80	-0.001024	0.000644	-1.590	1163	1211	46627
Mbuti.DG	Russia_Afanasievo	FBD_M537.130-180	FBD_M537.80-130	-0.000262	0.000168	-1.553	13913	14062	569374
Mbuti.DG	Mongolia_Mongol	FBD_M537.130-180	FBD_M537.dam	-0.000511	0.000331	-1.543	3689	3792	201486
Mbuti.DG	Mongolia_N_East	FBD_M537.130-180	FBD_M537.30-80	-0.001275	0.000841	-1.517	1057	1110	41797
Mbuti.DG	Pakistan_IA_Katelai	FBD_M537.130-180	FBD_M537.dam	-0.000306	0.000202	-1.516	4229	4302	238134
Mbuti.DG	Hezhen.DG	FBD_M537.130-180	FBD_M537.dam	-0.000373	0.000248	-1.504	4601	4693	246963
Mbuti.DG	Buryat.DG	FBD_M537.130-180	FBD_M537.dam	-0.000405	0.000270	-1.500	4569	4669	246955
Mbuti.DG	Russia_Shamanka_Eneolithic.SG	FBD_M537.130-180	FBD_M537.dam	-0.000322	0.000220	-1.463	4607	4686	246966
Mbuti.DG	Bianbian	FBD_M537.130-180	FBD_M537.dam	-0.000606	0.000418	-1.450	2877	2972	155955
Mbuti.DG	Tarim_EMBA1	FBD_M537.130-180	FBD_M537.dam	-0.000376	0.000260	-1.448	4424	4516	244088
Mbuti.DG	Oroqen.DG	FBD_M537.130-180	FBD_M537.dam	-0.000332	0.000231	-1.435	4589	4671	246949
Mbuti.DG	Yumin	FBD_M537.130-180	FBD_M537.all	-0.000301	0.000212	-1.422	8832	8991	528440
Mbuti.DG	Ulchi.DG	FBD_M537.130-180	FBD_M537.30-80	-0.000928	0.000667	-1.391	1180	1224	46627
Mbuti.DG	GaoHuaHua	FBD_M537.130-180	FBD_M537.30-80	-0.001164	0.000842	-1.381	1035	1083	41139
Mbuti.DG	Lubrak	FBD_M537.130-180	FBD_M537.all	-0.000294	0.000222	-1.324	7746	7882	459967
Mbuti.DG	Kinh.DG	FBD_M537.130-180	FBD_M537.dam	-0.000320	0.000243	-1.318	4620	4699	246938
Mbuti.DG	Baojianshan	FBD_M537.130-180	FBD_M537.all	-0.000273	0.000207	-1.316	8205	8340	494931
Mbuti.DG	Boisman_MN	FBD_M537.130-180	FBD_M537.dam	-0.000338	0.000259	-1.307	4278	4355	228731
Mbuti.DG	Pakistan_IA_Katelai	FBD_M537.130-180	FBD_M537.all	-0.000152	0.000117	-1.302	10755	10856	665531
Mbuti.DG	LaCen	FBD_M537.130-180	FBD_M537.80-130	-0.000377	0.000291	-1.294	10718	10878	422749
Mbuti.DG	lateMed_Khitan	FBD_M537.130-180	FBD_M537.30-80	-0.001108	0.000861	-1.286	1028	1073	40917
Mbuti.DG	Tarim_EMBA1	FBD_M537.130-180	FBD_M537.all	-0.000186	0.000146	-1.270	11280	11408	688164
Mbuti.DG	Yi.DG	FBD_M537.130-180	FBD_M537.dam	-0.000294	0.000235	-1.251	4625	4697	246955
Mbuti.DG	Mongolia_Mongol	FBD_M537.130-180	FBD_M537.30-80	-0.001122	0.000921	-1.219	954	997	38458
Mbuti.DG	Mongolia_N_North	FBD_M537.130-180	FBD_M537.all	-0.000166	0.000138	-1.203	11040	11148	655134
Mbuti.DG	Mongolia_XiongNu.SG	FBD_M537.130-180	FBD_M537.30-80	-0.000852	0.000711	-1.199	1179	1218	46607
Mbuti.DG	BaBanQinCen	FBD_M537.130-180	FBD_M537.80-130	-0.000329	0.000274	-1.198	9701	9826	380296
Mbuti.DG	YR_LN	FBD_M537.130-180	FBD_M537.dam	-0.000280	0.000235	-1.195	4650	4719	246842
Mbuti.DG	Russia_Caucasus_EBA_Yamnaya	FBD_M537.130-180	FBD_M537.80-130	-0.000292	0.000245	-1.194	9936	10056	409995
Mbuti.DG	Anatolia_N	FBD_M537.130-180	FBD_M537.80-130	-0.000189	0.000160	-1.185	13945	14054	575391
Mbuti.DG	Tu.DG	FBD_M537.130-180	FBD_M537.dam	-0.000274	0.000233	-1.176	4597	4664	246947
Mbuti.DG	Turkmenistan_Gonur_BA_1	FBD_M537.130-180	FBD_M537.30-80	-0.000807	0.000698	-1.157	964	997	40620
Mbuti.DG	YR_LBIA	FBD_M537.130-180	FBD_M537.30-80	-0.000788	0.000696	-1.132	1186	1223	46446
Mbuti.DG	Daur.DG	FBD_M537.130-180	FBD_M537.all	-0.000167	0.000149	-1.116	11785	11901	697763
Mbuti.DG	Naxi.DG	FBD_M537.130-180	FBD_M537.dam	-0.000255	0.000229	-1.112	4658	4721	246969
Mbuti.DG	Altai_MLBA	FBD_M537.130-180	FBD_M537.dam	-0.000267	0.000246	-1.083	4359	4423	240368
Mbuti.DG	Malaysia_LN.SG	FBD_M537.130-180	FBD_M537.80-130	-0.000299	0.000277	-1.083	11625	11764	464988
Mbuti.DG	BaBanQinCen	FBD_M537.130-180	FBD_M537.30-80	-0.001049	0.000971	-1.080	795	829	32283
Mbuti.DG	Kyang	FBD_M537.130-180	FBD_M537.dam	-0.000248	0.000230	-1.076	4633	4694	246976
Mbuti.DG	Mongolia_LBA_4_CenterWest	FBD_M537.130-180	FBD_M537.all	-0.000136	0.000127	-1.076	11389	11481	676882
Mbuti.DG	Mongolia_LBA_4_CenterWest	FBD_M537.130-180	FBD_M537.30-80	-0.000661	0.000625	-1.058	1152	1182	45786
Mbuti.DG	BaBanQinCen	FBD_M537.130-180	FBD_M537.dam	-0.000373	0.000356	-1.047	3147	3210	167851
Mbuti.DG	LaCen	FBD_M537.130-180	FBD_M537.all	-0.000222	0.000214	-1.038	8573	8686	507853
Mbuti.DG	Mongolia_Medieval	FBD_M537.130-180	FBD_M537.30-80	-0.001293	0.001252	-1.033	557	587	23107
Mbuti.DG	Tu.DG	FBD_M537.130-180	FBD_M537.30-80	-0.000676	0.000655	-1.032	1179	1211	46629
Mbuti.DG	Liangdao2	FBD_M537.130-180	FBD_M537.30-80	-0.001023	0.001012	-1.011	935	974	38214
Mbuti.DG	Anatolia_N	FBD_M537.130-180	FBD_M537.all	-0.000116	0.000116	-1.002	11124	11205	695243
Mbuti.DG	Mongolia_Khovsgol_LBA	FBD_M537.130-180	FBD_M537.80-130	-0.000168	0.000169	-0.990	14360	14456	567535
Mbuti.DG	Tu.DG	FBD_M537.130-180	FBD_M537.all	-0.000125	0.000127	-0.987	11804	11891	699412
Mbuti.DG	Miao.DG	FBD_M537.130-180	FBD_M537.30-80	-0.000638	0.000647	-0.986	1193	1223	46628
Mbuti.DG	WSHG	FBD_M537.130-180	FBD_M537.80-130	-0.000241	0.000247	-0.974	10735	10840	435448
Mbuti.DG	lateXiongnu_sarmatian	FBD_M537.130-180	FBD_M537.80-130	-0.000160	0.000165	-0.972	14060	14152	571854
Mbuti.DG	Daur.DG	FBD_M537.130-180	FBD_M537.80-130	-0.000207	0.000215	-0.964	14737	14857	576630
Mbuti.DG	Mongolia_XiongNu.SG	FBD_M537.130-180	FBD_M537.80-130	-0.000199	0.000207	-0.959	14709	14824	577690
Mbuti.DG	Suila	FBD_M537.130-180	FBD_M537.80-130	-0.000302	0.000318	-0.951	9575	9689	376879
Mbuti.DG	Mongolia_EIA_4_Sagly	FBD_M537.130-180	FBD_M537.30-80	-0.000532	0.000566	-0.941	1114	1139	45986
Mbuti.DG	Xiaojingshan	FBD_M537.130-180	FBD_M537.all	-0.000229	0.000244	-0.938	5795	5874	346956
Mbuti.DG	Mongolia_Khovsgol_LBA	FBD_M537.130-180	FBD_M537.dam	-0.000206	0.000221	-0.934	4506	4556	243501
Mbuti.DG	Armenian.DG	FBD_M537.130-180	FBD_M537.80-130	-0.000153	0.000165	-0.926	14047	14135	578026
Mbuti.DG	Iran_GanjDareh_N	FBD_M537.130-180	FBD_M537.all	-0.000127	0.000139	-0.911	10348	10431	650447
Mbuti.DG	Korean.DG	FBD_M537.130-180	FBD_M537.80-130	-0.000165	0.000181	-0.910	14830	14926	578024
Mbuti.DG	Thai.DG	FBD_M537.130-180	FBD_M537.dam	-0.000211	0.000233	-0.905	4639	4691	246949
Mbuti.DG	Mongolia_Khovsgol_LBA	FBD_M537.130-180	FBD_M537.30-80	-0.000552	0.000612	-0.901	1157	1183	46086
Mbuti.DG	Miaozigou_MN	FBD_M537.130-180	FBD_M537.dam	-0.000516	0.000584	-0.883	1391	1429	74831
Mbuti.DG	Mongolia_Medieval	FBD_M537.130-180	FBD_M537.80-130	-0.000322	0.000366	-0.881	6860	6948	272264
Mbuti.DG	Xibo.DG	FBD_M537.130-180	FBD_M537.all	-0.000114	0.000129	-0.881	11783	11862	699394
Mbuti.DG	Mongolia_XiongNu_WE.SG	FBD_M537.130-180	FBD_M537.dam	-0.000279	0.000319	-0.875	4040	4103	226783
Mbuti.DG	earlyMed_Turk	FBD_M537.130-180	FBD_M537.30-80	-0.000563	0.000645	-0.873	1145	1170	45970
Mbuti.DG	BaBanQinCen	FBD_M537.130-180	FBD_M537.all	-0.000178	0.000205	-0.870	7728	7810	456095
Mbuti.DG	Shimao_LN	FBD_M537.130-180	FBD_M537.80-130	-0.000194	0.000223	-0.870	14692	14803	572051
Mbuti.DG	Mongolia_LBA_4_CenterWest	FBD_M537.130-180	FBD_M537.dam	-0.000198	0.000227	-0.869	4499	4546	241293
Mbuti.DG	Chandman_IA	FBD_M537.130-180	FBD_M537.dam	-0.000200	0.000231	-0.868	4406	4455	242517
Mbuti.DG	Lubrak	FBD_M537.130-180	FBD_M537.30-80	-0.000823	0.000958	-0.859	824	851	32554
Mbuti.DG	Yumin	FBD_M537.130-180	FBD_M537.80-130	-0.000248	0.000289	-0.858	11142	11251	438977
Mbuti.DG	Daur.DG	FBD_M537.130-180	FBD_M537.dam	-0.000236	0.000276	-0.855	4623	4681	246358
Mbuti.DG	Han.DG	FBD_M537.130-180	FBD_M537.dam	-0.000196	0.000230	-0.853	4666	4715	246968
Mbuti.DG	Mongolia_LBA_3_MongunTaiga	FBD_M537.130-180	FBD_M537.80-130	-0.000171	0.000202	-0.847	12767	12855	513777
Mbuti.DG	GaoHuaHua	FBD_M537.130-180	FBD_M537.80-130	-0.000205	0.000246	-0.834	12765	12867	500010
Mbuti.DG	China_Lahu.DG	FBD_M537.130-180	FBD_M537.dam	-0.000202	0.000243	-0.831	4661	4710	246943
Mbuti.DG	Anatolia_N	FBD_M537.130-180	FBD_M537.dam	-0.000165	0.000205	-0.808	4381	4422	246115
Mbuti.DG	Iranian.DG	FBD_M537.130-180	FBD_M537.all	-0.000097	0.000120	-0.808	11179	11247	699456
Mbuti.DG	Mongolia_XiongNu.SG	FBD_M537.130-180	FBD_M537.all	-0.000113	0.000144	-0.788	11771	11850	698972
Mbuti.DG	YR_MN	FBD_M537.130-180	FBD_M537.dam	-0.000215	0.000274	-0.783	4606	4659	245846
Mbuti.DG	Miao.DG	FBD_M537.130-180	FBD_M537.all	-0.000100	0.000132	-0.756	11856	11925	699432
Mbuti.DG	Mongola.DG	FBD_M537.130-180	FBD_M537.30-80	-0.000493	0.000664	-0.743	1176	1199	46629
Mbuti.DG	AR14K	FBD_M537.130-180	FBD_M537.80-130	-0.000247	0.000332	-0.742	6991	7060	278982
Mbuti.DG	Upper_YR_LN	FBD_M537.130-180	FBD_M537.all	-0.000099	0.000136	-0.732	11848	11917	695916
Mbuti.DG	Russia_Shamanka_Eneolithic.SG	FBD_M537.130-180	FBD_M537.80-130	-0.000122	0.000169	-0.725	14734	14805	578016
Mbuti.DG	lateXiongnu	FBD_M537.130-180	FBD_M537.dam	-0.000150	0.000207	-0.724	4594	4631	246646
Mbuti.DG	Tujia.DG	FBD_M537.130-180	FBD_M537.dam	-0.000178	0.000247	-0.721	4635	4679	246939
Mbuti.DG	earlyMed_Uigur	FBD_M537.130-180	FBD_M537.80-130	-0.000115	0.000159	-0.719	14285	14351	574801
Mbuti.DG	lateMed_Mongol	FBD_M537.130-180	FBD_M537.dam	-0.000140	0.000195	-0.719	4599	4634	246930
Mbuti.DG	Mongola.DG	FBD_M537.130-180	FBD_M537.all	-0.000091	0.000127	-0.719	11842	11906	699436
Mbuti.DG	Mongolia_LBA_3_MongunTaiga	FBD_M537.130-180	FBD_M537.all	-0.000107	0.000149	-0.717	10198	10264	618109
Mbuti.DG	earlyMed_Uigur	FBD_M537.130-180	FBD_M537.all	-0.000080	0.000115	-0.702	11414	11469	694527
Mbuti.DG	Mongolia_LBA_4_CenterWest	FBD_M537.130-180	FBD_M537.80-130	-0.000125	0.000179	-0.700	14242	14312	561590
Mbuti.DG	Yankovsky_IA	FBD_M537.130-180	FBD_M537.dam	-0.000275	0.000396	-0.696	3039	3084	161141
Mbuti.DG	Hezhen.DG	FBD_M537.130-180	FBD_M537.30-80	-0.000445	0.000656	-0.678	1180	1201	46630
Mbuti.DG	Iran_GanjDareh_N	FBD_M537.130-180	FBD_M537.dam	-0.000171	0.000256	-0.667	4124	4164	233396
Mbuti.DG	YR_LN	FBD_M537.130-180	FBD_M537.30-80	-0.000428	0.000665	-0.643	1195	1215	46615
Mbuti.DG	Mongolia_LBA_3_MongunTaiga	FBD_M537.130-180	FBD_M537.dam	-0.000170	0.000266	-0.637	4054	4092	223432
Mbuti.DG	AR13-10K	FBD_M537.130-180	FBD_M537.30-80	-0.000696	0.001102	-0.631	554	570	22523
Mbuti.DG	LaCen	FBD_M537.130-180	FBD_M537.dam	-0.000221	0.000363	-0.610	3458	3499	186044
Mbuti.DG	Kinh.DG	FBD_M537.130-180	FBD_M537.all	-0.000078	0.000129	-0.603	11886	11941	699381
Mbuti.DG	earlyMed_Turk	FBD_M537.130-180	FBD_M537.dam	-0.000139	0.000232	-0.599	4461	4494	242833
Mbuti.DG	HMMH_MN	FBD_M537.130-180	FBD_M537.80-130	-0.000200	0.000334	-0.597	8943	9014	354749
Mbuti.DG	YR_LBIA	FBD_M537.130-180	FBD_M537.dam	-0.000148	0.000251	-0.589	4646	4682	245645
Mbuti.DG	HMMH_MN	FBD_M537.130-180	FBD_M537.dam	-0.000257	0.000439	-0.586	2850	2889	151759
Mbuti.DG	Korean.DG	FBD_M537.130-180	FBD_M537.all	-0.000075	0.000129	-0.583	11867	11920	699434
Mbuti.DG	Chemurchek_southAltai	FBD_M537.130-180	FBD_M537.80-130	-0.000148	0.000257	-0.578	12307	12382	503765
Mbuti.DG	Malaysia_LN.SG	FBD_M537.130-180	FBD_M537.dam	-0.000210	0.000363	-0.578	3694	3735	199129
Mbuti.DG	WSHG	FBD_M537.130-180	FBD_M537.dam	-0.000180	0.000327	-0.552	3461	3496	192375
Mbuti.DG	Hezhen.DG	FBD_M537.130-180	FBD_M537.all	-0.000071	0.000128	-0.551	11800	11850	699447
Mbuti.DG	Buryat.DG	FBD_M537.130-180	FBD_M537.80-130	-0.000112	0.000206	-0.546	14692	14757	577991
Mbuti.DG	Mongolia_N_North	FBD_M537.130-180	FBD_M537.80-130	-0.000101	0.000185	-0.545	13876	13930	544459
Mbuti.DG	Mongolia_EBA_1_Ulgii	FBD_M537.130-180	FBD_M537.80-130	-0.000118	0.000216	-0.544	13089	13150	518654
Mbuti.DG	Shenxian	FBD_M537.130-180	FBD_M537.dam	-0.000236	0.000439	-0.538	2707	2742	145717
Mbuti.DG	WLR_MN	FBD_M537.130-180	FBD_M537.dam	-0.000153	0.000286	-0.534	4639	4676	245595
Mbuti.DG	AR_EN	FBD_M537.130-180	FBD_M537.dam	-0.000304	0.000571	-0.533	1548	1572	81792
Mbuti.DG	ARpost9K	FBD_M537.130-180	FBD_M537.dam	-0.000166	0.000310	-0.533	3399	3430	182650
Mbuti.DG	Xibo.DG	FBD_M537.130-180	FBD_M537.dam	-0.000127	0.000238	-0.533	4630	4661	246937
Mbuti.DG	Dai.DG	FBD_M537.130-180	FBD_M537.dam	-0.000111	0.000216	-0.515	4651	4679	246976
Mbuti.DG	GaoHuaHua	FBD_M537.130-180	FBD_M537.all	-0.000093	0.000181	-0.513	10215	10270	603087
Mbuti.DG	WLR_MN	FBD_M537.130-180	FBD_M537.all	-0.000084	0.000164	-0.511	11798	11856	694768
Mbuti.DG	AR14K	FBD_M537.130-180	FBD_M537.dam	-0.000213	0.000421	-0.507	2295	2321	125620
Mbuti.DG	Han.DG	FBD_M537.130-180	FBD_M537.30-80	-0.000309	0.000613	-0.504	1194	1208	46632
Mbuti.DG	ARpost9K	FBD_M537.130-180	FBD_M537.80-130	-0.000119	0.000238	-0.500	10499	10548	413686
Mbuti.DG	DevilsCave_N.SG	FBD_M537.130-180	FBD_M537.all	-0.000073	0.000147	-0.498	11857	11908	699333
Mbuti.DG	Upper_YR_LN	FBD_M537.130-180	FBD_M537.dam	-0.000128	0.000258	-0.496	4631	4663	245919
Mbuti.DG	Turkmenistan_Gonur_BA_1	FBD_M537.130-180	FBD_M537.all	-0.000075	0.000152	-0.495	9433	9477	586370
Mbuti.DG	Kinh.DG	FBD_M537.130-180	FBD_M537.30-80	-0.000316	0.000641	-0.494	1202	1217	46624
Mbuti.DG	Mongolia_N_East	FBD_M537.130-180	FBD_M537.80-130	-0.000118	0.000240	-0.493	12921	12981	504939
Mbuti.DG	Armenian.DG	FBD_M537.130-180	FBD_M537.all	-0.000060	0.000122	-0.488	11227	11269	699439
Mbuti.DG	Iranian.DG	FBD_M537.130-180	FBD_M537.80-130	-0.000085	0.000175	-0.487	14013	14062	578032
Mbuti.DG	Mongolia_EBA_1_Ulgii	FBD_M537.130-180	FBD_M537.30-80	-0.000359	0.000751	-0.478	1072	1087	42940
Mbuti.DG	Tujia.DG	FBD_M537.130-180	FBD_M537.30-80	-0.000306	0.000646	-0.473	1195	1209	46625
Mbuti.DG	LaCen	FBD_M537.130-180	FBD_M537.30-80	-0.000457	0.000983	-0.465	905	921	35707
Mbuti.DG	Mongolia_Mongol	FBD_M537.130-180	FBD_M537.80-130	-0.000112	0.000248	-0.452	11596	11648	457930
Mbuti.DG	Miaozigou_MN	FBD_M537.130-180	FBD_M537.80-130	-0.000205	0.000457	-0.449	4408	4443	172588
Mbuti.DG	Mongolia_EIA_4_Sagly	FBD_M537.130-180	FBD_M537.dam	-0.000097	0.000217	-0.449	4426	4450	242597
Mbuti.DG	Turkmenistan_Gonur_BA_1	FBD_M537.130-180	FBD_M537.80-130	-0.000090	0.000204	-0.442	11854	11898	487915
Mbuti.DG	She.DG	FBD_M537.130-180	FBD_M537.30-80	-0.000300	0.000682	-0.440	1184	1198	46620
Mbuti.DG	Armenia_Caucasus_EBA_KuraAraxes	FBD_M537.130-180	FBD_M537.80-130	-0.000143	0.000328	-0.436	7457	7501	308677
Mbuti.DG	Ulchi.DG	FBD_M537.130-180	FBD_M537.80-130	-0.000083	0.000191	-0.436	14844	14893	577990
Mbuti.DG	ARpost9K	FBD_M537.130-180	FBD_M537.30-80	-0.000384	0.000888	-0.432	880	893	34704
Mbuti.DG	She.DG	FBD_M537.130-180	FBD_M537.all	-0.000056	0.000131	-0.426	11914	11953	699356
Mbuti.DG	China_Lahu.DG	FBD_M537.130-180	FBD_M537.30-80	-0.000279	0.000662	-0.421	1208	1221	46624
Mbuti.DG	DevilsCave_N.SG	FBD_M537.130-180	FBD_M537.80-130	-0.000085	0.000205	-0.418	14847	14896	577946
Mbuti.DG	Shimao_LN	FBD_M537.130-180	FBD_M537.all	-0.000067	0.000162	-0.412	11765	11811	691687
Mbuti.DG	Oroqen.DG	FBD_M537.130-180	FBD_M537.80-130	-0.000076	0.000185	-0.410	14786	14829	577996
Mbuti.DG	Mongola.DG	FBD_M537.130-180	FBD_M537.80-130	-0.000073	0.000182	-0.401	14818	14860	578019
Mbuti.DG	Altai_MLBA	FBD_M537.130-180	FBD_M537.80-130	-0.000072	0.000186	-0.390	13926	13966	559195
Mbuti.DG	Dzungaria_EBA1	FBD_M537.130-180	FBD_M537.80-130	-0.000086	0.000225	-0.385	12481	12525	508826
Mbuti.DG	Mongolia_MBA_2_Munkhkhairkhan	FBD_M537.130-180	FBD_M537.80-130	-0.000106	0.000280	-0.380	10770	10815	429078
Mbuti.DG	lateMed_Mongol	FBD_M537.130-180	FBD_M537.30-80	-0.000201	0.000548	-0.368	1184	1193	46630
Mbuti.DG	Suila	FBD_M537.130-180	FBD_M537.dam	-0.000150	0.000414	-0.362	3080	3104	165154
Mbuti.DG	lateXiongnu	FBD_M537.130-180	FBD_M537.all	-0.000040	0.000111	-0.358	11693	11721	697785
Mbuti.DG	Baojianshan	FBD_M537.130-180	FBD_M537.80-130	-0.000100	0.000287	-0.347	10343	10384	412281
Mbuti.DG	DevilsCave_N.SG	FBD_M537.130-180	FBD_M537.30-80	-0.000253	0.000757	-0.334	1209	1221	46625
Mbuti.DG	Chandman_IA	FBD_M537.130-180	FBD_M537.80-130	-0.000059	0.000178	-0.331	14060	14093	564882
Mbuti.DG	Russia_Caucasus_EBA_Yamnaya	FBD_M537.130-180	FBD_M537.dam	-0.000104	0.000317	-0.329	3277	3296	181783
Mbuti.DG	Buryat.DG	FBD_M537.130-180	FBD_M537.30-80	-0.000247	0.000757	-0.326	1184	1195	46629
Mbuti.DG	lateXiongnu	FBD_M537.130-180	FBD_M537.30-80	-0.000188	0.000579	-0.325	1178	1187	46595
Mbuti.DG	Altai_MLBA	FBD_M537.130-180	FBD_M537.30-80	-0.000203	0.000629	-0.323	1123	1132	45558
Mbuti.DG	WLR_BA	FBD_M537.130-180	FBD_M537.all	-0.000076	0.000236	-0.322	6357	6386	379464
Mbuti.DG	Dai.DG	FBD_M537.130-180	FBD_M537.30-80	-0.000185	0.000575	-0.321	1193	1202	46632
Mbuti.DG	Kinh.DG	FBD_M537.130-180	FBD_M537.80-130	-0.000059	0.000186	-0.318	14890	14924	577983
Mbuti.DG	Daur.DG	FBD_M537.130-180	FBD_M537.30-80	-0.000236	0.000754	-0.314	1178	1189	46514
Mbuti.DG	Japan_Jomon	FBD_M537.130-180	FBD_M537.80-130	-0.000074	0.000238	-0.312	12086	12122	478496
Mbuti.DG	Japan_Jomon	FBD_M537.130-180	FBD_M537.all	-0.000051	0.000166	-0.305	9630	9659	575627
Mbuti.DG	Mongola.DG	FBD_M537.130-180	FBD_M537.dam	-0.000070	0.000230	-0.304	4637	4655	246955
Mbuti.DG	lateXiongnu_sarmatian	FBD_M537.130-180	FBD_M537.all	-0.000034	0.000115	-0.297	11242	11266	690455
Mbuti.DG	Thai.DG	FBD_M537.130-180	FBD_M537.80-130	-0.000051	0.000176	-0.291	14836	14865	577990
Mbuti.DG	Ami.DG	FBD_M537.130-180	FBD_M537.30-80	-0.000188	0.000657	-0.286	1206	1214	46629
Mbuti.DG	WSHG	FBD_M537.130-180	FBD_M537.all	-0.000052	0.000181	-0.285	8581	8608	525289
Mbuti.DG	She.DG	FBD_M537.130-180	FBD_M537.dam	-0.000069	0.000244	-0.282	4665	4682	246933
Mbuti.DG	Ulchi.DG	FBD_M537.130-180	FBD_M537.dam	-0.000069	0.000245	-0.281	4648	4665	246946
Mbuti.DG	Xiaojingshan	FBD_M537.130-180	FBD_M537.dam	-0.000118	0.000423	-0.280	2430	2446	129585
Mbuti.DG	Chandman_IA	FBD_M537.130-180	FBD_M537.30-80	-0.000155	0.000599	-0.258	1131	1138	45934
Mbuti.DG	earlyMed_Turk	FBD_M537.130-180	FBD_M537.80-130	-0.000046	0.000180	-0.258	14180	14207	566111
Mbuti.DG	Russia_Shamanka_Eneolithic.SG	FBD_M537.130-180	FBD_M537.30-80	-0.000161	0.000627	-0.256	1190	1197	46630
Mbuti.DG	Ami.DG	FBD_M537.130-180	FBD_M537.80-130	-0.000045	0.000187	-0.241	14927	14953	577995
Mbuti.DG	Buryat.SG	FBD_M537.130-180	FBD_M537.30-80	-0.000172	0.000716	-0.240	1175	1183	46630
Mbuti.DG	Japanese.DG	FBD_M537.130-180	FBD_M537.dam	-0.000052	0.000225	-0.230	4667	4680	246968
Mbuti.DG	Shimao_LN	FBD_M537.130-180	FBD_M537.30-80	-0.000163	0.000762	-0.214	1187	1194	46232
Mbuti.DG	WLR_MN	FBD_M537.130-180	FBD_M537.30-80	-0.000179	0.000835	-0.214	1191	1200	46405
Mbuti.DG	Korean.DG	FBD_M537.130-180	FBD_M537.30-80	-0.000139	0.000653	-0.213	1203	1210	46631
Mbuti.DG	earlyMed_Uigur	FBD_M537.130-180	FBD_M537.30-80	-0.000112	0.000558	-0.201	1142	1147	46498
Mbuti.DG	WLR_LN	FBD_M537.130-180	FBD_M537.dam	-0.000065	0.000327	-0.200	3936	3950	209043
Mbuti.DG	HMMH_MN	FBD_M537.130-180	FBD_M537.all	-0.000048	0.000253	-0.191	7190	7211	425166
Mbuti.DG	Mongolia_LBA_2_Ulaanzukh	FBD_M537.130-180	FBD_M537.30-80	-0.000139	0.000736	-0.189	1047	1053	41386
Mbuti.DG	WLR_LN	FBD_M537.130-180	FBD_M537.30-80	-0.000172	0.000912	-0.189	1052	1059	39995
Mbuti.DG	Tarim_EMBA1	FBD_M537.130-180	FBD_M537.30-80	-0.000129	0.000683	-0.188	1143	1149	46174
Mbuti.DG	Thailand_IA.SG	FBD_M537.130-180	FBD_M537.all	-0.000043	0.000244	-0.178	6165	6181	369762
Mbuti.DG	Yi.DG	FBD_M537.130-180	FBD_M537.80-130	-0.000032	0.000185	-0.172	14890	14909	578017
Mbuti.DG	lateMed_Mongol	FBD_M537.130-180	FBD_M537.all	-0.000016	0.000106	-0.155	11758	11769	699110
Mbuti.DG	Baojianshan	FBD_M537.130-180	FBD_M537.30-80	-0.000151	0.000993	-0.153	856	861	34931
Mbuti.DG	DevilsCave_N.SG	FBD_M537.130-180	FBD_M537.dam	-0.000043	0.000282	-0.151	4682	4693	246933
Mbuti.DG	Mongolia_N_North	FBD_M537.130-180	FBD_M537.30-80	-0.000099	0.000675	-0.147	1142	1147	44677
Mbuti.DG	Mongolia_Khovsgol_LBA	FBD_M537.130-180	FBD_M537.all	-0.000017	0.000119	-0.140	11496	11507	684723
Mbuti.DG	Xitoucun	FBD_M537.130-180	FBD_M537.dam	-0.000054	0.000413	-0.131	2438	2445	130003
Mbuti.DG	Thailand_IA.SG	FBD_M537.130-180	FBD_M537.30-80	-0.000136	0.001188	-0.114	625	629	25210
Mbuti.DG	Yi.DG	FBD_M537.130-180	FBD_M537.all	-0.000015	0.000130	-0.113	11897	11907	699428
Mbuti.DG	Japan_Jomon	FBD_M537.130-180	FBD_M537.dam	-0.000034	0.000310	-0.109	3917	3924	209686
Mbuti.DG	Dushan	FBD_M537.130-180	FBD_M537.all	-0.000026	0.000250	-0.105	5922	5932	356412
Mbuti.DG	YR_LBIA	FBD_M537.130-180	FBD_M537.all	-0.000015	0.000139	-0.105	11816	11826	694496
Mbuti.DG	Shimao_LN	FBD_M537.130-180	FBD_M537.dam	-0.000027	0.000286	-0.095	4639	4646	244652
Mbuti.DG	Turkmenistan_Gonur_BA_1	FBD_M537.130-180	FBD_M537.dam	-0.000023	0.000263	-0.089	3788	3793	212824
Mbuti.DG	China_Lahu.DG	FBD_M537.130-180	FBD_M537.all	-0.000011	0.000131	-0.085	11909	11917	699398
Mbuti.DG	Suila	FBD_M537.130-180	FBD_M537.all	-0.000018	0.000235	-0.077	7721	7729	451776
Mbuti.DG	WLR_BA	FBD_M537.130-180	FBD_M537.30-80	-0.000082	0.001103	-0.074	679	681	26414
Mbuti.DG	Malaysia_LN.SG	FBD_M537.130-180	FBD_M537.all	-0.000014	0.000200	-0.072	9413	9421	560199
Mbuti.DG	Mongolia_EBA_1_Ulgii	FBD_M537.130-180	FBD_M537.all	-0.000011	0.000162	-0.065	10507	10513	623751
Mbuti.DG	Mongolia_Mongol	FBD_M537.130-180	FBD_M537.all	-0.000010	0.000178	-0.058	9277	9283	550904
Mbuti.DG	WLR_LN	FBD_M537.130-180	FBD_M537.80-130	-0.000012	0.000250	-0.047	12305	12310	482143
Mbuti.DG	Miaozigou_MN	FBD_M537.130-180	FBD_M537.all	-0.000015	0.000345	-0.044	3531	3534	207079
Mbuti.DG	lateMed_Mongol	FBD_M537.130-180	FBD_M537.80-130	-0.000006	0.000151	-0.037	14720	14723	577882
Mbuti.DG	lateXiongnu	FBD_M537.130-180	FBD_M537.80-130	-0.000004	0.000160	-0.027	14668	14670	577039
Mbuti.DG	Atayal.DG	FBD_M537.130-180	FBD_M537.30-80	-0.000019	0.000759	-0.025	1198	1199	46547
Mbuti.DG	Russia_EHG	FBD_M537.130-180	FBD_M537.80-130	-0.000006	0.000354	-0.016	6652	6654	271744
Mbuti.DG	Pakistan_IA_Katelai	FBD_M537.130-180	FBD_M537.30-80	-0.000005	0.000578	-0.009	1098	1098	45237
Mbuti.DG	Yumin	FBD_M537.130-180	FBD_M537.dam	-0.000002	0.000385	-0.006	3646	3647	193565
Mbuti.DG	Buryat.DG	FBD_M537.130-180	FBD_M537.all	-0.000000	0.000147	-0.000	11756	11756	699395
Mbuti.DG	Suila	FBD_M537.130-180	FBD_M537.30-80	0.000004	0.001088	0.004	795	795	31573
Mbuti.DG	Dai.DG	FBD_M537.130-180	FBD_M537.all	0.000001	0.000117	0.008	11909	11908	699494
Mbuti.DG	Yumin	FBD_M537.130-180	FBD_M537.30-80	0.000008	0.000961	0.008	920	920	37065
Mbuti.DG	Japan_Jomon	FBD_M537.130-180	FBD_M537.30-80	0.000011	0.000848	0.013	1016	1015	40196
Mbuti.DG	Hezhen.DG	FBD_M537.130-180	FBD_M537.80-130	0.000003	0.000183	0.014	14818	14816	578030
Mbuti.DG	YR_LN	FBD_M537.130-180	FBD_M537.all	0.000002	0.000124	0.014	11924	11923	698781
Mbuti.DG	Yi.DG	FBD_M537.130-180	FBD_M537.30-80	0.000011	0.000638	0.017	1202	1201	46628
Mbuti.DG	Mongolia_EIA_4_Sagly	FBD_M537.130-180	FBD_M537.80-130	0.000003	0.000160	0.021	14116	14114	565153
Mbuti.DG	Xitoucun	FBD_M537.130-180	FBD_M537.80-130	0.000007	0.000322	0.022	7345	7343	291789
Mbuti.DG	Miao.DG	FBD_M537.130-180	FBD_M537.80-130	0.000004	0.000183	0.024	14901	14898	578018
Mbuti.DG	Iranian.DG	FBD_M537.130-180	FBD_M537.dam	0.000007	0.000225	0.029	4387	4385	246966
Mbuti.DG	She.DG	FBD_M537.130-180	FBD_M537.80-130	0.000006	0.000183	0.031	14920	14917	577951
Mbuti.DG	Mongolia_N_East	FBD_M537.130-180	FBD_M537.all	0.000007	0.000178	0.041	10339	10335	606831
Mbuti.DG	Chemurchek_northAlai	FBD_M537.130-180	FBD_M537.30-80	0.000038	0.000882	0.043	1100	1098	43827
Mbuti.DG	Naxi.DG	FBD_M537.130-180	FBD_M537.30-80	0.000030	0.000629	0.048	1208	1207	46630
Mbuti.DG	Ulchi.DG	FBD_M537.130-180	FBD_M537.all	0.000007	0.000137	0.050	11869	11864	699400
Mbuti.DG	AR14K	FBD_M537.130-180	FBD_M537.30-80	0.000068	0.001179	0.058	594	593	23738
Mbuti.DG	YR_MN	FBD_M537.130-180	FBD_M537.all	0.000011	0.000151	0.074	11811	11803	695407
Mbuti.DG	Mongolia_EIA_4_Sagly	FBD_M537.130-180	FBD_M537.all	0.000009	0.000122	0.076	11278	11272	681610
Mbuti.DG	HMMH_MN	FBD_M537.130-180	FBD_M537.30-80	0.000084	0.001056	0.080	738	736	29186
Mbuti.DG	Mongolia_EBA_1_Ulgii	FBD_M537.130-180	FBD_M537.dam	0.000028	0.000278	0.099	4215	4208	225441
Mbuti.DG	Malaysia_LN.SG	FBD_M537.130-180	FBD_M537.30-80	0.000101	0.000991	0.102	955	951	37852
Mbuti.DG	Russia_Caucasus_EBA_Yamnaya	FBD_M537.130-180	FBD_M537.all	0.000019	0.000180	0.103	7991	7982	493205
Mbuti.DG	Mongolia_XiongNu_WE.SG	FBD_M537.130-180	FBD_M537.30-80	0.000102	0.000890	0.114	1053	1049	42953
Mbuti.DG	Bianbian	FBD_M537.130-180	FBD_M537.all	0.000027	0.000235	0.115	7065	7054	422582
Mbuti.DG	Ami.DG	FBD_M537.130-180	FBD_M537.all	0.000016	0.000136	0.118	11958	11947	699409
Mbuti.DG	Mongolia_N_East	FBD_M537.130-180	FBD_M537.dam	0.000037	0.000307	0.120	4183	4175	219667
Mbuti.DG	Chemurchek_southAltai	FBD_M537.130-180	FBD_M537.dam	0.000041	0.000333	0.124	3976	3967	218947
Mbuti.DG	Tu.DG	FBD_M537.130-180	FBD_M537.80-130	0.000023	0.000182	0.126	14797	14784	578004
Mbuti.DG	Shenxian	FBD_M537.130-180	FBD_M537.80-130	0.000043	0.000329	0.132	8333	8319	329522
Mbuti.DG	Lubrak	FBD_M537.130-180	FBD_M537.dam	0.000055	0.000391	0.142	3225	3216	169486
Mbuti.DG	Miaozigou_MN	FBD_M537.130-180	FBD_M537.30-80	0.000245	0.001594	0.153	370	366	14304
Mbuti.DG	Russia_Caucasus_EBA_Yamnaya	FBD_M537.130-180	FBD_M537.30-80	0.000128	0.000822	0.156	838	834	34777
Mbuti.DG	Mongolia_LBA_2_Ulaanzukh	FBD_M537.130-180	FBD_M537.all	0.000026	0.000154	0.171	10147	10132	596367
Mbuti.DG	Tujia.DG	FBD_M537.130-180	FBD_M537.all	0.000023	0.000134	0.171	11933	11917	699389
Mbuti.DG	Mongolia_MBA_2_Munkhkhairkhan	FBD_M537.130-180	FBD_M537.30-80	0.000169	0.000973	0.174	898	892	36155
Mbuti.DG	Russia_Afanasievo	FBD_M537.130-180	FBD_M537.30-80	0.000099	0.000562	0.176	1124	1119	46200
Mbuti.DG	Lubrak	FBD_M537.130-180	FBD_M537.80-130	0.000056	0.000293	0.193	9860	9838	382772
Mbuti.DG	Dushan	FBD_M537.130-180	FBD_M537.80-130	0.000067	0.000345	0.194	7474	7454	297697
Mbuti.DG	Mongolia_XiongNu_WE.SG	FBD_M537.130-180	FBD_M537.all	0.000036	0.000183	0.195	10462	10439	640460
Mbuti.DG	Japanese.DG	FBD_M537.130-180	FBD_M537.80-130	0.000035	0.000177	0.199	14883	14862	578036
Mbuti.DG	Baojianshan	FBD_M537.130-180	FBD_M537.dam	0.000081	0.000393	0.205	3398	3384	181542
Mbuti.DG	Atayal.DG	FBD_M537.130-180	FBD_M537.80-130	0.000044	0.000214	0.206	14907	14882	577078
Mbuti.DG	Upper_YR_IA	FBD_M537.130-180	FBD_M537.all	0.000033	0.000158	0.211	11463	11440	672439
Mbuti.DG	lateMed_Khitan	FBD_M537.130-180	FBD_M537.dam	0.000065	0.000307	0.212	4023	4009	214869
Mbuti.DG	Atayal.DG	FBD_M537.130-180	FBD_M537.dam	0.000062	0.000282	0.219	4669	4654	246554
Mbuti.DG	Thai.DG	FBD_M537.130-180	FBD_M537.30-80	0.000145	0.000636	0.228	1203	1196	46627
Mbuti.DG	Mongolia_N_North	FBD_M537.130-180	FBD_M537.dam	0.000060	0.000253	0.237	4434	4420	235326
Mbuti.DG	Japanese.DG	FBD_M537.130-180	FBD_M537.all	0.000030	0.000125	0.242	11880	11859	699459
Mbuti.DG	Anatolia_N	FBD_M537.130-180	FBD_M537.30-80	0.000139	0.000570	0.243	1120	1113	46526
Mbuti.DG	Armenia_Caucasus_EBA_KuraAraxes	FBD_M537.130-180	FBD_M537.all	0.000064	0.000250	0.257	5954	5930	370499
Mbuti.DG	Upper_YR_LN	FBD_M537.130-180	FBD_M537.80-130	0.000050	0.000193	0.259	14848	14819	575357
Mbuti.DG	Russia_Afanasievo	FBD_M537.130-180	FBD_M537.dam	0.000056	0.000209	0.267	4403	4390	244004
Mbuti.DG	earlyMed_Uigur	FBD_M537.130-180	FBD_M537.dam	0.000055	0.000201	0.272	4500	4486	245955
Mbuti.DG	Upper_YR_LN	FBD_M537.130-180	FBD_M537.30-80	0.000198	0.000693	0.286	1207	1198	46437
Mbuti.DG	Naxi.DG	FBD_M537.130-180	FBD_M537.all	0.000036	0.000125	0.288	11937	11912	699472
Mbuti.DG	lateXiongnu_sarmatian	FBD_M537.130-180	FBD_M537.30-80	0.000168	0.000575	0.292	1147	1140	46331
Mbuti.DG	Thailand_IA.SG	FBD_M537.130-180	FBD_M537.dam	0.000133	0.000417	0.319	2450	2432	132099
Mbuti.DG	Upper_YR_IA	FBD_M537.130-180	FBD_M537.30-80	0.000255	0.000773	0.330	1179	1168	45095
Mbuti.DG	Atayal.DG	FBD_M537.130-180	FBD_M537.all	0.000051	0.000154	0.332	11949	11913	698290
Mbuti.DG	Thailand_IA.SG	FBD_M537.130-180	FBD_M537.80-130	0.000107	0.000319	0.334	7745	7712	307982
Mbuti.DG	Mongolia_LBA_2_Ulaanzukh	FBD_M537.130-180	FBD_M537.dam	0.000095	0.000278	0.340	4084	4063	216715
Mbuti.DG	YR_MN	FBD_M537.130-180	FBD_M537.30-80	0.000266	0.000764	0.348	1208	1195	46442
Mbuti.DG	Chemurchek_northAlai	FBD_M537.130-180	FBD_M537.dam	0.000120	0.000343	0.349	4337	4309	230606
Mbuti.DG	Russia_Shamanka_Eneolithic.SG	FBD_M537.130-180	FBD_M537.all	0.000042	0.000120	0.349	11835	11806	699425
Mbuti.DG	Boisman_MN	FBD_M537.130-180	FBD_M537.80-130	0.000072	0.000201	0.356	13490	13452	527761
Mbuti.DG	Han.DG	FBD_M537.130-180	FBD_M537.all	0.000043	0.000120	0.361	11929	11898	699467
Mbuti.DG	Kyang	FBD_M537.130-180	FBD_M537.80-130	0.000065	0.000178	0.365	14854	14816	578063
Mbuti.DG	Dzungaria_EBA1	FBD_M537.130-180	FBD_M537.all	0.000060	0.000165	0.367	10038	10000	614067
Mbuti.DG	lateXiongnu_sarmatian	FBD_M537.130-180	FBD_M537.dam	0.000076	0.000205	0.373	4444	4425	244935
Mbuti.DG	China_Lahu.DG	FBD_M537.130-180	FBD_M537.80-130	0.000072	0.000185	0.391	14930	14888	577989
Mbuti.DG	YR_LBIA	FBD_M537.130-180	FBD_M537.80-130	0.000077	0.000188	0.409	14834	14790	574459
Mbuti.DG	Kyang	FBD_M537.130-180	FBD_M537.30-80	0.000259	0.000625	0.415	1201	1189	46632
Mbuti.DG	WLR_LN	FBD_M537.130-180	FBD_M537.all	0.000078	0.000187	0.419	9900	9854	579629
Mbuti.DG	Liangdao2	FBD_M537.130-180	FBD_M537.all	0.000092	0.000215	0.429	9208	9158	545613
Mbuti.DG	Chemurchek_northAlai	FBD_M537.130-180	FBD_M537.all	0.000084	0.000195	0.432	10858	10804	642330
Mbuti.DG	YR_MN	FBD_M537.130-180	FBD_M537.80-130	0.000091	0.000208	0.438	14826	14773	575048
Mbuti.DG	Tujia.DG	FBD_M537.130-180	FBD_M537.80-130	0.000078	0.000176	0.442	14923	14878	577980
Mbuti.DG	Liangdao2	FBD_M537.130-180	FBD_M537.dam	0.000163	0.000366	0.444	3714	3682	199327
Mbuti.DG	earlyMed_Turk	FBD_M537.130-180	FBD_M537.all	0.000060	0.000128	0.470	11394	11353	683024
Mbuti.DG	Yankovsky_IA	FBD_M537.130-180	FBD_M537.80-130	0.000152	0.000323	0.470	9318	9263	360682
Mbuti.DG	Naxi.DG	FBD_M537.130-180	FBD_M537.80-130	0.000083	0.000173	0.478	14938	14890	578050
Mbuti.DG	Japanese.DG	FBD_M537.130-180	FBD_M537.30-80	0.000300	0.000616	0.488	1208	1194	46631
Mbuti.DG	Armenian.DG	FBD_M537.130-180	FBD_M537.dam	0.000108	0.000220	0.491	4438	4411	246964
Mbuti.DG	Mongolia_LBA_2_Ulaanzukh	FBD_M537.130-180	FBD_M537.80-130	0.000109	0.000221	0.493	12740	12685	496019
Mbuti.DG	Oroqen.DG	FBD_M537.130-180	FBD_M537.all	0.000066	0.000134	0.493	11838	11792	699395
Mbuti.DG	Dai.DG	FBD_M537.130-180	FBD_M537.80-130	0.000082	0.000165	0.496	14935	14888	578063
Mbuti.DG	Armenia_Caucasus_EBA_KuraAraxes	FBD_M537.130-180	FBD_M537.dam	0.000225	0.000439	0.512	2495	2464	137838
Mbuti.DG	Armenia_Caucasus_EBA_KuraAraxes	FBD_M537.130-180	FBD_M537.30-80	0.000571	0.001113	0.513	632	617	26274
Mbuti.DG	Altai_MLBA	FBD_M537.130-180	FBD_M537.all	0.000070	0.000137	0.514	11157	11110	674195
Mbuti.DG	Buryat.SG	FBD_M537.130-180	FBD_M537.80-130	0.000105	0.000205	0.514	14779	14718	578052
Mbuti.DG	Xitoucun	FBD_M537.130-180	FBD_M537.all	0.000118	0.000230	0.515	5891	5850	349117
Mbuti.DG	Bianbian	FBD_M537.130-180	FBD_M537.80-130	0.000173	0.000326	0.532	8963	8902	349073
Mbuti.DG	Mongolia_LBA_3_MongunTaiga	FBD_M537.130-180	FBD_M537.30-80	0.000404	0.000735	0.550	1059	1042	42568
Mbuti.DG	WSHG	FBD_M537.130-180	FBD_M537.30-80	0.000482	0.000868	0.556	906	889	36635
Mbuti.DG	Ami.DG	FBD_M537.130-180	FBD_M537.dam	0.000142	0.000249	0.571	4713	4678	246952
Mbuti.DG	Oroqen.DG	FBD_M537.130-180	FBD_M537.30-80	0.000378	0.000655	0.577	1207	1189	46625
Mbuti.DG	Iranian.DG	FBD_M537.130-180	FBD_M537.30-80	0.000359	0.000607	0.592	1135	1118	46631
Mbuti.DG	Kyang	FBD_M537.130-180	FBD_M537.all	0.000072	0.000122	0.592	11865	11815	699493
Mbuti.DG	lateMed_Khitan	FBD_M537.130-180	FBD_M537.80-130	0.000142	0.000240	0.593	12616	12546	493376
Mbuti.DG	AR13-10K	FBD_M537.130-180	FBD_M537.dam	0.000253	0.000423	0.598	2221	2191	118103
Mbuti.DG	WLR_BA	FBD_M537.130-180	FBD_M537.80-130	0.000197	0.000326	0.605	8048	7986	316167
Mbuti.DG	AR_EN	FBD_M537.130-180	FBD_M537.all	0.000200	0.000327	0.613	3834	3789	226307
Mbuti.DG	Xibo.DG	FBD_M537.130-180	FBD_M537.80-130	0.000112	0.000182	0.613	14829	14764	577980
Mbuti.DG	Shenxian	FBD_M537.130-180	FBD_M537.all	0.000157	0.000252	0.621	6670	6609	393515
Mbuti.DG	Chandman_IA	FBD_M537.130-180	FBD_M537.all	0.000082	0.000131	0.626	11242	11186	681482
Mbuti.DG	GaoHuaHua	FBD_M537.130-180	FBD_M537.dam	0.000208	0.000309	0.671	4097	4052	216657
Mbuti.DG	Iran_GanjDareh_N	FBD_M537.130-180	FBD_M537.30-80	0.000463	0.000687	0.675	1072	1052	44420
Mbuti.DG	Armenian.DG	FBD_M537.130-180	FBD_M537.30-80	0.000407	0.000594	0.686	1126	1107	46631
Mbuti.DG	Mongolia_Medieval	FBD_M537.130-180	FBD_M537.dam	0.000322	0.000466	0.691	2282	2243	121840
Mbuti.DG	Boisman_MN	FBD_M537.130-180	FBD_M537.all	0.000100	0.000144	0.696	10834	10770	634926
Mbuti.DG	Upper_YR_IA	FBD_M537.130-180	FBD_M537.dam	0.000201	0.000280	0.718	4549	4501	238676
Mbuti.DG	Russia_Afanasievo	FBD_M537.130-180	FBD_M537.all	0.000090	0.000121	0.742	11199	11137	687051
Mbuti.DG	AR14K	FBD_M537.130-180	FBD_M537.all	0.000181	0.000240	0.754	5615	5553	339629
Mbuti.DG	Mongolia_XiongNu_WE.SG	FBD_M537.130-180	FBD_M537.80-130	0.000189	0.000248	0.764	13126	13025	530370
Mbuti.DG	Dzungaria_EBA1	FBD_M537.130-180	FBD_M537.dam	0.000238	0.000308	0.774	3972	3920	218572
Mbuti.DG	Chemurchek_southAltai	FBD_M537.130-180	FBD_M537.all	0.000151	0.000189	0.798	9907	9815	605804
Mbuti.DG	Yankovsky_IA	FBD_M537.130-180	FBD_M537.all	0.000193	0.000240	0.804	7400	7316	435022
Mbuti.DG	Boisman_MN	FBD_M537.130-180	FBD_M537.30-80	0.000583	0.000706	0.825	1126	1101	43551
Mbuti.DG	Chemurchek_northAlai	FBD_M537.130-180	FBD_M537.80-130	0.000209	0.000252	0.829	13616	13505	533673
Mbuti.DG	Xiaojingshan	FBD_M537.130-180	FBD_M537.30-80	0.000942	0.001137	0.829	639	616	25031
Mbuti.DG	AR_EN	FBD_M537.130-180	FBD_M537.30-80	0.001243	0.001475	0.843	420	400	15752
Mbuti.DG	Dushan	FBD_M537.130-180	FBD_M537.dam	0.000393	0.000464	0.849	2491	2439	132587
Mbuti.DG	Mongolia_Medieval	FBD_M537.130-180	FBD_M537.all	0.000231	0.000267	0.863	5478	5402	328613
Mbuti.DG	Yankovsky_IA	FBD_M537.130-180	FBD_M537.30-80	0.001038	0.001168	0.889	829	797	30777
Mbuti.DG	Han.DG	FBD_M537.130-180	FBD_M537.80-130	0.000154	0.000160	0.963	14949	14860	578045
Mbuti.DG	Dushan	FBD_M537.130-180	FBD_M537.30-80	0.001183	0.001212	0.976	651	620	25877
Mbuti.DG	Thai.DG	FBD_M537.130-180	FBD_M537.all	0.000122	0.000124	0.987	11918	11833	699404
Mbuti.DG	Mongolia_MBA_2_Munkhkhairkhan	FBD_M537.130-180	FBD_M537.all	0.000213	0.000212	1.009	8673	8563	516248
Mbuti.DG	Buryat.SG	FBD_M537.130-180	FBD_M537.dam	0.000283	0.000277	1.023	4655	4586	246972
Mbuti.DG	Dzungaria_EBA1	FBD_M537.130-180	FBD_M537.30-80	0.000852	0.000830	1.026	1038	1002	41419
Mbuti.DG	Bianbian	FBD_M537.130-180	FBD_M537.30-80	0.001142	0.001094	1.044	763	729	29620
Mbuti.DG	YR_LN	FBD_M537.130-180	FBD_M537.80-130	0.000185	0.000175	1.058	14964	14857	577654
Mbuti.DG	WLR_BA	FBD_M537.130-180	FBD_M537.dam	0.000469	0.000426	1.102	2608	2544	137715
Mbuti.DG	WLR_MN	FBD_M537.130-180	FBD_M537.80-130	0.000247	0.000223	1.108	14864	14722	574370
Mbuti.DG	Xiaojingshan	FBD_M537.130-180	FBD_M537.80-130	0.000379	0.000338	1.119	7387	7278	288703
Mbuti.DG	lateMed_Khitan	FBD_M537.130-180	FBD_M537.all	0.000197	0.000174	1.131	10084	9967	593445
Mbuti.DG	Liangdao2	FBD_M537.130-180	FBD_M537.80-130	0.000362	0.000292	1.240	11624	11460	454896
Mbuti.DG	Upper_YR_IA	FBD_M537.130-180	FBD_M537.80-130	0.000269	0.000217	1.240	14417	14267	556545
Mbuti.DG	Russia_EHG	FBD_M537.130-180	FBD_M537.all	0.000322	0.000259	1.244	5382	5276	327459
Mbuti.DG	AR13-10K	FBD_M537.130-180	FBD_M537.80-130	0.000451	0.000335	1.350	6727	6609	262023
Mbuti.DG	Shenxian	FBD_M537.130-180	FBD_M537.30-80	0.001676	0.001143	1.466	725	678	28419
Mbuti.DG	AR13-10K	FBD_M537.130-180	FBD_M537.all	0.000347	0.000232	1.492	5344	5234	318471
Mbuti.DG	Russia_EHG	FBD_M537.130-180	FBD_M537.30-80	0.001892	0.001211	1.562	569	525	23129
Mbuti.DG	Chemurchek_southAltai	FBD_M537.130-180	FBD_M537.30-80	0.001333	0.000851	1.567	1041	986	41786
Mbuti.DG	Buryat.SG	FBD_M537.130-180	FBD_M537.all	0.000236	0.000143	1.655	11819	11654	699479
Mbuti.DG	Xitoucun	FBD_M537.130-180	FBD_M537.30-80	0.001923	0.001140	1.687	662	614	25245
Mbuti.DG	Russia_EHG	FBD_M537.130-180	FBD_M537.dam	0.000814	0.000443	1.837	2200	2102	121277

## Sheet: 2
pop1	pop2	pop3	pop4	f4	std.err	Z	ABAB	ABBA	SNPs
Mbuti.DG	Russia_EHG	FBD_M537.dam	FBD_M537.130-180	-0.000814	0.000443	-1.837	2102	2200	121277
Mbuti.DG	Xiaojingshan	FBD_M537.dam	FBD_M537.all	-0.000575	0.000346	-1.663	2915	3013	170228
Mbuti.DG	Turkmenistan_Gonur_BA_1	FBD_M537.dam	FBD_M537.80-130	-0.000380	0.000237	-1.602	4410	4508	258739
Mbuti.DG	Yumin	FBD_M537.dam	FBD_M537.80-130	-0.000527	0.000334	-1.579	4184	4308	235779
Mbuti.DG	AR_EN	FBD_M537.dam	FBD_M537.80-130	-0.000788	0.000501	-1.573	1764	1843	99630
Mbuti.DG	Liangdao2	FBD_M537.dam	FBD_M537.30-80	-0.001554	0.001026	-1.515	415	451	23294
Mbuti.DG	Yumin	FBD_M537.dam	FBD_M537.all	-0.000460	0.000313	-1.471	4384	4501	254443
Mbuti.DG	Russia_Caucasus_EBA_Yamnaya	FBD_M537.dam	FBD_M537.80-130	-0.000406	0.000280	-1.450	3786	3876	221118
Mbuti.DG	Xitoucun	FBD_M537.dam	FBD_M537.80-130	-0.000511	0.000358	-1.428	2814	2894	158164
Mbuti.DG	Lubrak	FBD_M537.dam	FBD_M537.30-80	-0.001417	0.001079	-1.313	348	377	20060
Mbuti.DG	Iran_GanjDareh_N	FBD_M537.dam	FBD_M537.all	-0.000255	0.000213	-1.200	5038	5116	306104
Mbuti.DG	Armenia_Caucasus_EBA_KuraAraxes	FBD_M537.dam	FBD_M537.all	-0.000430	0.000365	-1.179	2970	3048	180769
Mbuti.DG	Armenian.DG	FBD_M537.dam	FBD_M537.all	-0.000212	0.000186	-1.140	5369	5438	324493
Mbuti.DG	Turkmenistan_Gonur_BA_1	FBD_M537.dam	FBD_M537.all	-0.000243	0.000216	-1.124	4608	4676	278996
Mbuti.DG	WLR_BA	FBD_M537.dam	FBD_M537.130-180	-0.000469	0.000426	-1.102	2544	2608	137715
Mbuti.DG	AR13-10K	FBD_M537.dam	FBD_M537.80-130	-0.000388	0.000362	-1.074	2539	2596	145012
Mbuti.DG	Lubrak	FBD_M537.dam	FBD_M537.all	-0.000324	0.000316	-1.026	3902	3975	222609
Mbuti.DG	Buryat.SG	FBD_M537.dam	FBD_M537.130-180	-0.000283	0.000277	-1.023	4586	4655	246972
Mbuti.DG	Russia_Caucasus_EBA_Yamnaya	FBD_M537.dam	FBD_M537.all	-0.000263	0.000259	-1.015	3982	4045	238592
Mbuti.DG	AR14K	FBD_M537.dam	FBD_M537.80-130	-0.000363	0.000374	-0.972	2666	2722	154075
Mbuti.DG	Russia_Afanasievo	FBD_M537.dam	FBD_M537.80-130	-0.000185	0.000190	-0.972	5127	5182	296755
Mbuti.DG	earlyMed_Uigur	FBD_M537.dam	FBD_M537.80-130	-0.000174	0.000185	-0.938	5231	5283	299091
Mbuti.DG	Buryat.DG	FBD_M537.dam	FBD_M537.30-80	-0.000702	0.000770	-0.912	490	509	27956
Mbuti.DG	lateXiongnu_sarmatian	FBD_M537.dam	FBD_M537.all	-0.000159	0.000175	-0.909	5416	5467	321588
Mbuti.DG	AR13-10K	FBD_M537.dam	FBD_M537.all	-0.000326	0.000359	-0.908	2689	2740	156940
Mbuti.DG	WLR_BA	FBD_M537.dam	FBD_M537.all	-0.000314	0.000349	-0.900	3107	3164	180292
Mbuti.DG	Dushan	FBD_M537.dam	FBD_M537.130-180	-0.000393	0.000464	-0.849	2439	2491	132587
Mbuti.DG	Chemurchek_southAltai	FBD_M537.dam	FBD_M537.80-130	-0.000244	0.000290	-0.842	4589	4654	266073
Mbuti.DG	WLR_MN	FBD_M537.dam	FBD_M537.30-80	-0.000745	0.000886	-0.842	505	525	27835
Mbuti.DG	Russia_EHG	FBD_M537.dam	FBD_M537.80-130	-0.000338	0.000405	-0.835	2508	2558	147734
Mbuti.DG	Dzungaria_EBA1	FBD_M537.dam	FBD_M537.all	-0.000202	0.000256	-0.789	4827	4885	286871
Mbuti.DG	Yumin	FBD_M537.dam	FBD_M537.30-80	-0.000867	0.001099	-0.789	407	427	22833
Mbuti.DG	Dzungaria_EBA1	FBD_M537.dam	FBD_M537.130-180	-0.000238	0.000308	-0.774	3920	3972	218572
Mbuti.DG	Thailand_IA.SG	FBD_M537.dam	FBD_M537.all	-0.000271	0.000352	-0.771	2969	3016	172427
Mbuti.DG	ARpost9K	FBD_M537.dam	FBD_M537.all	-0.000197	0.000256	-0.770	4200	4247	240885
Mbuti.DG	Upper_YR_IA	FBD_M537.dam	FBD_M537.130-180	-0.000201	0.000280	-0.718	4501	4549	238676
Mbuti.DG	Mongolia_Medieval	FBD_M537.dam	FBD_M537.130-180	-0.000322	0.000466	-0.691	2243	2282	121840
Mbuti.DG	GaoHuaHua	FBD_M537.dam	FBD_M537.130-180	-0.000208	0.000309	-0.671	4052	4097	216657
Mbuti.DG	Atayal.DG	FBD_M537.dam	FBD_M537.all	-0.000154	0.000233	-0.660	5693	5743	323943
Mbuti.DG	Armenian.DG	FBD_M537.dam	FBD_M537.80-130	-0.000121	0.000195	-0.618	5161	5197	300401
Mbuti.DG	earlyMed_Turk	FBD_M537.dam	FBD_M537.all	-0.000119	0.000193	-0.615	5464	5502	318702
Mbuti.DG	Daur.DG	FBD_M537.dam	FBD_M537.all	-0.000141	0.000233	-0.608	5650	5696	323716
Mbuti.DG	AR13-10K	FBD_M537.dam	FBD_M537.130-180	-0.000253	0.000423	-0.598	2191	2221	118103
Mbuti.DG	Mongolia_MBA_2_Munkhkhairkhan	FBD_M537.dam	FBD_M537.80-130	-0.000199	0.000335	-0.596	4069	4115	230800
Mbuti.DG	Xitoucun	FBD_M537.dam	FBD_M537.all	-0.000196	0.000340	-0.578	2960	2993	170191
Mbuti.DG	Ami.DG	FBD_M537.dam	FBD_M537.130-180	-0.000142	0.000249	-0.571	4678	4713	246952
Mbuti.DG	AR13-10K	FBD_M537.dam	FBD_M537.30-80	-0.000680	0.001190	-0.571	257	266	14099
Mbuti.DG	Mongolia_MBA_2_Munkhkhairkhan	FBD_M537.dam	FBD_M537.all	-0.000175	0.000311	-0.564	4294	4338	248963
Mbuti.DG	earlyMed_Uigur	FBD_M537.dam	FBD_M537.all	-0.000092	0.000167	-0.548	5493	5523	322950
Mbuti.DG	Mongolia_LBA_3_MongunTaiga	FBD_M537.dam	FBD_M537.all	-0.000121	0.000221	-0.548	4976	5012	292994
Mbuti.DG	WLR_BA	FBD_M537.dam	FBD_M537.30-80	-0.000670	0.001247	-0.537	298	308	16105
Mbuti.DG	Mongolia_Medieval	FBD_M537.dam	FBD_M537.80-130	-0.000219	0.000412	-0.532	2619	2652	148924
Mbuti.DG	Xibo.DG	FBD_M537.dam	FBD_M537.all	-0.000102	0.000199	-0.516	5667	5700	324465
Mbuti.DG	Armenia_Caucasus_EBA_KuraAraxes	FBD_M537.dam	FBD_M537.130-180	-0.000225	0.000439	-0.512	2464	2495	137838
Mbuti.DG	Iran_GanjDareh_N	FBD_M537.dam	FBD_M537.80-130	-0.000114	0.000225	-0.508	4856	4889	283781
Mbuti.DG	GaoHuaHua	FBD_M537.dam	FBD_M537.all	-0.000133	0.000263	-0.506	4979	5017	284399
Mbuti.DG	Armenian.DG	FBD_M537.dam	FBD_M537.130-180	-0.000108	0.000220	-0.491	4411	4438	246964
Mbuti.DG	GaoHuaHua	FBD_M537.dam	FBD_M537.80-130	-0.000131	0.000280	-0.468	4759	4793	263504
Mbuti.DG	Atayal.DG	FBD_M537.dam	FBD_M537.30-80	-0.000394	0.000852	-0.463	503	514	27900
Mbuti.DG	Liangdao2	FBD_M537.dam	FBD_M537.130-180	-0.000163	0.000366	-0.444	3682	3714	199327
Mbuti.DG	Xiaojingshan	FBD_M537.dam	FBD_M537.80-130	-0.000155	0.000360	-0.432	2859	2884	157857
Mbuti.DG	LaCen	FBD_M537.dam	FBD_M537.30-80	-0.000420	0.001019	-0.412	405	414	21903
Mbuti.DG	Japan_Jomon	FBD_M537.dam	FBD_M537.80-130	-0.000107	0.000262	-0.410	4571	4599	255108
Mbuti.DG	BaBanQinCen	FBD_M537.dam	FBD_M537.80-130	-0.000114	0.000296	-0.387	3721	3745	204126
Mbuti.DG	Buryat.SG	FBD_M537.dam	FBD_M537.all	-0.000085	0.000221	-0.385	5629	5657	324499
Mbuti.DG	Thailand_IA.SG	FBD_M537.dam	FBD_M537.80-130	-0.000148	0.000385	-0.385	2849	2873	160090
Mbuti.DG	Baojianshan	FBD_M537.dam	FBD_M537.80-130	-0.000121	0.000318	-0.379	3949	3976	220764
Mbuti.DG	Mongolia_EBA_1_Ulgii	FBD_M537.dam	FBD_M537.all	-0.000090	0.000237	-0.378	5153	5180	295509
Mbuti.DG	lateXiongnu_sarmatian	FBD_M537.dam	FBD_M537.130-180	-0.000076	0.000205	-0.373	4425	4444	244935
Mbuti.DG	Russia_EHG	FBD_M537.dam	FBD_M537.all	-0.000140	0.000380	-0.368	2614	2637	159378
Mbuti.DG	Iranian.DG	FBD_M537.dam	FBD_M537.all	-0.000066	0.000188	-0.350	5368	5390	324498
Mbuti.DG	Chemurchek_northAlai	FBD_M537.dam	FBD_M537.130-180	-0.000120	0.000343	-0.349	4309	4337	230606
Mbuti.DG	Mongolia_LBA_2_Ulaanzukh	FBD_M537.dam	FBD_M537.130-180	-0.000095	0.000278	-0.340	4063	4084	216715
Mbuti.DG	Thailand_IA.SG	FBD_M537.dam	FBD_M537.130-180	-0.000133	0.000417	-0.319	2432	2450	132099
Mbuti.DG	earlyMed_Turk	FBD_M537.dam	FBD_M537.80-130	-0.000064	0.000205	-0.315	5224	5243	295259
Mbuti.DG	YR_MN	FBD_M537.dam	FBD_M537.30-80	-0.000239	0.000763	-0.313	500	506	27854
Mbuti.DG	Dzungaria_EBA1	FBD_M537.dam	FBD_M537.80-130	-0.000083	0.000273	-0.304	4635	4657	265764
Mbuti.DG	Baojianshan	FBD_M537.dam	FBD_M537.all	-0.000091	0.000322	-0.281	4106	4128	237944
Mbuti.DG	earlyMed_Uigur	FBD_M537.dam	FBD_M537.130-180	-0.000055	0.000201	-0.272	4486	4500	245955
Mbuti.DG	Russia_Afanasievo	FBD_M537.dam	FBD_M537.130-180	-0.000056	0.000209	-0.267	4390	4403	244004
Mbuti.DG	Buryat.SG	FBD_M537.dam	FBD_M537.30-80	-0.000201	0.000788	-0.255	498	503	27958
Mbuti.DG	lateMed_Khitan	FBD_M537.dam	FBD_M537.30-80	-0.000204	0.000861	-0.237	458	463	24942
Mbuti.DG	Mongolia_N_North	FBD_M537.dam	FBD_M537.130-180	-0.000060	0.000253	-0.237	4420	4434	235326
Mbuti.DG	YR_MN	FBD_M537.dam	FBD_M537.all	-0.000053	0.000226	-0.235	5661	5678	322921
Mbuti.DG	Anatolia_N	FBD_M537.dam	FBD_M537.all	-0.000038	0.000175	-0.219	5395	5407	323235
Mbuti.DG	Atayal.DG	FBD_M537.dam	FBD_M537.130-180	-0.000062	0.000282	-0.219	4654	4669	246554
Mbuti.DG	lateMed_Khitan	FBD_M537.dam	FBD_M537.130-180	-0.000065	0.000307	-0.212	4009	4023	214869
Mbuti.DG	Armenia_Caucasus_EBA_KuraAraxes	FBD_M537.dam	FBD_M537.80-130	-0.000077	0.000368	-0.208	2881	2893	167649
Mbuti.DG	Mongolia_LBA_2_Ulaanzukh	FBD_M537.dam	FBD_M537.all	-0.000052	0.000252	-0.207	4969	4984	284172
Mbuti.DG	Baojianshan	FBD_M537.dam	FBD_M537.130-180	-0.000081	0.000393	-0.205	3384	3398	181542
Mbuti.DG	Mongolia_LBA_2_Ulaanzukh	FBD_M537.dam	FBD_M537.80-130	-0.000050	0.000256	-0.197	4748	4761	263497
Mbuti.DG	DevilsCave_N.SG	FBD_M537.dam	FBD_M537.80-130	-0.000048	0.000244	-0.195	5451	5465	300350
Mbuti.DG	Russia_Afanasievo	FBD_M537.dam	FBD_M537.all	-0.000033	0.000170	-0.195	5381	5392	320310
Mbuti.DG	Mongola.DG	FBD_M537.dam	FBD_M537.30-80	-0.000130	0.000684	-0.189	508	512	27958
Mbuti.DG	Mongolia_N_North	FBD_M537.dam	FBD_M537.all	-0.000040	0.000214	-0.187	5402	5414	308577
Mbuti.DG	Mongola.DG	FBD_M537.dam	FBD_M537.all	-0.000034	0.000193	-0.177	5706	5717	324484
Mbuti.DG	lateXiongnu_sarmatian	FBD_M537.dam	FBD_M537.80-130	-0.000032	0.000186	-0.172	5180	5190	297832
Mbuti.DG	Miao.DG	FBD_M537.dam	FBD_M537.30-80	-0.000116	0.000686	-0.170	505	508	27957
Mbuti.DG	Atayal.DG	FBD_M537.dam	FBD_M537.80-130	-0.000038	0.000237	-0.158	5436	5447	299890
Mbuti.DG	Liangdao2	FBD_M537.dam	FBD_M537.all	-0.000048	0.000311	-0.155	4568	4581	260757
Mbuti.DG	Daur.DG	FBD_M537.dam	FBD_M537.80-130	-0.000038	0.000244	-0.154	5445	5456	299692
Mbuti.DG	Shenxian	FBD_M537.dam	FBD_M537.80-130	-0.000054	0.000375	-0.144	3176	3186	176799
Mbuti.DG	Lubrak	FBD_M537.dam	FBD_M537.130-180	-0.000055	0.000391	-0.142	3216	3225	169486
Mbuti.DG	Chemurchek_southAltai	FBD_M537.dam	FBD_M537.130-180	-0.000041	0.000333	-0.124	3967	3976	218947
Mbuti.DG	Mongolia_EBA_1_Ulgii	FBD_M537.dam	FBD_M537.80-130	-0.000030	0.000242	-0.124	4898	4907	273973
Mbuti.DG	Mongolia_N_East	FBD_M537.dam	FBD_M537.130-180	-0.000037	0.000307	-0.120	4175	4183	219667
Mbuti.DG	Chemurchek_northAlai	FBD_M537.dam	FBD_M537.80-130	-0.000033	0.000283	-0.116	5053	5063	280428
Mbuti.DG	Chemurchek_southAltai	FBD_M537.dam	FBD_M537.30-80	-0.000114	0.001004	-0.113	449	452	25320
Mbuti.DG	Yi.DG	FBD_M537.dam	FBD_M537.30-80	-0.000072	0.000685	-0.104	511	513	27958
Mbuti.DG	Mongolia_EBA_1_Ulgii	FBD_M537.dam	FBD_M537.130-180	-0.000028	0.000278	-0.099	4208	4215	225441
Mbuti.DG	Oroqen.DG	FBD_M537.dam	FBD_M537.80-130	-0.000019	0.000215	-0.090	5422	5428	300388
Mbuti.DG	ARpost9K	FBD_M537.dam	FBD_M537.80-130	-0.000021	0.000278	-0.074	4042	4046	222831
Mbuti.DG	Ami.DG	FBD_M537.dam	FBD_M537.30-80	-0.000049	0.000718	-0.068	512	514	27960
Mbuti.DG	Mongolia_N_East	FBD_M537.dam	FBD_M537.80-130	-0.000015	0.000262	-0.058	4867	4871	266948
Mbuti.DG	Thailand_IA.SG	FBD_M537.dam	FBD_M537.30-80	-0.000063	0.001224	-0.052	260	261	15136
Mbuti.DG	Han.DG	FBD_M537.dam	FBD_M537.all	-0.000009	0.000187	-0.046	5723	5726	324501
Mbuti.DG	Upper_YR_LN	FBD_M537.dam	FBD_M537.all	-0.000008	0.000208	-0.038	5718	5720	323048
Mbuti.DG	Iranian.DG	FBD_M537.dam	FBD_M537.130-180	-0.000007	0.000225	-0.029	4385	4387	246966
Mbuti.DG	Mongolia_XiongNu_WE.SG	FBD_M537.dam	FBD_M537.80-130	-0.000007	0.000275	-0.025	4770	4772	275521
Mbuti.DG	Miao.DG	FBD_M537.dam	FBD_M537.all	-0.000003	0.000196	-0.018	5719	5720	324487
Mbuti.DG	Mongolia_LBA_4_CenterWest	FBD_M537.dam	FBD_M537.all	-0.000001	0.000189	-0.007	5512	5512	316629
Mbuti.DG	WLR_BA	FBD_M537.dam	FBD_M537.80-130	0.000000	0.000375	0.001	3047	3047	167307
Mbuti.DG	Yumin	FBD_M537.dam	FBD_M537.130-180	0.000002	0.000385	0.006	3647	3646	193565
Mbuti.DG	She.DG	FBD_M537.dam	FBD_M537.all	0.000002	0.000202	0.010	5729	5729	324453
Mbuti.DG	Pakistan_IA_Katelai	FBD_M537.dam	FBD_M537.80-130	0.000002	0.000193	0.012	5007	5006	289449
Mbuti.DG	Malaysia_LN.SG	FBD_M537.dam	FBD_M537.80-130	0.000004	0.000328	0.013	4287	4286	241805
Mbuti.DG	AR14K	FBD_M537.dam	FBD_M537.30-80	0.000019	0.001226	0.016	269	269	14968
Mbuti.DG	Ami.DG	FBD_M537.dam	FBD_M537.all	0.000004	0.000200	0.021	5738	5737	324486
Mbuti.DG	lateXiongnu	FBD_M537.dam	FBD_M537.all	0.000003	0.000169	0.021	5642	5641	324013
Mbuti.DG	Tarim_EMBA1	FBD_M537.dam	FBD_M537.all	0.000008	0.000212	0.036	5445	5443	320527
Mbuti.DG	WLR_LN	FBD_M537.dam	FBD_M537.all	0.000010	0.000275	0.036	4822	4819	273826
Mbuti.DG	Xibo.DG	FBD_M537.dam	FBD_M537.30-80	0.000031	0.000696	0.045	502	501	27959
Mbuti.DG	Mongolia_N_North	FBD_M537.dam	FBD_M537.80-130	0.000013	0.000228	0.055	5165	5161	286076
Mbuti.DG	Mongolia_MBA_2_Munkhkhairkhan	FBD_M537.dam	FBD_M537.30-80	0.000065	0.000992	0.066	391	389	22344
Mbuti.DG	Mongolia_EIA_4_Sagly	FBD_M537.dam	FBD_M537.all	0.000012	0.000174	0.068	5440	5436	318360
Mbuti.DG	China_Lahu.DG	FBD_M537.dam	FBD_M537.30-80	0.000049	0.000718	0.069	512	511	27956
Mbuti.DG	Mongolia_XiongNu_WE.SG	FBD_M537.dam	FBD_M537.all	0.000018	0.000257	0.072	5034	5029	297418
Mbuti.DG	Miaozigou_MN	FBD_M537.dam	FBD_M537.80-130	0.000047	0.000527	0.089	1677	1673	91213
Mbuti.DG	Turkmenistan_Gonur_BA_1	FBD_M537.dam	FBD_M537.130-180	0.000023	0.000263	0.089	3793	3788	212824
Mbuti.DG	Shimao_LN	FBD_M537.dam	FBD_M537.130-180	0.000027	0.000286	0.095	4646	4639	244652
Mbuti.DG	LaCen	FBD_M537.dam	FBD_M537.all	0.000030	0.000305	0.097	4285	4278	243686
Mbuti.DG	WSHG	FBD_M537.dam	FBD_M537.80-130	0.000030	0.000290	0.104	4099	4092	234409
Mbuti.DG	Japan_Jomon	FBD_M537.dam	FBD_M537.130-180	0.000034	0.000310	0.109	3924	3917	209686
Mbuti.DG	Turkmenistan_Gonur_BA_1	FBD_M537.dam	FBD_M537.30-80	0.000092	0.000746	0.124	421	419	24738
Mbuti.DG	Xitoucun	FBD_M537.dam	FBD_M537.130-180	0.000054	0.000413	0.131	2445	2438	130003
Mbuti.DG	GaoHuaHua	FBD_M537.dam	FBD_M537.30-80	0.000123	0.000887	0.139	459	456	24944
Mbuti.DG	LaCen	FBD_M537.dam	FBD_M537.80-130	0.000048	0.000322	0.150	4085	4074	226056
Mbuti.DG	Mongolia_LBA_3_MongunTaiga	FBD_M537.dam	FBD_M537.80-130	0.000035	0.000236	0.150	4773	4764	271633
Mbuti.DG	DevilsCave_N.SG	FBD_M537.dam	FBD_M537.130-180	0.000043	0.000282	0.151	4693	4682	246933
Mbuti.DG	Shenxian	FBD_M537.dam	FBD_M537.30-80	0.000198	0.001260	0.157	325	321	17501
Mbuti.DG	Shimao_LN	FBD_M537.dam	FBD_M537.30-80	0.000128	0.000813	0.157	504	501	27723
Mbuti.DG	Suila	FBD_M537.dam	FBD_M537.80-130	0.000057	0.000356	0.159	3604	3592	200381
Mbuti.DG	Mongolia_N_North	FBD_M537.dam	FBD_M537.30-80	0.000121	0.000723	0.167	500	497	27071
Mbuti.DG	Dai.DG	FBD_M537.dam	FBD_M537.30-80	0.000106	0.000624	0.169	508	505	27961
Mbuti.DG	lateMed_Mongol	FBD_M537.dam	FBD_M537.all	0.000028	0.000160	0.176	5665	5656	324427
Mbuti.DG	HMMH_MN	FBD_M537.dam	FBD_M537.80-130	0.000067	0.000375	0.178	3316	3304	183478
Mbuti.DG	Miao.DG	FBD_M537.dam	FBD_M537.80-130	0.000041	0.000214	0.191	5495	5483	300394
Mbuti.DG	China_Lahu.DG	FBD_M537.dam	FBD_M537.all	0.000038	0.000196	0.195	5721	5708	324465
Mbuti.DG	Suila	FBD_M537.dam	FBD_M537.30-80	0.000234	0.001177	0.199	354	349	19230
Mbuti.DG	Tarim_EMBA1	FBD_M537.dam	FBD_M537.80-130	0.000044	0.000222	0.199	5207	5193	296881
Mbuti.DG	WLR_LN	FBD_M537.dam	FBD_M537.130-180	0.000065	0.000327	0.200	3950	3936	209043
Mbuti.DG	YR_LBIA	FBD_M537.dam	FBD_M537.30-80	0.000139	0.000695	0.200	514	510	27851
Mbuti.DG	HMMH_MN	FBD_M537.dam	FBD_M537.all	0.000076	0.000360	0.210	3467	3452	197516
Mbuti.DG	AR_EN	FBD_M537.dam	FBD_M537.all	0.000108	0.000501	0.215	1889	1877	107414
Mbuti.DG	Shimao_LN	FBD_M537.dam	FBD_M537.all	0.000051	0.000235	0.215	5669	5653	321355
Mbuti.DG	earlyMed_Turk	FBD_M537.dam	FBD_M537.30-80	0.000153	0.000684	0.223	494	489	27643
Mbuti.DG	Xiaojingshan	FBD_M537.dam	FBD_M537.30-80	0.000258	0.001155	0.223	289	285	15676
Mbuti.DG	WLR_LN	FBD_M537.dam	FBD_M537.30-80	0.000213	0.000951	0.224	441	436	24243
Mbuti.DG	Japanese.DG	FBD_M537.dam	FBD_M537.130-180	0.000052	0.000225	0.230	4680	4667	246968
Mbuti.DG	WLR_MN	FBD_M537.dam	FBD_M537.all	0.000056	0.000241	0.232	5685	5667	322627
Mbuti.DG	Dai.DG	FBD_M537.dam	FBD_M537.all	0.000042	0.000177	0.237	5718	5704	324513
Mbuti.DG	Tu.DG	FBD_M537.dam	FBD_M537.30-80	0.000165	0.000679	0.244	502	497	27958
Mbuti.DG	BaBanQinCen	FBD_M537.dam	FBD_M537.30-80	0.000240	0.000970	0.247	360	356	19900
Mbuti.DG	Lubrak	FBD_M537.dam	FBD_M537.80-130	0.000083	0.000323	0.257	3772	3755	206501
Mbuti.DG	Mongolia_N_East	FBD_M537.dam	FBD_M537.all	0.000066	0.000251	0.261	5114	5095	287800
Mbuti.DG	BaBanQinCen	FBD_M537.dam	FBD_M537.all	0.000085	0.000308	0.275	3915	3897	219959
Mbuti.DG	Mongolia_XiongNu.SG	FBD_M537.dam	FBD_M537.all	0.000061	0.000219	0.278	5677	5658	324285
Mbuti.DG	Xiaojingshan	FBD_M537.dam	FBD_M537.130-180	0.000118	0.000423	0.280	2446	2430	129585
Mbuti.DG	Ulchi.DG	FBD_M537.dam	FBD_M537.130-180	0.000069	0.000245	0.281	4665	4648	246946
Mbuti.DG	She.DG	FBD_M537.dam	FBD_M537.130-180	0.000069	0.000244	0.282	4682	4665	246933
Mbuti.DG	Pakistan_IA_Katelai	FBD_M537.dam	FBD_M537.all	0.000052	0.000179	0.288	5251	5235	312288
Mbuti.DG	WLR_LN	FBD_M537.dam	FBD_M537.80-130	0.000085	0.000288	0.294	4658	4636	254095
Mbuti.DG	Altai_MLBA	FBD_M537.dam	FBD_M537.all	0.000059	0.000199	0.298	5379	5360	315345
Mbuti.DG	Mongolia_XiongNu.SG	FBD_M537.dam	FBD_M537.80-130	0.000071	0.000236	0.302	5426	5405	300219
Mbuti.DG	Chemurchek_southAltai	FBD_M537.dam	FBD_M537.all	0.000084	0.000277	0.303	4890	4866	286904
Mbuti.DG	Mongola.DG	FBD_M537.dam	FBD_M537.130-180	0.000070	0.000230	0.304	4655	4637	246955
Mbuti.DG	lateMed_Khitan	FBD_M537.dam	FBD_M537.all	0.000083	0.000264	0.315	4935	4912	281803
Mbuti.DG	Russia_Caucasus_EBA_Yamnaya	FBD_M537.dam	FBD_M537.130-180	0.000104	0.000317	0.329	3296	3277	181783
Mbuti.DG	Dushan	FBD_M537.dam	FBD_M537.all	0.000132	0.000388	0.342	3019	2996	173621
Mbuti.DG	lateMed_Khitan	FBD_M537.dam	FBD_M537.80-130	0.000092	0.000268	0.344	4738	4714	261320
Mbuti.DG	Ulchi.DG	FBD_M537.dam	FBD_M537.30-80	0.000246	0.000715	0.344	510	504	27956
Mbuti.DG	Malaysia_LN.SG	FBD_M537.dam	FBD_M537.all	0.000110	0.000313	0.350	4524	4496	260737
Mbuti.DG	Chemurchek_northAlai	FBD_M537.dam	FBD_M537.all	0.000097	0.000277	0.352	5276	5246	302443
Mbuti.DG	HMMH_MN	FBD_M537.dam	FBD_M537.30-80	0.000433	0.001217	0.356	313	305	17420
Mbuti.DG	Mongolia_N_East	FBD_M537.dam	FBD_M537.30-80	0.000304	0.000846	0.359	462	454	25489
Mbuti.DG	Suila	FBD_M537.dam	FBD_M537.130-180	0.000150	0.000414	0.362	3104	3080	165154
Mbuti.DG	DevilsCave_N.SG	FBD_M537.dam	FBD_M537.all	0.000088	0.000240	0.367	5745	5717	324439
Mbuti.DG	Buryat.DG	FBD_M537.dam	FBD_M537.80-130	0.000090	0.000241	0.374	5432	5405	300372
Mbuti.DG	Upper_YR_LN	FBD_M537.dam	FBD_M537.30-80	0.000269	0.000714	0.377	511	503	27859
Mbuti.DG	Dushan	FBD_M537.dam	FBD_M537.80-130	0.000147	0.000388	0.379	2878	2854	161353
Mbuti.DG	Mongolia_XiongNu.SG	FBD_M537.dam	FBD_M537.30-80	0.000292	0.000765	0.382	518	510	27951
Mbuti.DG	Daur.DG	FBD_M537.dam	FBD_M537.30-80	0.000305	0.000790	0.386	506	498	27894
Mbuti.DG	Mongolia_LBA_4_CenterWest	FBD_M537.dam	FBD_M537.30-80	0.000251	0.000650	0.386	503	496	27569
Mbuti.DG	Shenxian	FBD_M537.dam	FBD_M537.all	0.000142	0.000362	0.391	3356	3329	190140
Mbuti.DG	Mongolia_Mongol	FBD_M537.dam	FBD_M537.all	0.000104	0.000264	0.396	4620	4593	264482
Mbuti.DG	YR_LN	FBD_M537.dam	FBD_M537.all	0.000080	0.000194	0.410	5733	5707	324307
Mbuti.DG	Japan_Jomon	FBD_M537.dam	FBD_M537.all	0.000109	0.000258	0.421	4808	4778	275226
Mbuti.DG	Russia_Caucasus_EBA_Yamnaya	FBD_M537.dam	FBD_M537.30-80	0.000403	0.000926	0.435	378	369	21531
Mbuti.DG	Mongola.DG	FBD_M537.dam	FBD_M537.80-130	0.000090	0.000206	0.436	5468	5441	300396
Mbuti.DG	Japanese.DG	FBD_M537.dam	FBD_M537.30-80	0.000300	0.000677	0.442	515	507	27960
Mbuti.DG	Dai.DG	FBD_M537.dam	FBD_M537.80-130	0.000084	0.000187	0.449	5482	5457	300419
Mbuti.DG	Mongolia_EIA_4_Sagly	FBD_M537.dam	FBD_M537.130-180	0.000097	0.000217	0.449	4450	4426	242597
Mbuti.DG	Anatolia_N	FBD_M537.dam	FBD_M537.80-130	0.000087	0.000187	0.464	5156	5130	299336
Mbuti.DG	Russia_Afanasievo	FBD_M537.dam	FBD_M537.30-80	0.000281	0.000590	0.477	478	470	27781
Mbuti.DG	YR_LN	FBD_M537.dam	FBD_M537.30-80	0.000321	0.000673	0.477	510	501	27952
Mbuti.DG	She.DG	FBD_M537.dam	FBD_M537.80-130	0.000105	0.000217	0.485	5489	5457	300365
Mbuti.DG	Mongolia_Khovsgol_LBA	FBD_M537.dam	FBD_M537.all	0.000088	0.000181	0.488	5571	5542	319522
Mbuti.DG	Mongolia_LBA_4_CenterWest	FBD_M537.dam	FBD_M537.80-130	0.000096	0.000195	0.492	5291	5263	293429
Mbuti.DG	Upper_YR_LN	FBD_M537.dam	FBD_M537.130-180	0.000128	0.000258	0.496	4663	4631	245919
Mbuti.DG	Japanese.DG	FBD_M537.dam	FBD_M537.80-130	0.000097	0.000195	0.497	5475	5446	300408
Mbuti.DG	Japanese.DG	FBD_M537.dam	FBD_M537.all	0.000093	0.000187	0.500	5729	5699	324499
Mbuti.DG	Ulchi.DG	FBD_M537.dam	FBD_M537.80-130	0.000105	0.000209	0.501	5457	5426	300386
Mbuti.DG	lateXiongnu	FBD_M537.dam	FBD_M537.30-80	0.000311	0.000618	0.503	510	502	27944
Mbuti.DG	Mongolia_Mongol	FBD_M537.dam	FBD_M537.80-130	0.000143	0.000283	0.504	4422	4388	245170
Mbuti.DG	AR14K	FBD_M537.dam	FBD_M537.130-180	0.000213	0.000421	0.507	2321	2295	125620
Mbuti.DG	Dai.DG	FBD_M537.dam	FBD_M537.130-180	0.000111	0.000216	0.515	4679	4651	246976
Mbuti.DG	Mongolia_Khovsgol_LBA	FBD_M537.dam	FBD_M537.30-80	0.000330	0.000637	0.518	501	492	27702
Mbuti.DG	Russia_EHG	FBD_M537.dam	FBD_M537.30-80	0.000712	0.001343	0.530	243	233	14400
Mbuti.DG	AR_EN	FBD_M537.dam	FBD_M537.130-180	0.000304	0.000571	0.533	1572	1548	81792
Mbuti.DG	ARpost9K	FBD_M537.dam	FBD_M537.130-180	0.000166	0.000310	0.533	3430	3399	182650
Mbuti.DG	Xibo.DG	FBD_M537.dam	FBD_M537.130-180	0.000127	0.000238	0.533	4661	4630	246937
Mbuti.DG	WLR_MN	FBD_M537.dam	FBD_M537.130-180	0.000153	0.000286	0.534	4676	4639	245595
Mbuti.DG	Mongolia_Medieval	FBD_M537.dam	FBD_M537.all	0.000218	0.000405	0.538	2742	2707	160733
Mbuti.DG	Shenxian	FBD_M537.dam	FBD_M537.130-180	0.000236	0.000439	0.538	2742	2707	145717
Mbuti.DG	Upper_YR_IA	FBD_M537.dam	FBD_M537.all	0.000125	0.000233	0.538	5519	5480	313388
Mbuti.DG	Chandman_IA	FBD_M537.dam	FBD_M537.all	0.000099	0.000182	0.541	5455	5424	318214
Mbuti.DG	Han.DG	FBD_M537.dam	FBD_M537.30-80	0.000368	0.000679	0.542	512	502	27961
Mbuti.DG	Bianbian	FBD_M537.dam	FBD_M537.80-130	0.000207	0.000378	0.549	3427	3387	190648
Mbuti.DG	Russia_Shamanka_Eneolithic.SG	FBD_M537.dam	FBD_M537.80-130	0.000109	0.000198	0.552	5445	5412	300392
Mbuti.DG	WSHG	FBD_M537.dam	FBD_M537.130-180	0.000180	0.000327	0.552	3496	3461	192375
Mbuti.DG	She.DG	FBD_M537.dam	FBD_M537.30-80	0.000398	0.000705	0.564	514	502	27956
Mbuti.DG	Upper_YR_LN	FBD_M537.dam	FBD_M537.80-130	0.000129	0.000228	0.566	5459	5420	299119
Mbuti.DG	Mongolia_EIA_4_Sagly	FBD_M537.dam	FBD_M537.80-130	0.000110	0.000193	0.571	5227	5194	294976
Mbuti.DG	Pakistan_IA_Katelai	FBD_M537.dam	FBD_M537.30-80	0.000352	0.000609	0.577	477	467	27311
Mbuti.DG	Malaysia_LN.SG	FBD_M537.dam	FBD_M537.130-180	0.000210	0.000363	0.578	3735	3694	199129
Mbuti.DG	HMMH_MN	FBD_M537.dam	FBD_M537.130-180	0.000257	0.000439	0.586	2889	2850	151759
Mbuti.DG	YR_LBIA	FBD_M537.dam	FBD_M537.130-180	0.000148	0.000251	0.589	4682	4646	245645
Mbuti.DG	earlyMed_Turk	FBD_M537.dam	FBD_M537.130-180	0.000139	0.000232	0.599	4494	4461	242833
Mbuti.DG	LaCen	FBD_M537.dam	FBD_M537.130-180	0.000221	0.000363	0.610	3499	3458	186044
Mbuti.DG	Kinh.DG	FBD_M537.dam	FBD_M537.all	0.000120	0.000190	0.632	5733	5694	324461
Mbuti.DG	Mongolia_LBA_3_MongunTaiga	FBD_M537.dam	FBD_M537.130-180	0.000170	0.000266	0.637	4092	4054	223432
Mbuti.DG	Miaozigou_MN	FBD_M537.dam	FBD_M537.all	0.000330	0.000516	0.640	1766	1734	98120
Mbuti.DG	Mongolia_XiongNu_WE.SG	FBD_M537.dam	FBD_M537.30-80	0.000601	0.000918	0.655	459	444	25772
Mbuti.DG	DevilsCave_N.SG	FBD_M537.dam	FBD_M537.30-80	0.000532	0.000802	0.664	534	519	27957
Mbuti.DG	Iranian.DG	FBD_M537.dam	FBD_M537.80-130	0.000129	0.000194	0.664	5173	5134	300405
Mbuti.DG	Iran_GanjDareh_N	FBD_M537.dam	FBD_M537.130-180	0.000171	0.000256	0.667	4164	4124	233396
Mbuti.DG	Ulchi.DG	FBD_M537.dam	FBD_M537.all	0.000134	0.000200	0.671	5698	5654	324475
Mbuti.DG	Yankovsky_IA	FBD_M537.dam	FBD_M537.130-180	0.000275	0.000396	0.696	3084	3039	161141
Mbuti.DG	Kinh.DG	FBD_M537.dam	FBD_M537.80-130	0.000146	0.000207	0.704	5491	5448	300378
Mbuti.DG	Shimao_LN	FBD_M537.dam	FBD_M537.80-130	0.000177	0.000251	0.707	5433	5380	297554
Mbuti.DG	lateMed_Mongol	FBD_M537.dam	FBD_M537.130-180	0.000140	0.000195	0.719	4634	4599	246930
Mbuti.DG	Korean.DG	FBD_M537.dam	FBD_M537.30-80	0.000487	0.000677	0.720	514	500	27959
Mbuti.DG	Tujia.DG	FBD_M537.dam	FBD_M537.130-180	0.000178	0.000247	0.721	4679	4635	246939
Mbuti.DG	Thai.DG	FBD_M537.dam	FBD_M537.80-130	0.000146	0.000202	0.723	5466	5422	300381
Mbuti.DG	lateXiongnu	FBD_M537.dam	FBD_M537.130-180	0.000150	0.000207	0.724	4631	4594	246646
Mbuti.DG	YR_LBIA	FBD_M537.dam	FBD_M537.all	0.000155	0.000211	0.733	5713	5663	322677
Mbuti.DG	Tujia.DG	FBD_M537.dam	FBD_M537.all	0.000152	0.000205	0.740	5750	5701	324464
Mbuti.DG	lateXiongnu	FBD_M537.dam	FBD_M537.80-130	0.000136	0.000184	0.742	5412	5371	300016
Mbuti.DG	Ami.DG	FBD_M537.dam	FBD_M537.80-130	0.000158	0.000211	0.750	5523	5476	300395
Mbuti.DG	Naxi.DG	FBD_M537.dam	FBD_M537.all	0.000138	0.000183	0.755	5753	5708	324506
Mbuti.DG	Oroqen.DG	FBD_M537.dam	FBD_M537.all	0.000153	0.000202	0.757	5689	5639	324475
Mbuti.DG	Boisman_MN	FBD_M537.dam	FBD_M537.30-80	0.000571	0.000751	0.761	486	471	26444
Mbuti.DG	Armenia_Caucasus_EBA_KuraAraxes	FBD_M537.dam	FBD_M537.30-80	0.000937	0.001221	0.768	287	271	16359
Mbuti.DG	AR_EN	FBD_M537.dam	FBD_M537.30-80	0.001225	0.001591	0.770	179	167	9626
Mbuti.DG	Mongolia_LBA_3_MongunTaiga	FBD_M537.dam	FBD_M537.30-80	0.000590	0.000767	0.770	460	445	25909
Mbuti.DG	Buryat.SG	FBD_M537.dam	FBD_M537.80-130	0.000185	0.000239	0.773	5422	5366	300406
Mbuti.DG	YR_MN	FBD_M537.dam	FBD_M537.130-180	0.000215	0.000274	0.783	4659	4606	245846
Mbuti.DG	Hezhen.DG	FBD_M537.dam	FBD_M537.all	0.000158	0.000198	0.794	5698	5647	324492
Mbuti.DG	Anatolia_N	FBD_M537.dam	FBD_M537.130-180	0.000165	0.000205	0.808	4422	4381	246115
Mbuti.DG	AR14K	FBD_M537.dam	FBD_M537.all	0.000284	0.000351	0.809	2882	2835	166996
Mbuti.DG	Naxi.DG	FBD_M537.dam	FBD_M537.80-130	0.000161	0.000198	0.811	5510	5461	300414
Mbuti.DG	Mongolia_EIA_4_Sagly	FBD_M537.dam	FBD_M537.30-80	0.000488	0.000600	0.814	486	472	27650
Mbuti.DG	China_Lahu.DG	FBD_M537.dam	FBD_M537.130-180	0.000202	0.000243	0.831	4710	4661	246943
Mbuti.DG	Tu.DG	FBD_M537.dam	FBD_M537.all	0.000158	0.000189	0.836	5690	5639	324476
Mbuti.DG	Bianbian	FBD_M537.dam	FBD_M537.all	0.000300	0.000358	0.837	3593	3531	206110
Mbuti.DG	Chandman_IA	FBD_M537.dam	FBD_M537.30-80	0.000561	0.000661	0.849	492	477	27620
Mbuti.DG	Han.DG	FBD_M537.dam	FBD_M537.130-180	0.000196	0.000230	0.853	4715	4666	246968
Mbuti.DG	Daur.DG	FBD_M537.dam	FBD_M537.130-180	0.000236	0.000276	0.855	4681	4623	246358
Mbuti.DG	Chandman_IA	FBD_M537.dam	FBD_M537.130-180	0.000200	0.000231	0.868	4455	4406	242517
Mbuti.DG	Mongolia_LBA_4_CenterWest	FBD_M537.dam	FBD_M537.130-180	0.000198	0.000227	0.869	4546	4499	241293
Mbuti.DG	ARpost9K	FBD_M537.dam	FBD_M537.30-80	0.000780	0.000893	0.873	406	389	21462
Mbuti.DG	Mongolia_XiongNu_WE.SG	FBD_M537.dam	FBD_M537.130-180	0.000279	0.000319	0.875	4103	4040	226783
Mbuti.DG	Buryat.DG	FBD_M537.dam	FBD_M537.all	0.000198	0.000225	0.881	5664	5600	324461
Mbuti.DG	Miaozigou_MN	FBD_M537.dam	FBD_M537.130-180	0.000516	0.000584	0.883	1429	1391	74831
Mbuti.DG	Mongolia_Khovsgol_LBA	FBD_M537.dam	FBD_M537.80-130	0.000174	0.000195	0.894	5349	5297	296032
Mbuti.DG	Bianbian	FBD_M537.dam	FBD_M537.30-80	0.001097	0.001225	0.896	354	333	18492
Mbuti.DG	Thai.DG	FBD_M537.dam	FBD_M537.130-180	0.000211	0.000233	0.905	4691	4639	246949
Mbuti.DG	Baojianshan	FBD_M537.dam	FBD_M537.30-80	0.001006	0.001103	0.912	395	373	21420
Mbuti.DG	China_Lahu.DG	FBD_M537.dam	FBD_M537.80-130	0.000195	0.000212	0.920	5505	5446	300377
Mbuti.DG	YR_MN	FBD_M537.dam	FBD_M537.80-130	0.000222	0.000241	0.922	5462	5396	298995
Mbuti.DG	Russia_Shamanka_Eneolithic.SG	FBD_M537.dam	FBD_M537.30-80	0.000600	0.000645	0.929	515	498	27959
Mbuti.DG	lateMed_Mongol	FBD_M537.dam	FBD_M537.80-130	0.000162	0.000173	0.934	5430	5382	300356
Mbuti.DG	Mongolia_Khovsgol_LBA	FBD_M537.dam	FBD_M537.130-180	0.000206	0.000221	0.934	4556	4506	243501
Mbuti.DG	lateMed_Mongol	FBD_M537.dam	FBD_M537.30-80	0.000536	0.000572	0.937	510	495	27959
Mbuti.DG	Altai_MLBA	FBD_M537.dam	FBD_M537.80-130	0.000199	0.000211	0.943	5163	5105	292220
Mbuti.DG	Upper_YR_IA	FBD_M537.dam	FBD_M537.80-130	0.000230	0.000243	0.946	5318	5251	290280
Mbuti.DG	Chandman_IA	FBD_M537.dam	FBD_M537.80-130	0.000198	0.000206	0.958	5237	5179	294809
Mbuti.DG	Xitoucun	FBD_M537.dam	FBD_M537.30-80	0.001109	0.001138	0.975	289	272	15686
Mbuti.DG	Xibo.DG	FBD_M537.dam	FBD_M537.80-130	0.000206	0.000211	0.977	5466	5404	300373
Mbuti.DG	Mongolia_LBA_2_Ulaanzukh	FBD_M537.dam	FBD_M537.30-80	0.000734	0.000750	0.978	459	440	25273
Mbuti.DG	Naxi.DG	FBD_M537.dam	FBD_M537.30-80	0.000633	0.000637	0.994	523	505	27960
Mbuti.DG	Suila	FBD_M537.dam	FBD_M537.all	0.000333	0.000334	0.996	3819	3747	215722
Mbuti.DG	lateXiongnu_sarmatian	FBD_M537.dam	FBD_M537.30-80	0.000620	0.000608	1.019	489	472	27820
Mbuti.DG	WSHG	FBD_M537.dam	FBD_M537.all	0.000281	0.000275	1.022	4312	4241	253128
Mbuti.DG	Upper_YR_IA	FBD_M537.dam	FBD_M537.30-80	0.000803	0.000779	1.030	508	486	27140
Mbuti.DG	Tarim_EMBA1	FBD_M537.dam	FBD_M537.30-80	0.000768	0.000737	1.042	494	473	27749
Mbuti.DG	BaBanQinCen	FBD_M537.dam	FBD_M537.130-180	0.000373	0.000356	1.047	3210	3147	167851
Mbuti.DG	Mongolia_Medieval	FBD_M537.dam	FBD_M537.30-80	0.001467	0.001384	1.060	268	247	14485
Mbuti.DG	earlyMed_Uigur	FBD_M537.dam	FBD_M537.30-80	0.000634	0.000594	1.067	493	476	27902
Mbuti.DG	Kyang	FBD_M537.dam	FBD_M537.30-80	0.000720	0.000672	1.072	518	498	27961
Mbuti.DG	Kinh.DG	FBD_M537.dam	FBD_M537.30-80	0.000729	0.000677	1.076	522	502	27956
Mbuti.DG	Kyang	FBD_M537.dam	FBD_M537.130-180	0.000248	0.000230	1.076	4694	4633	246976
Mbuti.DG	WSHG	FBD_M537.dam	FBD_M537.30-80	0.001060	0.000981	1.081	408	384	22644
Mbuti.DG	Altai_MLBA	FBD_M537.dam	FBD_M537.130-180	0.000267	0.000246	1.083	4423	4359	240368
Mbuti.DG	WLR_MN	FBD_M537.dam	FBD_M537.80-130	0.000292	0.000266	1.097	5484	5397	298683
Mbuti.DG	Thai.DG	FBD_M537.dam	FBD_M537.30-80	0.000738	0.000669	1.102	515	495	27958
Mbuti.DG	Naxi.DG	FBD_M537.dam	FBD_M537.130-180	0.000255	0.000229	1.112	4721	4658	246969
Mbuti.DG	YR_LBIA	FBD_M537.dam	FBD_M537.80-130	0.000254	0.000218	1.167	5483	5407	298781
Mbuti.DG	Hezhen.DG	FBD_M537.dam	FBD_M537.30-80	0.000800	0.000684	1.170	513	490	27960
Mbuti.DG	Tu.DG	FBD_M537.dam	FBD_M537.130-180	0.000274	0.000233	1.176	4664	4597	246947
Mbuti.DG	Iran_GanjDareh_N	FBD_M537.dam	FBD_M537.30-80	0.000888	0.000753	1.180	470	446	26883
Mbuti.DG	Altai_MLBA	FBD_M537.dam	FBD_M537.30-80	0.000782	0.000661	1.185	489	468	27436
Mbuti.DG	YR_LN	FBD_M537.dam	FBD_M537.130-180	0.000280	0.000235	1.195	4719	4650	246842
Mbuti.DG	Liangdao2	FBD_M537.dam	FBD_M537.80-130	0.000395	0.000325	1.215	4407	4311	242028
Mbuti.DG	Dushan	FBD_M537.dam	FBD_M537.30-80	0.001629	0.001334	1.221	306	280	15987
Mbuti.DG	Yi.DG	FBD_M537.dam	FBD_M537.130-180	0.000294	0.000235	1.251	4697	4625	246955
Mbuti.DG	Han.DG	FBD_M537.dam	FBD_M537.80-130	0.000250	0.000194	1.289	5511	5436	300410
Mbuti.DG	Yi.DG	FBD_M537.dam	FBD_M537.all	0.000259	0.000199	1.300	5754	5669	324483
Mbuti.DG	Boisman_MN	FBD_M537.dam	FBD_M537.130-180	0.000338	0.000259	1.307	4355	4278	228731
Mbuti.DG	Yankovsky_IA	FBD_M537.dam	FBD_M537.30-80	0.001500	0.001144	1.311	369	340	19247
Mbuti.DG	Kinh.DG	FBD_M537.dam	FBD_M537.130-180	0.000320	0.000243	1.318	4699	4620	246938
Mbuti.DG	Korean.DG	FBD_M537.dam	FBD_M537.80-130	0.000277	0.000210	1.318	5488	5404	300395
Mbuti.DG	Miaozigou_MN	FBD_M537.dam	FBD_M537.30-80	0.002222	0.001679	1.323	163	144	8683
Mbuti.DG	Kyang	FBD_M537.dam	FBD_M537.all	0.000258	0.000195	1.324	5749	5666	324513
Mbuti.DG	Hezhen.DG	FBD_M537.dam	FBD_M537.80-130	0.000277	0.000208	1.336	5489	5406	300401
Mbuti.DG	Yankovsky_IA	FBD_M537.dam	FBD_M537.all	0.000482	0.000356	1.352	3821	3719	212278
Mbuti.DG	Anatolia_N	FBD_M537.dam	FBD_M537.30-80	0.000818	0.000600	1.363	479	456	27913
Mbuti.DG	Oroqen.DG	FBD_M537.dam	FBD_M537.30-80	0.000970	0.000701	1.385	521	494	27959
Mbuti.DG	Tujia.DG	FBD_M537.dam	FBD_M537.80-130	0.000286	0.000206	1.389	5514	5428	300374
Mbuti.DG	Oroqen.DG	FBD_M537.dam	FBD_M537.130-180	0.000332	0.000231	1.435	4671	4589	246949
Mbuti.DG	Tarim_EMBA1	FBD_M537.dam	FBD_M537.130-180	0.000376	0.000260	1.448	4516	4424	244088
Mbuti.DG	Bianbian	FBD_M537.dam	FBD_M537.130-180	0.000606	0.000418	1.450	2972	2877	155955
Mbuti.DG	Russia_Shamanka_Eneolithic.SG	FBD_M537.dam	FBD_M537.130-180	0.000322	0.000220	1.463	4686	4607	246966
Mbuti.DG	Thai.DG	FBD_M537.dam	FBD_M537.all	0.000282	0.000192	1.467	5732	5641	324471
Mbuti.DG	Iranian.DG	FBD_M537.dam	FBD_M537.30-80	0.000925	0.000626	1.477	485	459	27960
Mbuti.DG	Armenian.DG	FBD_M537.dam	FBD_M537.30-80	0.000979	0.000656	1.492	483	456	27960
Mbuti.DG	Tujia.DG	FBD_M537.dam	FBD_M537.30-80	0.001051	0.000701	1.499	525	496	27957
Mbuti.DG	Buryat.DG	FBD_M537.dam	FBD_M537.130-180	0.000405	0.000270	1.500	4669	4569	246955
Mbuti.DG	Hezhen.DG	FBD_M537.dam	FBD_M537.130-180	0.000373	0.000248	1.504	4693	4601	246963
Mbuti.DG	Korean.DG	FBD_M537.dam	FBD_M537.all	0.000294	0.000195	1.508	5763	5668	324483
Mbuti.DG	Pakistan_IA_Katelai	FBD_M537.dam	FBD_M537.130-180	0.000306	0.000202	1.516	4302	4229	238134
Mbuti.DG	Mongolia_Mongol	FBD_M537.dam	FBD_M537.130-180	0.000511	0.000331	1.543	3792	3689	201486
Mbuti.DG	Mongolia_EBA_1_Ulgii	FBD_M537.dam	FBD_M537.30-80	0.001232	0.000798	1.544	483	450	26078
Mbuti.DG	Boisman_MN	FBD_M537.dam	FBD_M537.all	0.000350	0.000226	1.550	5302	5197	299925
Mbuti.DG	Boisman_MN	FBD_M537.dam	FBD_M537.80-130	0.000350	0.000223	1.574	5093	4995	278063
Mbuti.DG	Korean.DG	FBD_M537.dam	FBD_M537.130-180	0.000384	0.000237	1.619	4705	4611	246955
Mbuti.DG	Yankovsky_IA	FBD_M537.dam	FBD_M537.80-130	0.000589	0.000355	1.656	3665	3549	196526
Mbuti.DG	Mongolia_XiongNu.SG	FBD_M537.dam	FBD_M537.130-180	0.000436	0.000260	1.674	4681	4573	246830
Mbuti.DG	Yi.DG	FBD_M537.dam	FBD_M537.80-130	0.000367	0.000217	1.689	5515	5404	300392
Mbuti.DG	Kyang	FBD_M537.dam	FBD_M537.80-130	0.000358	0.000198	1.810	5513	5405	300419
Mbuti.DG	Mongolia_Mongol	FBD_M537.dam	FBD_M537.30-80	0.001771	0.000974	1.818	462	420	23693
Mbuti.DG	Miao.DG	FBD_M537.dam	FBD_M537.130-180	0.000431	0.000237	1.820	4737	4630	246959
Mbuti.DG	Mongolia_MBA_2_Munkhkhairkhan	FBD_M537.dam	FBD_M537.130-180	0.000672	0.000368	1.830	3599	3471	189530
Mbuti.DG	Japan_Jomon	FBD_M537.dam	FBD_M537.30-80	0.001703	0.000883	1.927	472	430	24578
Mbuti.DG	Chemurchek_northAlai	FBD_M537.dam	FBD_M537.30-80	0.001942	0.000973	1.997	510	459	26495
Mbuti.DG	Tu.DG	FBD_M537.dam	FBD_M537.80-130	0.000406	0.000202	2.011	5482	5360	300386
Mbuti.DG	Russia_Shamanka_Eneolithic.SG	FBD_M537.dam	FBD_M537.all	0.000376	0.000183	2.053	5749	5627	324484
Mbuti.DG	Malaysia_LN.SG	FBD_M537.dam	FBD_M537.30-80	0.002179	0.001026	2.124	430	381	22699
Mbuti.DG	YR_LN	FBD_M537.dam	FBD_M537.80-130	0.000478	0.000209	2.288	5543	5400	300244
Mbuti.DG	Dzungaria_EBA1	FBD_M537.dam	FBD_M537.30-80	0.002183	0.000874	2.499	467	412	24986

## Sheet: 3
pop1	pop2	pop3	pop4	f4	std.err	Z	ABAB	ABBA	SNPs
Mbuti.DG	AR_EN	FBD_M537.all	FBD_M537.80-130	-0.000573	0.000275	-2.085	4582	4747	289505
Mbuti.DG	Russia_Shamanka_Eneolithic.SG	FBD_M537.all	FBD_M537.dam	-0.000376	0.000183	-2.053	5627	5749	324484
Mbuti.DG	AR13-10K	FBD_M537.all	FBD_M537.30-80	-0.001440	0.000726	-1.982	573	622	34084
Mbuti.DG	Russia_Afanasievo	FBD_M537.all	FBD_M537.80-130	-0.000196	0.000108	-1.826	13549	13721	877099
Mbuti.DG	Mongolia_Medieval	FBD_M537.all	FBD_M537.80-130	-0.000444	0.000243	-1.825	6614	6801	422486
Mbuti.DG	Thai.DG	FBD_M537.all	FBD_M537.80-130	-0.000182	0.000109	-1.673	14345	14507	893012
Mbuti.DG	Buryat.SG	FBD_M537.all	FBD_M537.130-180	-0.000236	0.000143	-1.655	11654	11819	699479
Mbuti.DG	Boisman_MN	FBD_M537.all	FBD_M537.dam	-0.000350	0.000226	-1.550	5197	5302	299925
Mbuti.DG	Chemurchek_southAltai	FBD_M537.all	FBD_M537.80-130	-0.000246	0.000160	-1.532	12005	12195	772957
Mbuti.DG	Korean.DG	FBD_M537.all	FBD_M537.dam	-0.000294	0.000195	-1.508	5668	5763	324483
Mbuti.DG	AR13-10K	FBD_M537.all	FBD_M537.130-180	-0.000347	0.000232	-1.492	5234	5344	318471
Mbuti.DG	Thai.DG	FBD_M537.all	FBD_M537.dam	-0.000282	0.000192	-1.467	5641	5732	324471
Mbuti.DG	Yankovsky_IA	FBD_M537.all	FBD_M537.dam	-0.000482	0.000356	-1.352	3719	3821	212278
Mbuti.DG	Kyang	FBD_M537.all	FBD_M537.dam	-0.000258	0.000195	-1.324	5666	5749	324513
Mbuti.DG	Russia_Shamanka_Eneolithic.SG	FBD_M537.all	FBD_M537.80-130	-0.000138	0.000106	-1.303	14372	14496	893009
Mbuti.DG	Yi.DG	FBD_M537.all	FBD_M537.dam	-0.000259	0.000199	-1.300	5669	5754	324483
Mbuti.DG	Suila	FBD_M537.all	FBD_M537.80-130	-0.000254	0.000200	-1.269	9299	9445	575987
Mbuti.DG	Russia_EHG	FBD_M537.all	FBD_M537.130-180	-0.000322	0.000259	-1.244	5276	5382	327459
Mbuti.DG	AR14K	FBD_M537.all	FBD_M537.80-130	-0.000267	0.000216	-1.234	6790	6907	438433
Mbuti.DG	Altai_MLBA	FBD_M537.all	FBD_M537.80-130	-0.000136	0.000116	-1.175	13528	13645	860539
Mbuti.DG	Mongolia_Medieval	FBD_M537.all	FBD_M537.30-80	-0.001009	0.000878	-1.149	576	611	34685
Mbuti.DG	lateMed_Khitan	FBD_M537.all	FBD_M537.130-180	-0.000197	0.000174	-1.131	9967	10084	593445
Mbuti.DG	WSHG	FBD_M537.all	FBD_M537.dam	-0.000281	0.000275	-1.022	4241	4312	253128
Mbuti.DG	Mongolia_MBA_2_Munkhkhairkhan	FBD_M537.all	FBD_M537.130-180	-0.000213	0.000212	-1.009	8563	8673	516248
Mbuti.DG	Suila	FBD_M537.all	FBD_M537.dam	-0.000333	0.000334	-0.996	3747	3819	215722
Mbuti.DG	Thai.DG	FBD_M537.all	FBD_M537.130-180	-0.000122	0.000124	-0.987	11833	11918	699404
Mbuti.DG	Ulchi.DG	FBD_M537.all	FBD_M537.30-80	-0.000436	0.000455	-0.958	1234	1264	69711
Mbuti.DG	GaoHuaHua	FBD_M537.all	FBD_M537.30-80	-0.000540	0.000580	-0.930	1085	1118	61380
Mbuti.DG	Armenian.DG	FBD_M537.all	FBD_M537.80-130	-0.000104	0.000114	-0.909	13658	13750	893067
Mbuti.DG	Buryat.DG	FBD_M537.all	FBD_M537.dam	-0.000198	0.000225	-0.881	5600	5664	324461
Mbuti.DG	lateXiongnu_sarmatian	FBD_M537.all	FBD_M537.80-130	-0.000089	0.000102	-0.869	13694	13772	881517
Mbuti.DG	Mongolia_Medieval	FBD_M537.all	FBD_M537.130-180	-0.000231	0.000267	-0.863	5402	5478	328613
Mbuti.DG	Bianbian	FBD_M537.all	FBD_M537.dam	-0.000300	0.000358	-0.837	3531	3593	206110
Mbuti.DG	Tu.DG	FBD_M537.all	FBD_M537.dam	-0.000158	0.000189	-0.836	5639	5690	324476
Mbuti.DG	AR14K	FBD_M537.all	FBD_M537.dam	-0.000284	0.000351	-0.809	2835	2882	166996
Mbuti.DG	Yankovsky_IA	FBD_M537.all	FBD_M537.130-180	-0.000193	0.000240	-0.804	7316	7400	435022
Mbuti.DG	Chemurchek_southAltai	FBD_M537.all	FBD_M537.130-180	-0.000151	0.000189	-0.798	9815	9907	605804
Mbuti.DG	Hezhen.DG	FBD_M537.all	FBD_M537.dam	-0.000158	0.000198	-0.794	5647	5698	324492
Mbuti.DG	Daur.DG	FBD_M537.all	FBD_M537.80-130	-0.000107	0.000137	-0.780	14410	14506	890929
Mbuti.DG	Miaozigou_MN	FBD_M537.all	FBD_M537.80-130	-0.000233	0.000300	-0.775	4253	4315	264718
Mbuti.DG	Oroqen.DG	FBD_M537.all	FBD_M537.dam	-0.000153	0.000202	-0.757	5639	5689	324475
Mbuti.DG	Naxi.DG	FBD_M537.all	FBD_M537.dam	-0.000138	0.000183	-0.755	5708	5753	324506
Mbuti.DG	AR14K	FBD_M537.all	FBD_M537.130-180	-0.000181	0.000240	-0.754	5553	5615	339629
Mbuti.DG	Russia_Afanasievo	FBD_M537.all	FBD_M537.130-180	-0.000090	0.000121	-0.742	11137	11199	687051
Mbuti.DG	Tujia.DG	FBD_M537.all	FBD_M537.dam	-0.000152	0.000205	-0.740	5701	5750	324464
Mbuti.DG	YR_LBIA	FBD_M537.all	FBD_M537.dam	-0.000155	0.000211	-0.733	5663	5713	322677
Mbuti.DG	Mongolia_XiongNu.SG	FBD_M537.all	FBD_M537.80-130	-0.000096	0.000133	-0.723	14333	14419	892391
Mbuti.DG	Armenia_Caucasus_EBA_KuraAraxes	FBD_M537.all	FBD_M537.80-130	-0.000154	0.000215	-0.716	7284	7357	473580
Mbuti.DG	Ulchi.DG	FBD_M537.all	FBD_M537.80-130	-0.000082	0.000117	-0.705	14430	14503	893019
Mbuti.DG	Boisman_MN	FBD_M537.all	FBD_M537.130-180	-0.000100	0.000144	-0.696	10770	10834	634926
Mbuti.DG	Mongolia_Khovsgol_LBA	FBD_M537.all	FBD_M537.80-130	-0.000072	0.000104	-0.694	14035	14098	873871
Mbuti.DG	Russia_Caucasus_EBA_Yamnaya	FBD_M537.all	FBD_M537.30-80	-0.000390	0.000570	-0.683	858	878	51840
Mbuti.DG	Russia_Caucasus_EBA_Yamnaya	FBD_M537.all	FBD_M537.80-130	-0.000105	0.000154	-0.683	9713	9779	630712
Mbuti.DG	Pakistan_IA_Katelai	FBD_M537.all	FBD_M537.80-130	-0.000072	0.000108	-0.673	13139	13200	849364
Mbuti.DG	Ulchi.DG	FBD_M537.all	FBD_M537.dam	-0.000134	0.000200	-0.671	5654	5698	324475
Mbuti.DG	Miaozigou_MN	FBD_M537.all	FBD_M537.dam	-0.000330	0.000516	-0.640	1734	1766	98120
Mbuti.DG	Kinh.DG	FBD_M537.all	FBD_M537.dam	-0.000120	0.000190	-0.632	5694	5733	324461
Mbuti.DG	Shimao_LN	FBD_M537.all	FBD_M537.80-130	-0.000090	0.000142	-0.632	14371	14451	883128
Mbuti.DG	Chandman_IA	FBD_M537.all	FBD_M537.130-180	-0.000082	0.000131	-0.626	11186	11242	681482
Mbuti.DG	Shenxian	FBD_M537.all	FBD_M537.130-180	-0.000157	0.000252	-0.621	6609	6670	393515
Mbuti.DG	AR_EN	FBD_M537.all	FBD_M537.130-180	-0.000200	0.000327	-0.613	3789	3834	226307
Mbuti.DG	BaBanQinCen	FBD_M537.all	FBD_M537.80-130	-0.000108	0.000179	-0.605	9457	9520	582245
Mbuti.DG	Kyang	FBD_M537.all	FBD_M537.130-180	-0.000072	0.000122	-0.592	11815	11865	699493
Mbuti.DG	Mongolia_N_East	FBD_M537.all	FBD_M537.30-80	-0.000323	0.000547	-0.592	1081	1101	62222
Mbuti.DG	AR13-10K	FBD_M537.all	FBD_M537.80-130	-0.000122	0.000208	-0.585	6433	6483	411082
Mbuti.DG	Mongolia_Mongol	FBD_M537.all	FBD_M537.80-130	-0.000092	0.000164	-0.563	11260	11325	704440
Mbuti.DG	Korean.DG	FBD_M537.all	FBD_M537.80-130	-0.000064	0.000114	-0.560	14457	14514	893071
Mbuti.DG	AR14K	FBD_M537.all	FBD_M537.30-80	-0.000425	0.000778	-0.547	606	621	36045
Mbuti.DG	WSHG	FBD_M537.all	FBD_M537.80-130	-0.000092	0.000169	-0.544	10501	10563	673085
Mbuti.DG	Chandman_IA	FBD_M537.all	FBD_M537.dam	-0.000099	0.000182	-0.541	5424	5455	318214
Mbuti.DG	Mongolia_Medieval	FBD_M537.all	FBD_M537.dam	-0.000218	0.000405	-0.538	2707	2742	160733
Mbuti.DG	Upper_YR_IA	FBD_M537.all	FBD_M537.dam	-0.000125	0.000233	-0.538	5480	5519	313388
Mbuti.DG	Iran_GanjDareh_N	FBD_M537.all	FBD_M537.80-130	-0.000065	0.000125	-0.520	12637	12691	830098
Mbuti.DG	Xitoucun	FBD_M537.all	FBD_M537.130-180	-0.000118	0.000230	-0.515	5850	5891	349117
Mbuti.DG	Altai_MLBA	FBD_M537.all	FBD_M537.130-180	-0.000070	0.000137	-0.514	11110	11157	674195
Mbuti.DG	Japanese.DG	FBD_M537.all	FBD_M537.dam	-0.000093	0.000187	-0.500	5699	5729	324499
Mbuti.DG	Atayal.DG	FBD_M537.all	FBD_M537.80-130	-0.000067	0.000134	-0.498	14471	14530	891551
Mbuti.DG	Oroqen.DG	FBD_M537.all	FBD_M537.130-180	-0.000066	0.000134	-0.493	11792	11838	699395
Mbuti.DG	DevilsCave_N.SG	FBD_M537.all	FBD_M537.80-130	-0.000063	0.000129	-0.490	14472	14528	892883
Mbuti.DG	Mongolia_Khovsgol_LBA	FBD_M537.all	FBD_M537.dam	-0.000088	0.000181	-0.488	5542	5571	319522
Mbuti.DG	Tarim_EMBA1	FBD_M537.all	FBD_M537.80-130	-0.000060	0.000123	-0.488	13777	13830	878729
Mbuti.DG	earlyMed_Turk	FBD_M537.all	FBD_M537.130-180	-0.000060	0.000128	-0.470	11353	11394	683024
Mbuti.DG	Buryat.SG	FBD_M537.all	FBD_M537.80-130	-0.000062	0.000134	-0.466	14357	14412	893095
Mbuti.DG	GaoHuaHua	FBD_M537.all	FBD_M537.80-130	-0.000070	0.000153	-0.458	12506	12560	770385
Mbuti.DG	lateMed_Khitan	FBD_M537.all	FBD_M537.80-130	-0.000069	0.000156	-0.445	12268	12320	758068
Mbuti.DG	Chemurchek_northAlai	FBD_M537.all	FBD_M537.130-180	-0.000084	0.000195	-0.432	10804	10858	642330
Mbuti.DG	Chandman_IA	FBD_M537.all	FBD_M537.80-130	-0.000048	0.000112	-0.431	13685	13727	869916
Mbuti.DG	Liangdao2	FBD_M537.all	FBD_M537.130-180	-0.000092	0.000215	-0.429	9158	9208	545613
Mbuti.DG	Chandman_IA	FBD_M537.all	FBD_M537.30-80	-0.000185	0.000437	-0.423	1180	1193	68548
Mbuti.DG	Japan_Jomon	FBD_M537.all	FBD_M537.dam	-0.000109	0.000258	-0.421	4778	4808	275226
Mbuti.DG	WLR_LN	FBD_M537.all	FBD_M537.130-180	-0.000078	0.000187	-0.419	9854	9900	579629
Mbuti.DG	Oroqen.DG	FBD_M537.all	FBD_M537.80-130	-0.000047	0.000112	-0.414	14399	14441	893026
Mbuti.DG	YR_LN	FBD_M537.all	FBD_M537.dam	-0.000080	0.000194	-0.410	5707	5733	324307
Mbuti.DG	Miaozigou_MN	FBD_M537.all	FBD_M537.30-80	-0.000429	0.001061	-0.404	388	397	21372
Mbuti.DG	Mongolia_Mongol	FBD_M537.all	FBD_M537.dam	-0.000104	0.000264	-0.396	4593	4620	264482
Mbuti.DG	Shenxian	FBD_M537.all	FBD_M537.dam	-0.000142	0.000362	-0.391	3329	3356	190140
Mbuti.DG	Russia_EHG	FBD_M537.all	FBD_M537.80-130	-0.000091	0.000234	-0.390	6456	6494	419193
Mbuti.DG	Liangdao2	FBD_M537.all	FBD_M537.30-80	-0.000258	0.000699	-0.368	995	1010	56627
Mbuti.DG	DevilsCave_N.SG	FBD_M537.all	FBD_M537.dam	-0.000088	0.000240	-0.367	5717	5745	324439
Mbuti.DG	Dzungaria_EBA1	FBD_M537.all	FBD_M537.130-180	-0.000060	0.000165	-0.367	10000	10038	614067
Mbuti.DG	Han.DG	FBD_M537.all	FBD_M537.130-180	-0.000043	0.000120	-0.361	11898	11929	699467
Mbuti.DG	Chemurchek_northAlai	FBD_M537.all	FBD_M537.dam	-0.000097	0.000277	-0.352	5246	5276	302443
Mbuti.DG	Malaysia_LN.SG	FBD_M537.all	FBD_M537.dam	-0.000110	0.000313	-0.350	4496	4524	260737
Mbuti.DG	Russia_Shamanka_Eneolithic.SG	FBD_M537.all	FBD_M537.130-180	-0.000042	0.000120	-0.349	11806	11835	699425
Mbuti.DG	Turkmenistan_Gonur_BA_1	FBD_M537.all	FBD_M537.30-80	-0.000163	0.000473	-0.345	1002	1012	60474
Mbuti.DG	Dushan	FBD_M537.all	FBD_M537.dam	-0.000132	0.000388	-0.342	2996	3019	173621
Mbuti.DG	lateMed_Khitan	FBD_M537.all	FBD_M537.30-80	-0.000185	0.000545	-0.339	1059	1071	60942
Mbuti.DG	Yankovsky_IA	FBD_M537.all	FBD_M537.80-130	-0.000069	0.000205	-0.339	9026	9065	558497
Mbuti.DG	Atayal.DG	FBD_M537.all	FBD_M537.130-180	-0.000051	0.000154	-0.332	11913	11949	698290
Mbuti.DG	Mongolia_MBA_2_Munkhkhairkhan	FBD_M537.all	FBD_M537.80-130	-0.000064	0.000192	-0.330	10556	10598	660609
Mbuti.DG	ARpost9K	FBD_M537.all	FBD_M537.30-80	-0.000177	0.000561	-0.315	909	918	52141
Mbuti.DG	lateMed_Khitan	FBD_M537.all	FBD_M537.dam	-0.000083	0.000264	-0.315	4912	4935	281803
Mbuti.DG	earlyMed_Uigur	FBD_M537.all	FBD_M537.80-130	-0.000032	0.000101	-0.312	13940	13968	886594
Mbuti.DG	Mongolia_EIA_4_Sagly	FBD_M537.all	FBD_M537.80-130	-0.000032	0.000105	-0.308	13727	13755	869969
Mbuti.DG	Chemurchek_southAltai	FBD_M537.all	FBD_M537.dam	-0.000084	0.000277	-0.303	4866	4890	286904
Mbuti.DG	Altai_MLBA	FBD_M537.all	FBD_M537.dam	-0.000059	0.000199	-0.298	5360	5379	315345
Mbuti.DG	Anatolia_N	FBD_M537.all	FBD_M537.80-130	-0.000031	0.000104	-0.296	13634	13661	887644
Mbuti.DG	Naxi.DG	FBD_M537.all	FBD_M537.130-180	-0.000036	0.000125	-0.288	11912	11937	699472
Mbuti.DG	Pakistan_IA_Katelai	FBD_M537.all	FBD_M537.dam	-0.000052	0.000179	-0.288	5235	5251	312288
Mbuti.DG	WLR_MN	FBD_M537.all	FBD_M537.30-80	-0.000157	0.000563	-0.280	1233	1244	69338
Mbuti.DG	Mongolia_XiongNu.SG	FBD_M537.all	FBD_M537.dam	-0.000061	0.000219	-0.278	5658	5677	324285
Mbuti.DG	BaBanQinCen	FBD_M537.all	FBD_M537.dam	-0.000085	0.000308	-0.275	3897	3915	219959
Mbuti.DG	Mongolia_LBA_2_Ulaanzukh	FBD_M537.all	FBD_M537.30-80	-0.000138	0.000519	-0.266	1072	1081	61644
Mbuti.DG	Mongolia_Mongol	FBD_M537.all	FBD_M537.30-80	-0.000155	0.000594	-0.262	1015	1024	57368
Mbuti.DG	Mongolia_N_East	FBD_M537.all	FBD_M537.dam	-0.000066	0.000251	-0.261	5095	5114	287800
Mbuti.DG	Armenia_Caucasus_EBA_KuraAraxes	FBD_M537.all	FBD_M537.130-180	-0.000064	0.000250	-0.257	5930	5954	370499
Mbuti.DG	Japanese.DG	FBD_M537.all	FBD_M537.130-180	-0.000030	0.000125	-0.242	11859	11880	699459
Mbuti.DG	Dai.DG	FBD_M537.all	FBD_M537.dam	-0.000042	0.000177	-0.237	5704	5718	324513
Mbuti.DG	WLR_MN	FBD_M537.all	FBD_M537.dam	-0.000056	0.000241	-0.232	5667	5685	322627
Mbuti.DG	AR_EN	FBD_M537.all	FBD_M537.dam	-0.000108	0.000501	-0.215	1877	1889	107414
Mbuti.DG	Shimao_LN	FBD_M537.all	FBD_M537.dam	-0.000051	0.000235	-0.215	5653	5669	321355
Mbuti.DG	Upper_YR_IA	FBD_M537.all	FBD_M537.130-180	-0.000033	0.000158	-0.211	11440	11463	672439
Mbuti.DG	HMMH_MN	FBD_M537.all	FBD_M537.dam	-0.000076	0.000360	-0.210	3452	3467	197516
Mbuti.DG	Malaysia_LN.SG	FBD_M537.all	FBD_M537.80-130	-0.000036	0.000173	-0.209	11435	11461	714077
Mbuti.DG	China_Lahu.DG	FBD_M537.all	FBD_M537.dam	-0.000038	0.000196	-0.195	5708	5721	324465
Mbuti.DG	Mongolia_XiongNu_WE.SG	FBD_M537.all	FBD_M537.130-180	-0.000036	0.000183	-0.195	10439	10462	640460
Mbuti.DG	Shenxian	FBD_M537.all	FBD_M537.80-130	-0.000041	0.000213	-0.192	8141	8162	501510
Mbuti.DG	Kinh.DG	FBD_M537.all	FBD_M537.80-130	-0.000023	0.000118	-0.191	14515	14536	893001
Mbuti.DG	lateMed_Mongol	FBD_M537.all	FBD_M537.dam	-0.000028	0.000160	-0.176	5656	5665	324427
Mbuti.DG	Mongolia_LBA_2_Ulaanzukh	FBD_M537.all	FBD_M537.130-180	-0.000026	0.000154	-0.171	10132	10147	596367
Mbuti.DG	Tujia.DG	FBD_M537.all	FBD_M537.130-180	-0.000023	0.000134	-0.171	11917	11933	699389
Mbuti.DG	Yi.DG	FBD_M537.all	FBD_M537.80-130	-0.000019	0.000116	-0.167	14478	14495	893045
Mbuti.DG	Baojianshan	FBD_M537.all	FBD_M537.80-130	-0.000024	0.000192	-0.125	10078	10093	631655
Mbuti.DG	Boisman_MN	FBD_M537.all	FBD_M537.80-130	-0.000016	0.000128	-0.122	13133	13145	810475
Mbuti.DG	Ami.DG	FBD_M537.all	FBD_M537.130-180	-0.000016	0.000136	-0.118	11947	11958	699409
Mbuti.DG	Bianbian	FBD_M537.all	FBD_M537.130-180	-0.000027	0.000235	-0.115	7054	7065	422582
Mbuti.DG	Han.DG	FBD_M537.all	FBD_M537.30-80	-0.000047	0.000420	-0.111	1248	1251	69720
Mbuti.DG	Russia_Caucasus_EBA_Yamnaya	FBD_M537.all	FBD_M537.130-180	-0.000019	0.000180	-0.103	7982	7991	493205
Mbuti.DG	LaCen	FBD_M537.all	FBD_M537.dam	-0.000030	0.000305	-0.097	4278	4285	243686
Mbuti.DG	Mongolia_EIA_4_Sagly	FBD_M537.all	FBD_M537.130-180	-0.000009	0.000122	-0.076	11272	11278	681610
Mbuti.DG	Buryat.DG	FBD_M537.all	FBD_M537.80-130	-0.000010	0.000132	-0.074	14342	14350	892921
Mbuti.DG	YR_MN	FBD_M537.all	FBD_M537.130-180	-0.000011	0.000151	-0.074	11803	11811	695407
Mbuti.DG	Mongolia_XiongNu_WE.SG	FBD_M537.all	FBD_M537.dam	-0.000018	0.000257	-0.072	5029	5034	297418
Mbuti.DG	Mongolia_EIA_4_Sagly	FBD_M537.all	FBD_M537.dam	-0.000012	0.000174	-0.068	5436	5440	318360
Mbuti.DG	Russia_Shamanka_Eneolithic.SG	FBD_M537.all	FBD_M537.30-80	-0.000026	0.000417	-0.062	1235	1237	69716
Mbuti.DG	Yumin	FBD_M537.all	FBD_M537.30-80	-0.000039	0.000662	-0.059	965	967	55360
Mbuti.DG	earlyMed_Turk	FBD_M537.all	FBD_M537.80-130	-0.000006	0.000115	-0.056	13822	13827	871732
Mbuti.DG	Dushan	FBD_M537.all	FBD_M537.80-130	-0.000011	0.000221	-0.051	7218	7223	455443
Mbuti.DG	Ulchi.DG	FBD_M537.all	FBD_M537.130-180	-0.000007	0.000137	-0.050	11864	11869	699400
Mbuti.DG	Mongolia_N_East	FBD_M537.all	FBD_M537.130-180	-0.000007	0.000178	-0.041	10335	10339	606831
Mbuti.DG	Xibo.DG	FBD_M537.all	FBD_M537.30-80	-0.000017	0.000456	-0.037	1225	1226	69714
Mbuti.DG	Tarim_EMBA1	FBD_M537.all	FBD_M537.dam	-0.000008	0.000212	-0.036	5443	5445	320527
Mbuti.DG	WLR_LN	FBD_M537.all	FBD_M537.dam	-0.000010	0.000275	-0.036	4819	4822	273826
Mbuti.DG	LaCen	FBD_M537.all	FBD_M537.30-80	-0.000021	0.000658	-0.032	948	949	53026
Mbuti.DG	Ami.DG	FBD_M537.all	FBD_M537.dam	-0.000004	0.000200	-0.021	5737	5738	324486
Mbuti.DG	lateXiongnu	FBD_M537.all	FBD_M537.dam	-0.000003	0.000169	-0.021	5641	5642	324013
Mbuti.DG	YR_LN	FBD_M537.all	FBD_M537.130-180	-0.000002	0.000124	-0.014	11923	11924	698781
Mbuti.DG	She.DG	FBD_M537.all	FBD_M537.dam	-0.000002	0.000202	-0.010	5729	5729	324453
Mbuti.DG	Dai.DG	FBD_M537.all	FBD_M537.130-180	-0.000001	0.000117	-0.008	11908	11909	699494
Mbuti.DG	Buryat.DG	FBD_M537.all	FBD_M537.130-180	0.000000	0.000147	0.000	11756	11756	699395
Mbuti.DG	Miao.DG	FBD_M537.all	FBD_M537.80-130	0.000000	0.000116	0.001	14512	14512	893048
Mbuti.DG	Shimao_LN	FBD_M537.all	FBD_M537.30-80	0.000002	0.000530	0.003	1231	1231	69073
Mbuti.DG	WLR_LN	FBD_M537.all	FBD_M537.80-130	0.000001	0.000166	0.003	12011	12011	740029
Mbuti.DG	Mongolia_LBA_4_CenterWest	FBD_M537.all	FBD_M537.dam	0.000001	0.000189	0.007	5512	5512	316629
Mbuti.DG	Turkmenistan_Gonur_BA_1	FBD_M537.all	FBD_M537.80-130	0.000001	0.000132	0.009	11540	11539	748699
Mbuti.DG	Miao.DG	FBD_M537.all	FBD_M537.dam	0.000003	0.000196	0.018	5720	5719	324487
Mbuti.DG	Ami.DG	FBD_M537.all	FBD_M537.80-130	0.000002	0.000116	0.021	14530	14528	893032
Mbuti.DG	Mongolia_LBA_4_CenterWest	FBD_M537.all	FBD_M537.30-80	0.000014	0.000439	0.032	1217	1216	68286
Mbuti.DG	Upper_YR_LN	FBD_M537.all	FBD_M537.dam	0.000008	0.000208	0.038	5720	5718	323048
Mbuti.DG	Bianbian	FBD_M537.all	FBD_M537.80-130	0.000008	0.000200	0.042	8661	8656	543288
Mbuti.DG	Miaozigou_MN	FBD_M537.all	FBD_M537.130-180	0.000015	0.000345	0.044	3534	3531	207079
Mbuti.DG	Han.DG	FBD_M537.all	FBD_M537.dam	0.000009	0.000187	0.046	5726	5723	324501
Mbuti.DG	Mongola.DG	FBD_M537.all	FBD_M537.30-80	0.000021	0.000434	0.048	1232	1231	69715
Mbuti.DG	Dzungaria_EBA1	FBD_M537.all	FBD_M537.80-130	0.000007	0.000146	0.051	12202	12196	783608
Mbuti.DG	HMMH_MN	FBD_M537.all	FBD_M537.30-80	0.000046	0.000787	0.058	765	763	42958
Mbuti.DG	Mongolia_Mongol	FBD_M537.all	FBD_M537.130-180	0.000010	0.000178	0.058	9283	9277	550904
Mbuti.DG	Xitoucun	FBD_M537.all	FBD_M537.80-130	0.000013	0.000211	0.063	7169	7163	445812
Mbuti.DG	Mongolia_EBA_1_Ulgii	FBD_M537.all	FBD_M537.130-180	0.000011	0.000162	0.065	10513	10507	623751
Mbuti.DG	LaCen	FBD_M537.all	FBD_M537.80-130	0.000013	0.000186	0.070	10509	10500	648018
Mbuti.DG	Malaysia_LN.SG	FBD_M537.all	FBD_M537.130-180	0.000014	0.000200	0.072	9421	9413	560199
Mbuti.DG	Suila	FBD_M537.all	FBD_M537.130-180	0.000018	0.000235	0.077	7729	7721	451776
Mbuti.DG	lateMed_Mongol	FBD_M537.all	FBD_M537.80-130	0.000008	0.000095	0.084	14368	14361	892615
Mbuti.DG	China_Lahu.DG	FBD_M537.all	FBD_M537.130-180	0.000011	0.000131	0.085	11917	11909	699398
Mbuti.DG	Xiaojingshan	FBD_M537.all	FBD_M537.30-80	0.000073	0.000783	0.093	654	651	37302
Mbuti.DG	Dushan	FBD_M537.all	FBD_M537.130-180	0.000026	0.000250	0.105	5932	5922	356412
Mbuti.DG	YR_LBIA	FBD_M537.all	FBD_M537.130-180	0.000015	0.000139	0.105	11826	11816	694496
Mbuti.DG	Japan_Jomon	FBD_M537.all	FBD_M537.80-130	0.000017	0.000151	0.112	11811	11798	735688
Mbuti.DG	Yi.DG	FBD_M537.all	FBD_M537.130-180	0.000015	0.000130	0.113	11907	11897	699428
Mbuti.DG	Kyang	FBD_M537.all	FBD_M537.80-130	0.000014	0.000114	0.125	14448	14436	893134
Mbuti.DG	lateXiongnu	FBD_M537.all	FBD_M537.30-80	0.000050	0.000389	0.129	1234	1231	69644
Mbuti.DG	Mongola.DG	FBD_M537.all	FBD_M537.80-130	0.000015	0.000113	0.137	14463	14450	893059
Mbuti.DG	Mongolia_Khovsgol_LBA	FBD_M537.all	FBD_M537.130-180	0.000017	0.000119	0.140	11507	11496	684723
Mbuti.DG	Mongolia_EBA_1_Ulgii	FBD_M537.all	FBD_M537.80-130	0.000020	0.000135	0.150	12846	12830	796040
Mbuti.DG	lateMed_Mongol	FBD_M537.all	FBD_M537.130-180	0.000016	0.000106	0.155	11769	11758	699110
Mbuti.DG	Liangdao2	FBD_M537.all	FBD_M537.dam	0.000048	0.000311	0.155	4581	4568	260757
Mbuti.DG	Yumin	FBD_M537.all	FBD_M537.80-130	0.000029	0.000180	0.163	10928	10908	676194
Mbuti.DG	Tujia.DG	FBD_M537.all	FBD_M537.80-130	0.000019	0.000112	0.170	14522	14505	893004
Mbuti.DG	Mongola.DG	FBD_M537.all	FBD_M537.dam	0.000034	0.000193	0.177	5717	5706	324484
Mbuti.DG	Thailand_IA.SG	FBD_M537.all	FBD_M537.130-180	0.000043	0.000244	0.178	6181	6165	369762
Mbuti.DG	Lubrak	FBD_M537.all	FBD_M537.30-80	0.000120	0.000672	0.179	858	852	48472
Mbuti.DG	Altai_MLBA	FBD_M537.all	FBD_M537.30-80	0.000085	0.000458	0.186	1178	1172	67975
Mbuti.DG	Mongolia_N_North	FBD_M537.all	FBD_M537.dam	0.000040	0.000214	0.187	5414	5402	308577
Mbuti.DG	Mongolia_LBA_4_CenterWest	FBD_M537.all	FBD_M537.80-130	0.000021	0.000110	0.188	13920	13902	863933
Mbuti.DG	Mongolia_XiongNu_WE.SG	FBD_M537.all	FBD_M537.80-130	0.000029	0.000152	0.190	12709	12685	817050
Mbuti.DG	HMMH_MN	FBD_M537.all	FBD_M537.130-180	0.000048	0.000253	0.191	7211	7190	425166
Mbuti.DG	Russia_Afanasievo	FBD_M537.all	FBD_M537.dam	0.000033	0.000170	0.195	5392	5381	320310
Mbuti.DG	WLR_BA	FBD_M537.all	FBD_M537.30-80	0.000147	0.000734	0.200	707	701	39415
Mbuti.DG	Mongolia_LBA_2_Ulaanzukh	FBD_M537.all	FBD_M537.dam	0.000052	0.000252	0.207	4984	4969	284172
Mbuti.DG	Mongolia_XiongNu.SG	FBD_M537.all	FBD_M537.30-80	0.000102	0.000479	0.213	1230	1223	69673
Mbuti.DG	Anatolia_N	FBD_M537.all	FBD_M537.dam	0.000038	0.000175	0.219	5407	5395	323235
Mbuti.DG	YR_MN	FBD_M537.all	FBD_M537.dam	0.000053	0.000226	0.235	5678	5661	322921
Mbuti.DG	Suila	FBD_M537.all	FBD_M537.30-80	0.000201	0.000767	0.262	838	829	46774
Mbuti.DG	WSHG	FBD_M537.all	FBD_M537.30-80	0.000161	0.000591	0.272	942	933	54902
Mbuti.DG	Baojianshan	FBD_M537.all	FBD_M537.dam	0.000091	0.000322	0.281	4128	4106	237944
Mbuti.DG	Mongolia_EIA_4_Sagly	FBD_M537.all	FBD_M537.30-80	0.000118	0.000415	0.285	1178	1170	68598
Mbuti.DG	WSHG	FBD_M537.all	FBD_M537.130-180	0.000052	0.000181	0.285	8608	8581	525289
Mbuti.DG	AR_EN	FBD_M537.all	FBD_M537.30-80	0.000275	0.000952	0.289	411	405	23307
Mbuti.DG	Mongolia_N_North	FBD_M537.all	FBD_M537.30-80	0.000137	0.000468	0.292	1189	1180	66617
Mbuti.DG	Malaysia_LN.SG	FBD_M537.all	FBD_M537.30-80	0.000195	0.000667	0.293	1005	994	56312
Mbuti.DG	lateXiongnu_sarmatian	FBD_M537.all	FBD_M537.130-180	0.000034	0.000115	0.297	11266	11242	690455
Mbuti.DG	HMMH_MN	FBD_M537.all	FBD_M537.80-130	0.000062	0.000205	0.301	8740	8707	539657
Mbuti.DG	Japan_Jomon	FBD_M537.all	FBD_M537.130-180	0.000051	0.000166	0.305	9659	9630	575627
Mbuti.DG	lateXiongnu	FBD_M537.all	FBD_M537.80-130	0.000030	0.000100	0.305	14331	14304	890879
Mbuti.DG	Mongolia_N_East	FBD_M537.all	FBD_M537.80-130	0.000048	0.000154	0.315	12653	12616	774350
Mbuti.DG	WLR_BA	FBD_M537.all	FBD_M537.130-180	0.000076	0.000236	0.322	6386	6357	379464
Mbuti.DG	Buryat.SG	FBD_M537.all	FBD_M537.30-80	0.000163	0.000497	0.327	1237	1225	69717
Mbuti.DG	Japanese.DG	FBD_M537.all	FBD_M537.80-130	0.000038	0.000111	0.338	14531	14497	893091
Mbuti.DG	Mongolia_LBA_2_Ulaanzukh	FBD_M537.all	FBD_M537.80-130	0.000048	0.000141	0.339	12342	12306	761717
Mbuti.DG	Iranian.DG	FBD_M537.all	FBD_M537.dam	0.000066	0.000188	0.350	5390	5368	324498
Mbuti.DG	lateXiongnu	FBD_M537.all	FBD_M537.130-180	0.000040	0.000111	0.358	11721	11693	697785
Mbuti.DG	Russia_EHG	FBD_M537.all	FBD_M537.dam	0.000140	0.000380	0.368	2637	2614	159378
Mbuti.DG	Anatolia_N	FBD_M537.all	FBD_M537.30-80	0.000150	0.000403	0.373	1172	1162	69499
Mbuti.DG	Mongolia_EBA_1_Ulgii	FBD_M537.all	FBD_M537.dam	0.000090	0.000237	0.378	5180	5153	295509
Mbuti.DG	YR_LN	FBD_M537.all	FBD_M537.30-80	0.000166	0.000434	0.381	1248	1236	69685
Mbuti.DG	Buryat.SG	FBD_M537.all	FBD_M537.dam	0.000085	0.000221	0.385	5657	5629	324499
Mbuti.DG	Iranian.DG	FBD_M537.all	FBD_M537.80-130	0.000045	0.000112	0.398	13670	13630	893086
Mbuti.DG	Kinh.DG	FBD_M537.all	FBD_M537.30-80	0.000177	0.000438	0.404	1250	1237	69708
Mbuti.DG	lateMed_Mongol	FBD_M537.all	FBD_M537.30-80	0.000152	0.000370	0.412	1235	1224	69711
Mbuti.DG	Shimao_LN	FBD_M537.all	FBD_M537.130-180	0.000067	0.000162	0.412	11811	11765	691687
Mbuti.DG	Yankovsky_IA	FBD_M537.all	FBD_M537.30-80	0.000307	0.000741	0.415	813	799	46212
Mbuti.DG	She.DG	FBD_M537.all	FBD_M537.130-180	0.000056	0.000131	0.426	11953	11914	699356
Mbuti.DG	Mongolia_XiongNu_WE.SG	FBD_M537.all	FBD_M537.30-80	0.000259	0.000590	0.439	1103	1086	64115
Mbuti.DG	Hezhen.DG	FBD_M537.all	FBD_M537.30-80	0.000195	0.000436	0.447	1236	1222	69719
Mbuti.DG	Tu.DG	FBD_M537.all	FBD_M537.30-80	0.000198	0.000443	0.448	1250	1237	69716
Mbuti.DG	Liangdao2	FBD_M537.all	FBD_M537.80-130	0.000080	0.000179	0.450	11216	11160	695674
Mbuti.DG	Naxi.DG	FBD_M537.all	FBD_M537.80-130	0.000050	0.000110	0.452	14545	14501	893108
Mbuti.DG	Mongolia_LBA_3_MongunTaiga	FBD_M537.all	FBD_M537.80-130	0.000060	0.000130	0.463	12460	12413	789180
Mbuti.DG	Dushan	FBD_M537.all	FBD_M537.30-80	0.000366	0.000786	0.466	677	663	38332
Mbuti.DG	Armenian.DG	FBD_M537.all	FBD_M537.130-180	0.000060	0.000122	0.488	11269	11227	699439
Mbuti.DG	Turkmenistan_Gonur_BA_1	FBD_M537.all	FBD_M537.130-180	0.000075	0.000152	0.495	9477	9433	586370
Mbuti.DG	Miao.DG	FBD_M537.all	FBD_M537.30-80	0.000231	0.000465	0.496	1251	1234	69714
Mbuti.DG	DevilsCave_N.SG	FBD_M537.all	FBD_M537.130-180	0.000073	0.000147	0.498	11908	11857	699333
Mbuti.DG	DevilsCave_N.SG	FBD_M537.all	FBD_M537.30-80	0.000259	0.000513	0.506	1258	1240	69710
Mbuti.DG	GaoHuaHua	FBD_M537.all	FBD_M537.dam	0.000133	0.000263	0.506	5017	4979	284399
Mbuti.DG	WLR_MN	FBD_M537.all	FBD_M537.130-180	0.000084	0.000164	0.511	11856	11798	694768
Mbuti.DG	GaoHuaHua	FBD_M537.all	FBD_M537.130-180	0.000093	0.000181	0.513	10270	10215	603087
Mbuti.DG	Xibo.DG	FBD_M537.all	FBD_M537.dam	0.000102	0.000199	0.516	5700	5667	324465
Mbuti.DG	YR_LBIA	FBD_M537.all	FBD_M537.30-80	0.000243	0.000461	0.526	1248	1231	69407
Mbuti.DG	earlyMed_Turk	FBD_M537.all	FBD_M537.30-80	0.000231	0.000439	0.527	1209	1193	68599
Mbuti.DG	China_Lahu.DG	FBD_M537.all	FBD_M537.80-130	0.000062	0.000116	0.535	14548	14492	893008
Mbuti.DG	Buryat.DG	FBD_M537.all	FBD_M537.30-80	0.000263	0.000489	0.538	1235	1217	69708
Mbuti.DG	earlyMed_Uigur	FBD_M537.all	FBD_M537.dam	0.000092	0.000167	0.548	5523	5493	322950
Mbuti.DG	Mongolia_LBA_3_MongunTaiga	FBD_M537.all	FBD_M537.dam	0.000121	0.000221	0.548	5012	4976	292994
Mbuti.DG	Naxi.DG	FBD_M537.all	FBD_M537.30-80	0.000235	0.000429	0.549	1250	1233	69717
Mbuti.DG	Hezhen.DG	FBD_M537.all	FBD_M537.130-180	0.000071	0.000128	0.551	11850	11800	699447
Mbuti.DG	Mongolia_MBA_2_Munkhkhairkhan	FBD_M537.all	FBD_M537.dam	0.000175	0.000311	0.564	4338	4294	248963
Mbuti.DG	Kyang	FBD_M537.all	FBD_M537.30-80	0.000250	0.000435	0.575	1239	1222	69721
Mbuti.DG	Xitoucun	FBD_M537.all	FBD_M537.dam	0.000196	0.000340	0.578	2993	2960	170191
Mbuti.DG	Korean.DG	FBD_M537.all	FBD_M537.130-180	0.000075	0.000129	0.583	11920	11867	699434
Mbuti.DG	Kinh.DG	FBD_M537.all	FBD_M537.130-180	0.000078	0.000129	0.603	11941	11886	699381
Mbuti.DG	Dai.DG	FBD_M537.all	FBD_M537.80-130	0.000063	0.000104	0.605	14525	14469	893133
Mbuti.DG	YR_LBIA	FBD_M537.all	FBD_M537.80-130	0.000072	0.000119	0.606	14442	14378	886805
Mbuti.DG	Daur.DG	FBD_M537.all	FBD_M537.dam	0.000141	0.000233	0.608	5696	5650	323716
Mbuti.DG	earlyMed_Turk	FBD_M537.all	FBD_M537.dam	0.000119	0.000193	0.615	5502	5464	318702
Mbuti.DG	BaBanQinCen	FBD_M537.all	FBD_M537.30-80	0.000400	0.000644	0.621	849	830	47920
Mbuti.DG	lateXiongnu_sarmatian	FBD_M537.all	FBD_M537.30-80	0.000258	0.000415	0.622	1202	1184	69199
Mbuti.DG	Shenxian	FBD_M537.all	FBD_M537.30-80	0.000470	0.000755	0.622	718	699	41775
Mbuti.DG	Upper_YR_IA	FBD_M537.all	FBD_M537.80-130	0.000083	0.000133	0.626	13992	13920	858463
Mbuti.DG	Daur.DG	FBD_M537.all	FBD_M537.30-80	0.000310	0.000494	0.629	1246	1224	69540
Mbuti.DG	Chemurchek_northAlai	FBD_M537.all	FBD_M537.80-130	0.000103	0.000161	0.637	13281	13197	819934
Mbuti.DG	Atayal.DG	FBD_M537.all	FBD_M537.dam	0.000154	0.000233	0.660	5743	5693	323943
Mbuti.DG	China_Lahu.DG	FBD_M537.all	FBD_M537.30-80	0.000317	0.000476	0.666	1268	1246	69710
Mbuti.DG	earlyMed_Uigur	FBD_M537.all	FBD_M537.130-180	0.000080	0.000115	0.702	11469	11414	694527
Mbuti.DG	Mongolia_Khovsgol_LBA	FBD_M537.all	FBD_M537.30-80	0.000304	0.000432	0.705	1230	1210	68772
Mbuti.DG	Korean.DG	FBD_M537.all	FBD_M537.30-80	0.000317	0.000448	0.707	1255	1233	69718
Mbuti.DG	Mongolia_LBA_3_MongunTaiga	FBD_M537.all	FBD_M537.130-180	0.000107	0.000149	0.717	10264	10198	618109
Mbuti.DG	Mongola.DG	FBD_M537.all	FBD_M537.130-180	0.000091	0.000127	0.719	11906	11842	699436
Mbuti.DG	Lubrak	FBD_M537.all	FBD_M537.80-130	0.000136	0.000188	0.723	9579	9499	588893
Mbuti.DG	Upper_YR_LN	FBD_M537.all	FBD_M537.130-180	0.000099	0.000136	0.732	11917	11848	695916
Mbuti.DG	Mongolia_N_North	FBD_M537.all	FBD_M537.80-130	0.000087	0.000117	0.742	13589	13516	836130
Mbuti.DG	Miao.DG	FBD_M537.all	FBD_M537.130-180	0.000100	0.000132	0.756	11925	11856	699432
Mbuti.DG	Mongolia_MBA_2_Munkhkhairkhan	FBD_M537.all	FBD_M537.30-80	0.000521	0.000679	0.767	957	929	53947
Mbuti.DG	ARpost9K	FBD_M537.all	FBD_M537.dam	0.000197	0.000256	0.770	4247	4200	240885
Mbuti.DG	Thailand_IA.SG	FBD_M537.all	FBD_M537.dam	0.000271	0.000352	0.771	3016	2969	172427
Mbuti.DG	Dzungaria_EBA1	FBD_M537.all	FBD_M537.30-80	0.000433	0.000556	0.778	1073	1046	61765
Mbuti.DG	She.DG	FBD_M537.all	FBD_M537.80-130	0.000090	0.000116	0.779	14542	14462	892948
Mbuti.DG	Chemurchek_northAlai	FBD_M537.all	FBD_M537.30-80	0.000463	0.000594	0.780	1154	1124	65314
Mbuti.DG	Mongolia_XiongNu.SG	FBD_M537.all	FBD_M537.130-180	0.000113	0.000144	0.788	11850	11771	698972
Mbuti.DG	Dzungaria_EBA1	FBD_M537.all	FBD_M537.dam	0.000202	0.000256	0.789	4885	4827	286871
Mbuti.DG	Dai.DG	FBD_M537.all	FBD_M537.30-80	0.000305	0.000384	0.793	1243	1222	69721
Mbuti.DG	Hezhen.DG	FBD_M537.all	FBD_M537.80-130	0.000092	0.000115	0.793	14476	14394	893075
Mbuti.DG	Iranian.DG	FBD_M537.all	FBD_M537.130-180	0.000097	0.000120	0.808	11247	11179	699456
Mbuti.DG	Thailand_IA.SG	FBD_M537.all	FBD_M537.30-80	0.000628	0.000766	0.820	647	623	37399
Mbuti.DG	Mongolia_EBA_1_Ulgii	FBD_M537.all	FBD_M537.30-80	0.000414	0.000500	0.827	1130	1104	63905
Mbuti.DG	earlyMed_Uigur	FBD_M537.all	FBD_M537.30-80	0.000329	0.000387	0.851	1202	1179	69452
Mbuti.DG	Japan_Jomon	FBD_M537.all	FBD_M537.30-80	0.000483	0.000563	0.857	1082	1053	59828
Mbuti.DG	Armenian.DG	FBD_M537.all	FBD_M537.30-80	0.000363	0.000424	0.858	1179	1154	69715
Mbuti.DG	Han.DG	FBD_M537.all	FBD_M537.80-130	0.000090	0.000104	0.869	14548	14467	893102
Mbuti.DG	BaBanQinCen	FBD_M537.all	FBD_M537.130-180	0.000178	0.000205	0.870	7810	7728	456095
Mbuti.DG	Iran_GanjDareh_N	FBD_M537.all	FBD_M537.30-80	0.000412	0.000470	0.876	1113	1086	66192
Mbuti.DG	YR_MN	FBD_M537.all	FBD_M537.80-130	0.000119	0.000135	0.880	14497	14391	887784
Mbuti.DG	Xibo.DG	FBD_M537.all	FBD_M537.130-180	0.000114	0.000129	0.881	11862	11783	699394
Mbuti.DG	Armenia_Caucasus_EBA_KuraAraxes	FBD_M537.all	FBD_M537.30-80	0.000717	0.000810	0.885	679	651	39126
Mbuti.DG	WLR_BA	FBD_M537.all	FBD_M537.dam	0.000314	0.000349	0.900	3164	3107	180292
Mbuti.DG	AR13-10K	FBD_M537.all	FBD_M537.dam	0.000326	0.000359	0.908	2740	2689	156940
Mbuti.DG	lateXiongnu_sarmatian	FBD_M537.all	FBD_M537.dam	0.000159	0.000175	0.909	5467	5416	321588
Mbuti.DG	Iran_GanjDareh_N	FBD_M537.all	FBD_M537.130-180	0.000127	0.000139	0.911	10431	10348	650447
Mbuti.DG	Oroqen.DG	FBD_M537.all	FBD_M537.30-80	0.000405	0.000435	0.930	1252	1224	69714
Mbuti.DG	Xiaojingshan	FBD_M537.all	FBD_M537.130-180	0.000229	0.000244	0.938	5874	5795	346956
Mbuti.DG	Atayal.DG	FBD_M537.all	FBD_M537.30-80	0.000526	0.000550	0.956	1252	1216	69584
Mbuti.DG	Iranian.DG	FBD_M537.all	FBD_M537.30-80	0.000399	0.000417	0.958	1180	1152	69718
Mbuti.DG	YR_MN	FBD_M537.all	FBD_M537.30-80	0.000467	0.000486	0.961	1261	1229	69420
Mbuti.DG	Tu.DG	FBD_M537.all	FBD_M537.130-180	0.000125	0.000127	0.987	11891	11804	699412
Mbuti.DG	Boisman_MN	FBD_M537.all	FBD_M537.30-80	0.000459	0.000465	0.988	1173	1144	64887
Mbuti.DG	Anatolia_N	FBD_M537.all	FBD_M537.130-180	0.000116	0.000116	1.002	11205	11124	695243
Mbuti.DG	Russia_Caucasus_EBA_Yamnaya	FBD_M537.all	FBD_M537.dam	0.000263	0.000259	1.015	4045	3982	238592
Mbuti.DG	Upper_YR_IA	FBD_M537.all	FBD_M537.30-80	0.000564	0.000555	1.017	1238	1200	67338
Mbuti.DG	WLR_LN	FBD_M537.all	FBD_M537.30-80	0.000607	0.000592	1.025	1082	1046	59469
Mbuti.DG	Lubrak	FBD_M537.all	FBD_M537.dam	0.000324	0.000316	1.026	3975	3902	222609
Mbuti.DG	Mongolia_LBA_3_MongunTaiga	FBD_M537.all	FBD_M537.30-80	0.000490	0.000477	1.026	1096	1065	63424
Mbuti.DG	Thailand_IA.SG	FBD_M537.all	FBD_M537.80-130	0.000213	0.000207	1.032	7557	7457	470457
Mbuti.DG	LaCen	FBD_M537.all	FBD_M537.130-180	0.000222	0.000214	1.038	8686	8573	507853
Mbuti.DG	Ami.DG	FBD_M537.all	FBD_M537.30-80	0.000471	0.000449	1.049	1270	1237	69717
Mbuti.DG	Japanese.DG	FBD_M537.all	FBD_M537.30-80	0.000441	0.000419	1.053	1255	1224	69717
Mbuti.DG	Mongolia_LBA_4_CenterWest	FBD_M537.all	FBD_M537.130-180	0.000136	0.000127	1.076	11481	11389	676882
Mbuti.DG	Thai.DG	FBD_M537.all	FBD_M537.30-80	0.000460	0.000428	1.076	1251	1219	69713
Mbuti.DG	Daur.DG	FBD_M537.all	FBD_M537.130-180	0.000167	0.000149	1.116	11901	11785	697763
Mbuti.DG	She.DG	FBD_M537.all	FBD_M537.30-80	0.000500	0.000446	1.120	1254	1219	69704
Mbuti.DG	WLR_BA	FBD_M537.all	FBD_M537.80-130	0.000242	0.000215	1.122	7893	7776	484812
Mbuti.DG	Turkmenistan_Gonur_BA_1	FBD_M537.all	FBD_M537.dam	0.000243	0.000216	1.124	4676	4608	278996
Mbuti.DG	Armenian.DG	FBD_M537.all	FBD_M537.dam	0.000212	0.000186	1.140	5438	5369	324493
Mbuti.DG	Tarim_EMBA1	FBD_M537.all	FBD_M537.30-80	0.000552	0.000484	1.140	1210	1172	68972
Mbuti.DG	Xibo.DG	FBD_M537.all	FBD_M537.80-130	0.000135	0.000118	1.152	14481	14360	893007
Mbuti.DG	YR_LN	FBD_M537.all	FBD_M537.80-130	0.000132	0.000115	1.155	14618	14499	892206
Mbuti.DG	Baojianshan	FBD_M537.all	FBD_M537.30-80	0.000812	0.000692	1.173	929	887	51849
Mbuti.DG	Armenia_Caucasus_EBA_KuraAraxes	FBD_M537.all	FBD_M537.dam	0.000430	0.000365	1.179	3048	2970	180769
Mbuti.DG	Iran_GanjDareh_N	FBD_M537.all	FBD_M537.dam	0.000255	0.000213	1.200	5116	5038	306104
Mbuti.DG	Mongolia_N_North	FBD_M537.all	FBD_M537.130-180	0.000166	0.000138	1.203	11148	11040	655134
Mbuti.DG	Tujia.DG	FBD_M537.all	FBD_M537.30-80	0.000543	0.000443	1.226	1261	1224	69710
Mbuti.DG	Russia_Afanasievo	FBD_M537.all	FBD_M537.30-80	0.000486	0.000392	1.238	1196	1163	68978
Mbuti.DG	Tarim_EMBA1	FBD_M537.all	FBD_M537.130-180	0.000186	0.000146	1.270	11408	11280	688164
Mbuti.DG	Yi.DG	FBD_M537.all	FBD_M537.30-80	0.000579	0.000449	1.290	1263	1222	69716
Mbuti.DG	Pakistan_IA_Katelai	FBD_M537.all	FBD_M537.130-180	0.000152	0.000117	1.302	10856	10755	665531
Mbuti.DG	Upper_YR_LN	FBD_M537.all	FBD_M537.30-80	0.000600	0.000460	1.304	1261	1219	69382
Mbuti.DG	Pakistan_IA_Katelai	FBD_M537.all	FBD_M537.30-80	0.000542	0.000412	1.314	1170	1134	67436
Mbuti.DG	Baojianshan	FBD_M537.all	FBD_M537.130-180	0.000273	0.000207	1.316	8340	8205	494931
Mbuti.DG	Lubrak	FBD_M537.all	FBD_M537.130-180	0.000294	0.000222	1.324	7882	7746	459967
Mbuti.DG	Chemurchek_southAltai	FBD_M537.all	FBD_M537.30-80	0.000829	0.000600	1.382	1101	1050	62128
Mbuti.DG	Yumin	FBD_M537.all	FBD_M537.130-180	0.000301	0.000212	1.422	8991	8832	528440
Mbuti.DG	ARpost9K	FBD_M537.all	FBD_M537.80-130	0.000217	0.000148	1.460	10384	10245	641194
Mbuti.DG	Yumin	FBD_M537.all	FBD_M537.dam	0.000460	0.000313	1.471	4501	4384	254443
Mbuti.DG	Bianbian	FBD_M537.all	FBD_M537.30-80	0.001155	0.000782	1.478	813	762	44614
Mbuti.DG	Upper_YR_LN	FBD_M537.all	FBD_M537.80-130	0.000195	0.000125	1.558	14542	14369	888436
Mbuti.DG	Tu.DG	FBD_M537.all	FBD_M537.80-130	0.000181	0.000110	1.638	14487	14325	893041
Mbuti.DG	Xiaojingshan	FBD_M537.all	FBD_M537.dam	0.000575	0.000346	1.663	3013	2915	170228
Mbuti.DG	Russia_EHG	FBD_M537.all	FBD_M537.30-80	0.001470	0.000826	1.780	611	561	34598
Mbuti.DG	WLR_MN	FBD_M537.all	FBD_M537.80-130	0.000256	0.000143	1.783	14551	14324	887006
Mbuti.DG	ARpost9K	FBD_M537.all	FBD_M537.130-180	0.000330	0.000177	1.860	8464	8299	500125
Mbuti.DG	Xitoucun	FBD_M537.all	FBD_M537.30-80	0.001612	0.000776	2.078	689	629	37399
Mbuti.DG	Xiaojingshan	FBD_M537.all	FBD_M537.80-130	0.000490	0.000209	2.345	7240	7022	444210

## Sheet: 4
pop1	pop2	pop3	pop4	f4	std.err	Z	ABAB	ABBA	SNPs
Mbuti.DG	Pakistan_IA_Katelai	FBD_M136.130-180	FBD_M136.dam	-0.000652	0.000276	-2.368	1450	1521	109716
Mbuti.DG	Russia_Afanasievo	FBD_M136.130-180	FBD_M136.80-130	-0.000606	0.000258	-2.349	5541	5680	229547
Mbuti.DG	Altai_MLBA	FBD_M136.130-180	FBD_M136.80-130	-0.000682	0.000294	-2.320	5476	5629	224242
Mbuti.DG	Armenian.DG	FBD_M136.130-180	FBD_M136.dam	-0.000592	0.000290	-2.044	1535	1603	115876
Mbuti.DG	Miaozigou_MN	FBD_M136.130-180	FBD_M136.80-130	-0.001425	0.000720	-1.980	1720	1818	69159
Mbuti.DG	YR_MN	FBD_M136.130-180	FBD_M136.dam	-0.000671	0.000344	-1.951	1612	1689	115271
Mbuti.DG	Russia_Afanasievo	FBD_M136.130-180	FBD_M136.dam	-0.000539	0.000277	-1.945	1526	1587	113617
Mbuti.DG	Russia_Afanasievo	FBD_M136.130-180	FBD_M136.all	-0.000266	0.000137	-1.935	4115	4214	373423
Mbuti.DG	earlyMed_Uigur	FBD_M136.130-180	FBD_M136.80-130	-0.000489	0.000255	-1.916	5733	5847	233054
Mbuti.DG	YR_MN	FBD_M136.130-180	FBD_M136.80-130	-0.000618	0.000324	-1.903	5902	6046	233894
Mbuti.DG	Shenxian	FBD_M136.130-180	FBD_M136.80-130	-0.000959	0.000526	-1.823	3072	3192	125727
Mbuti.DG	lateXiongnu_sarmatian	FBD_M136.130-180	FBD_M136.all	-0.000232	0.000132	-1.754	4147	4234	375870
Mbuti.DG	Miaozigou_MN	FBD_M136.130-180	FBD_M136.all	-0.000625	0.000357	-1.753	1277	1348	112205
Mbuti.DG	lateXiongnu_sarmatian	FBD_M136.130-180	FBD_M136.dam	-0.000456	0.000271	-1.684	1552	1604	114230
Mbuti.DG	Armenian.DG	FBD_M136.130-180	FBD_M136.all	-0.000245	0.000145	-1.683	4166	4259	382481
Mbuti.DG	Mongolia_XiongNu.SG	FBD_M136.130-180	FBD_M136.dam	-0.000555	0.000336	-1.653	1622	1686	115819
Mbuti.DG	lateXiongnu_sarmatian	FBD_M136.130-180	FBD_M136.80-130	-0.000435	0.000264	-1.648	5625	5725	231155
Mbuti.DG	WLR_BA	FBD_M136.130-180	FBD_M136.dam	-0.000889	0.000544	-1.634	872	928	63310
Mbuti.DG	HMMH_MN	FBD_M136.130-180	FBD_M136.80-130	-0.000823	0.000517	-1.591	3663	3784	146839
Mbuti.DG	Pakistan_IA_Katelai	FBD_M136.130-180	FBD_M136.80-130	-0.000424	0.000267	-1.590	5313	5406	220283
Mbuti.DG	Russia_Caucasus_EBA_Yamnaya	FBD_M136.130-180	FBD_M136.80-130	-0.000620	0.000394	-1.575	3663	3759	154946
Mbuti.DG	Anatolia_N	FBD_M136.130-180	FBD_M136.all	-0.000208	0.000132	-1.572	4147	4226	379320
Mbuti.DG	Pakistan_IA_Katelai	FBD_M136.130-180	FBD_M136.all	-0.000215	0.000139	-1.548	3931	4008	359335
Mbuti.DG	YR_MN	FBD_M136.130-180	FBD_M136.all	-0.000258	0.000168	-1.535	4370	4468	380053
Mbuti.DG	Iran_GanjDareh_N	FBD_M136.130-180	FBD_M136.dam	-0.000497	0.000326	-1.525	1415	1469	107383
Mbuti.DG	AR_EN	FBD_M136.130-180	FBD_M136.dam	-0.001095	0.000720	-1.519	494	535	37459
Mbuti.DG	Altai_MLBA	FBD_M136.130-180	FBD_M136.all	-0.000228	0.000152	-1.498	4067	4150	365219
Mbuti.DG	Korean.DG	FBD_M136.130-180	FBD_M136.80-130	-0.000409	0.000290	-1.410	5994	6090	235361
Mbuti.DG	Mongolia_XiongNu.SG	FBD_M136.130-180	FBD_M136.80-130	-0.000450	0.000329	-1.370	5953	6059	235260
Mbuti.DG	Kinh.DG	FBD_M136.130-180	FBD_M136.all	-0.000194	0.000148	-1.310	4409	4483	382453
Mbuti.DG	Thai.DG	FBD_M136.130-180	FBD_M136.all	-0.000192	0.000148	-1.301	4392	4466	382472
Mbuti.DG	Mongolia_XiongNu.SG	FBD_M136.130-180	FBD_M136.all	-0.000208	0.000164	-1.273	4385	4465	382253
Mbuti.DG	HMMH_MN	FBD_M136.130-180	FBD_M136.dam	-0.000670	0.000530	-1.262	1004	1052	71682
Mbuti.DG	Ulchi.DG	FBD_M136.130-180	FBD_M136.all	-0.000187	0.000148	-1.258	4408	4479	382472
Mbuti.DG	Mongolia_LBA_3_MongunTaiga	FBD_M136.130-180	FBD_M136.80-130	-0.000420	0.000339	-1.238	4887	4971	200463
Mbuti.DG	Dzungaria_EBA1	FBD_M136.130-180	FBD_M136.dam	-0.000467	0.000381	-1.225	1372	1420	101906
Mbuti.DG	Anatolia_N	FBD_M136.130-180	FBD_M136.80-130	-0.000306	0.000250	-1.224	5601	5673	233425
Mbuti.DG	China_Lahu.DG	FBD_M136.130-180	FBD_M136.all	-0.000178	0.000149	-1.195	4435	4503	382459
Mbuti.DG	Kyang	FBD_M136.130-180	FBD_M136.all	-0.000161	0.000136	-1.187	4397	4459	382507
Mbuti.DG	Altai_MLBA	FBD_M136.130-180	FBD_M136.dam	-0.000360	0.000306	-1.177	1510	1551	111375
Mbuti.DG	Chandman_IA	FBD_M136.130-180	FBD_M136.80-130	-0.000343	0.000293	-1.170	5564	5642	227092
Mbuti.DG	Tujia.DG	FBD_M136.130-180	FBD_M136.all	-0.000173	0.000150	-1.155	4425	4491	382464
Mbuti.DG	Armenian.DG	FBD_M136.130-180	FBD_M136.30-80	-0.001153	0.001011	-1.140	403	423	17343
Mbuti.DG	lateXiongnu	FBD_M136.130-180	FBD_M136.80-130	-0.000285	0.000251	-1.137	5903	5970	234552
Mbuti.DG	Turkmenistan_Gonur_BA_1	FBD_M136.130-180	FBD_M136.30-80	-0.001363	0.001241	-1.098	333	353	14261
Mbuti.DG	Korean.DG	FBD_M136.130-180	FBD_M136.all	-0.000164	0.000152	-1.083	4434	4497	382484
Mbuti.DG	LaCen	FBD_M136.130-180	FBD_M136.all	-0.000246	0.000231	-1.068	3019	3085	268137
Mbuti.DG	Boisman_MN	FBD_M136.130-180	FBD_M136.dam	-0.000345	0.000327	-1.053	1447	1483	104039
Mbuti.DG	Mongolia_LBA_3_MongunTaiga	FBD_M136.130-180	FBD_M136.all	-0.000189	0.000180	-1.052	3624	3686	329902
Mbuti.DG	Kinh.DG	FBD_M136.130-180	FBD_M136.80-130	-0.000297	0.000286	-1.038	5997	6067	235346
Mbuti.DG	Dushan	FBD_M136.130-180	FBD_M136.80-130	-0.000545	0.000539	-1.011	2687	2748	111813
Mbuti.DG	China_Lahu.DG	FBD_M136.130-180	FBD_M136.80-130	-0.000290	0.000288	-1.006	6010	6078	235348
Mbuti.DG	Thai.DG	FBD_M136.130-180	FBD_M136.80-130	-0.000278	0.000278	-1.003	5934	6000	235353
Mbuti.DG	Oroqen.DG	FBD_M136.130-180	FBD_M136.80-130	-0.000283	0.000282	-1.002	5962	6028	235347
Mbuti.DG	Russia_Afanasievo	FBD_M136.130-180	FBD_M136.30-80	-0.000989	0.001003	-0.986	398	415	17007
Mbuti.DG	YR_LBIA	FBD_M136.130-180	FBD_M136.30-80	-0.001129	0.001149	-0.983	433	453	17244
Mbuti.DG	lateMed_Mongol	FBD_M136.130-180	FBD_M136.80-130	-0.000228	0.000233	-0.980	5935	5989	235186
Mbuti.DG	earlyMed_Uigur	FBD_M136.130-180	FBD_M136.dam	-0.000254	0.000260	-0.977	1583	1612	115029
Mbuti.DG	Iran_GanjDareh_N	FBD_M136.130-180	FBD_M136.all	-0.000154	0.000158	-0.975	3770	3824	350601
Mbuti.DG	Mongolia_Medieval	FBD_M136.130-180	FBD_M136.30-80	-0.002099	0.002161	-0.971	171	187	7463
Mbuti.DG	WLR_BA	FBD_M136.130-180	FBD_M136.all	-0.000254	0.000261	-0.971	2338	2390	204879
Mbuti.DG	Yi.DG	FBD_M136.130-180	FBD_M136.all	-0.000140	0.000146	-0.958	4436	4489	382472
Mbuti.DG	Mongolia_Khovsgol_LBA	FBD_M136.130-180	FBD_M136.all	-0.000130	0.000137	-0.948	4238	4286	371842
Mbuti.DG	HMMH_MN	FBD_M136.130-180	FBD_M136.30-80	-0.001688	0.001783	-0.947	257	276	11130
Mbuti.DG	Malaysia_LN.SG	FBD_M136.130-180	FBD_M136.all	-0.000209	0.000222	-0.940	3478	3542	307153
Mbuti.DG	Miaozigou_MN	FBD_M136.130-180	FBD_M136.dam	-0.000703	0.000750	-0.937	472	496	34517
Mbuti.DG	Dushan	FBD_M136.130-180	FBD_M136.all	-0.000276	0.000296	-0.932	2012	2063	186508
Mbuti.DG	Mongolia_XiongNu_WE.SG	FBD_M136.130-180	FBD_M136.dam	-0.000379	0.000412	-0.921	1457	1497	106650
Mbuti.DG	Buryat.DG	FBD_M136.130-180	FBD_M136.80-130	-0.000294	0.000321	-0.914	5954	6023	235352
Mbuti.DG	Iranian.DG	FBD_M136.130-180	FBD_M136.80-130	-0.000246	0.000270	-0.912	5651	5708	235364
Mbuti.DG	Tujia.DG	FBD_M136.130-180	FBD_M136.80-130	-0.000259	0.000288	-0.900	6007	6068	235346
Mbuti.DG	Shimao_LN	FBD_M136.130-180	FBD_M136.30-80	-0.001066	0.001233	-0.865	417	435	17157
Mbuti.DG	Mongolia_EIA_4_Sagly	FBD_M136.130-180	FBD_M136.80-130	-0.000231	0.000268	-0.861	5613	5665	226890
Mbuti.DG	Mongolia_XiongNu_WE.SG	FBD_M136.130-180	FBD_M136.80-130	-0.000325	0.000381	-0.852	5291	5361	217106
Mbuti.DG	Chemurchek_northAlai	FBD_M136.130-180	FBD_M136.80-130	-0.000323	0.000381	-0.848	5287	5355	211228
Mbuti.DG	Upper_YR_LN	FBD_M136.130-180	FBD_M136.all	-0.000130	0.000155	-0.841	4422	4472	380471
Mbuti.DG	China_Lahu.DG	FBD_M136.130-180	FBD_M136.dam	-0.000263	0.000316	-0.833	1660	1690	115866
Mbuti.DG	earlyMed_Turk	FBD_M136.130-180	FBD_M136.dam	-0.000252	0.000305	-0.826	1563	1592	112960
Mbuti.DG	WLR_BA	FBD_M136.130-180	FBD_M136.80-130	-0.000411	0.000497	-0.826	3163	3215	125901
Mbuti.DG	Mongolia_LBA_4_CenterWest	FBD_M136.130-180	FBD_M136.dam	-0.000236	0.000292	-0.808	1570	1596	111754
Mbuti.DG	WLR_LN	FBD_M136.130-180	FBD_M136.30-80	-0.001108	0.001431	-0.774	361	378	14783
Mbuti.DG	Japanese.DG	FBD_M136.130-180	FBD_M136.80-130	-0.000212	0.000276	-0.768	5996	6046	235367
Mbuti.DG	Upper_YR_IA	FBD_M136.130-180	FBD_M136.all	-0.000135	0.000175	-0.767	4223	4272	366291
Mbuti.DG	Hezhen.DG	FBD_M136.130-180	FBD_M136.80-130	-0.000212	0.000279	-0.762	5978	6028	235359
Mbuti.DG	Ulchi.DG	FBD_M136.130-180	FBD_M136.80-130	-0.000216	0.000289	-0.747	5986	6037	235354
Mbuti.DG	Anatolia_N	FBD_M136.130-180	FBD_M136.dam	-0.000196	0.000263	-0.745	1555	1577	115159
Mbuti.DG	Armenian.DG	FBD_M136.130-180	FBD_M136.80-130	-0.000197	0.000265	-0.744	5674	5720	235358
Mbuti.DG	Liangdao2	FBD_M136.130-180	FBD_M136.all	-0.000169	0.000231	-0.732	3214	3263	289684
Mbuti.DG	lateXiongnu	FBD_M136.130-180	FBD_M136.all	-0.000093	0.000127	-0.727	4366	4401	381112
Mbuti.DG	HMMH_MN	FBD_M136.130-180	FBD_M136.all	-0.000192	0.000266	-0.722	2728	2773	234411
Mbuti.DG	Xibo.DG	FBD_M136.130-180	FBD_M136.80-130	-0.000204	0.000286	-0.714	5986	6034	235356
Mbuti.DG	lateMed_Mongol	FBD_M136.130-180	FBD_M136.all	-0.000085	0.000121	-0.707	4399	4431	382168
Mbuti.DG	Mongolia_Khovsgol_LBA	FBD_M136.130-180	FBD_M136.80-130	-0.000188	0.000265	-0.707	5759	5802	228463
Mbuti.DG	earlyMed_Uigur	FBD_M136.130-180	FBD_M136.all	-0.000095	0.000136	-0.697	4252	4288	378716
Mbuti.DG	Naxi.DG	FBD_M136.130-180	FBD_M136.all	-0.000098	0.000142	-0.692	4441	4478	382498
Mbuti.DG	Iran_GanjDareh_N	FBD_M136.130-180	FBD_M136.80-130	-0.000203	0.000294	-0.691	5089	5133	214712
Mbuti.DG	Iranian.DG	FBD_M136.130-180	FBD_M136.30-80	-0.000692	0.001011	-0.684	403	415	17343
Mbuti.DG	Russia_EHG	FBD_M136.130-180	FBD_M136.dam	-0.000408	0.000598	-0.682	695	716	52867
Mbuti.DG	YR_MN	FBD_M136.130-180	FBD_M136.30-80	-0.000848	0.001243	-0.682	426	441	17262
Mbuti.DG	Shenxian	FBD_M136.130-180	FBD_M136.30-80	-0.001348	0.001982	-0.680	244	256	9519
Mbuti.DG	Lubrak	FBD_M136.130-180	FBD_M136.dam	-0.000331	0.000490	-0.675	1054	1079	75606
Mbuti.DG	Mongolia_LBA_2_Ulaanzukh	FBD_M136.130-180	FBD_M136.all	-0.000121	0.000182	-0.665	3556	3594	316726
Mbuti.DG	YR_LN	FBD_M136.130-180	FBD_M136.dam	-0.000200	0.000300	-0.665	1659	1682	115747
Mbuti.DG	Mongolia_N_North	FBD_M136.130-180	FBD_M136.dam	-0.000213	0.000324	-0.656	1511	1534	107810
Mbuti.DG	Mongolia_Khovsgol_LBA	FBD_M136.130-180	FBD_M136.dam	-0.000185	0.000286	-0.647	1597	1618	113192
Mbuti.DG	Mongolia_LBA_2_Ulaanzukh	FBD_M136.130-180	FBD_M136.30-80	-0.000816	0.001277	-0.638	348	360	14459
Mbuti.DG	Xibo.DG	FBD_M136.130-180	FBD_M136.all	-0.000094	0.000150	-0.628	4417	4453	382476
Mbuti.DG	Ami.DG	FBD_M136.130-180	FBD_M136.all	-0.000095	0.000155	-0.614	4458	4494	382471
Mbuti.DG	YR_LBIA	FBD_M136.130-180	FBD_M136.all	-0.000094	0.000153	-0.614	4423	4459	379274
Mbuti.DG	Hezhen.DG	FBD_M136.130-180	FBD_M136.all	-0.000088	0.000144	-0.609	4408	4442	382483
Mbuti.DG	lateMed_Khitan	FBD_M136.130-180	FBD_M136.80-130	-0.000232	0.000384	-0.605	4826	4871	193081
Mbuti.DG	Mongolia_Khovsgol_LBA	FBD_M136.130-180	FBD_M136.30-80	-0.000624	0.001034	-0.603	420	430	16957
Mbuti.DG	Russia_Shamanka_Eneolithic.SG	FBD_M136.130-180	FBD_M136.80-130	-0.000157	0.000261	-0.600	5986	6023	235354
Mbuti.DG	lateMed_Khitan	FBD_M136.130-180	FBD_M136.30-80	-0.000793	0.001367	-0.581	362	374	14493
Mbuti.DG	YR_LN	FBD_M136.130-180	FBD_M136.30-80	-0.000617	0.001065	-0.579	428	439	17319
Mbuti.DG	Russia_Caucasus_EBA_Yamnaya	FBD_M136.130-180	FBD_M136.dam	-0.000246	0.000429	-0.575	1049	1069	80312
Mbuti.DG	Korean.DG	FBD_M136.130-180	FBD_M136.30-80	-0.000605	0.001067	-0.567	425	436	17343
Mbuti.DG	lateMed_Mongol	FBD_M136.130-180	FBD_M136.dam	-0.000142	0.000250	-0.566	1638	1654	115829
Mbuti.DG	Iran_GanjDareh_N	FBD_M136.130-180	FBD_M136.30-80	-0.000651	0.001153	-0.564	373	383	16059
Mbuti.DG	Liangdao2	FBD_M136.130-180	FBD_M136.80-130	-0.000258	0.000458	-0.562	4374	4419	176050
Mbuti.DG	Mongolia_N_East	FBD_M136.130-180	FBD_M136.80-130	-0.000216	0.000389	-0.556	4973	5015	197489
Mbuti.DG	Iranian.DG	FBD_M136.130-180	FBD_M136.all	-0.000081	0.000146	-0.554	4208	4239	382485
Mbuti.DG	Armenia_Caucasus_EBA_KuraAraxes	FBD_M136.130-180	FBD_M136.80-130	-0.000298	0.000543	-0.550	2661	2695	114503
Mbuti.DG	DevilsCave_N.SG	FBD_M136.130-180	FBD_M136.all	-0.000091	0.000167	-0.544	4449	4483	382423
Mbuti.DG	Tarim_EMBA1	FBD_M136.130-180	FBD_M136.30-80	-0.000614	0.001128	-0.544	403	413	17069
Mbuti.DG	Upper_YR_IA	FBD_M136.130-180	FBD_M136.dam	-0.000202	0.000372	-0.544	1588	1610	111388
Mbuti.DG	Turkmenistan_Gonur_BA_1	FBD_M136.130-180	FBD_M136.dam	-0.000169	0.000333	-0.508	1265	1281	96019
Mbuti.DG	Japanese.DG	FBD_M136.130-180	FBD_M136.all	-0.000069	0.000141	-0.491	4430	4456	382493
Mbuti.DG	Kyang	FBD_M136.130-180	FBD_M136.80-130	-0.000130	0.000266	-0.490	5966	5996	235374
Mbuti.DG	Xibo.DG	FBD_M136.130-180	FBD_M136.dam	-0.000137	0.000291	-0.471	1646	1662	115873
Mbuti.DG	BaBanQinCen	FBD_M136.130-180	FBD_M136.80-130	-0.000210	0.000453	-0.463	3628	3658	145236
Mbuti.DG	DevilsCave_N.SG	FBD_M136.130-180	FBD_M136.80-130	-0.000148	0.000322	-0.460	6032	6066	235327
Mbuti.DG	Yi.DG	FBD_M136.130-180	FBD_M136.30-80	-0.000476	0.001052	-0.452	432	440	17342
Mbuti.DG	lateMed_Khitan	FBD_M136.130-180	FBD_M136.all	-0.000090	0.000201	-0.450	3589	3617	317155
Mbuti.DG	Dzungaria_EBA1	FBD_M136.130-180	FBD_M136.30-80	-0.000567	0.001275	-0.445	366	374	15273
Mbuti.DG	WLR_MN	FBD_M136.130-180	FBD_M136.all	-0.000083	0.000187	-0.443	4420	4452	379831
Mbuti.DG	LaCen	FBD_M136.130-180	FBD_M136.80-130	-0.000198	0.000455	-0.435	4063	4095	161815
Mbuti.DG	WLR_LN	FBD_M136.130-180	FBD_M136.80-130	-0.000170	0.000391	-0.434	4890	4923	193978
Mbuti.DG	Thailand_IA.SG	FBD_M136.130-180	FBD_M136.all	-0.000115	0.000273	-0.421	2341	2364	203443
Mbuti.DG	Oroqen.DG	FBD_M136.130-180	FBD_M136.all	-0.000060	0.000146	-0.408	4407	4430	382455
Mbuti.DG	Upper_YR_LN	FBD_M136.130-180	FBD_M136.80-130	-0.000122	0.000302	-0.404	5993	6022	234187
Mbuti.DG	Iranian.DG	FBD_M136.130-180	FBD_M136.dam	-0.000111	0.000278	-0.402	1568	1581	115875
Mbuti.DG	Hezhen.DG	FBD_M136.130-180	FBD_M136.dam	-0.000117	0.000298	-0.391	1656	1669	115874
Mbuti.DG	Ami.DG	FBD_M136.130-180	FBD_M136.80-130	-0.000112	0.000291	-0.383	6042	6068	235351
Mbuti.DG	Daur.DG	FBD_M136.130-180	FBD_M136.all	-0.000066	0.000172	-0.383	4424	4450	381538
Mbuti.DG	Upper_YR_IA	FBD_M136.130-180	FBD_M136.80-130	-0.000129	0.000347	-0.371	5715	5744	225004
Mbuti.DG	Miao.DG	FBD_M136.130-180	FBD_M136.all	-0.000057	0.000154	-0.368	4467	4489	382484
Mbuti.DG	WSHG	FBD_M136.130-180	FBD_M136.all	-0.000075	0.000207	-0.361	2980	3001	274849
Mbuti.DG	Atayal.DG	FBD_M136.130-180	FBD_M136.all	-0.000063	0.000176	-0.356	4465	4489	381836
Mbuti.DG	Yi.DG	FBD_M136.130-180	FBD_M136.80-130	-0.000099	0.000280	-0.353	6030	6053	235350
Mbuti.DG	Shenxian	FBD_M136.130-180	FBD_M136.all	-0.000093	0.000271	-0.343	2331	2350	207469
Mbuti.DG	Han.DG	FBD_M136.130-180	FBD_M136.all	-0.000046	0.000139	-0.333	4459	4477	382499
Mbuti.DG	GaoHuaHua	FBD_M136.130-180	FBD_M136.all	-0.000067	0.000207	-0.326	3699	3721	324539
Mbuti.DG	Naxi.DG	FBD_M136.130-180	FBD_M136.dam	-0.000091	0.000283	-0.323	1669	1679	115881
Mbuti.DG	AR_EN	FBD_M136.130-180	FBD_M136.80-130	-0.000220	0.000683	-0.322	1822	1839	74154
Mbuti.DG	Dai.DG	FBD_M136.130-180	FBD_M136.80-130	-0.000082	0.000255	-0.322	6013	6032	235375
Mbuti.DG	Mongolia_N_East	FBD_M136.130-180	FBD_M136.all	-0.000062	0.000195	-0.319	3682	3702	324198
Mbuti.DG	YR_LBIA	FBD_M136.130-180	FBD_M136.80-130	-0.000093	0.000292	-0.319	5987	6008	233374
Mbuti.DG	Chemurchek_northAlai	FBD_M136.130-180	FBD_M136.all	-0.000063	0.000198	-0.317	3949	3970	345541
Mbuti.DG	BaBanQinCen	FBD_M136.130-180	FBD_M136.all	-0.000073	0.000231	-0.315	2710	2727	240485
Mbuti.DG	Turkmenistan_Gonur_BA_1	FBD_M136.130-180	FBD_M136.80-130	-0.000106	0.000335	-0.315	4509	4529	189862
Mbuti.DG	Chandman_IA	FBD_M136.130-180	FBD_M136.dam	-0.000091	0.000303	-0.301	1537	1548	112587
Mbuti.DG	Daur.DG	FBD_M136.130-180	FBD_M136.80-130	-0.000097	0.000330	-0.294	5996	6018	234794
Mbuti.DG	Japan_Jomon	FBD_M136.130-180	FBD_M136.80-130	-0.000105	0.000372	-0.283	4518	4537	183676
Mbuti.DG	WSHG	FBD_M136.130-180	FBD_M136.80-130	-0.000116	0.000418	-0.276	3996	4015	163775
Mbuti.DG	Dai.DG	FBD_M136.130-180	FBD_M136.all	-0.000035	0.000131	-0.268	4443	4457	382507
Mbuti.DG	Tu.DG	FBD_M136.130-180	FBD_M136.80-130	-0.000071	0.000275	-0.258	5984	6001	235351
Mbuti.DG	Baojianshan	FBD_M136.130-180	FBD_M136.30-80	-0.000459	0.001785	-0.257	299	304	11979
Mbuti.DG	Kyang	FBD_M136.130-180	FBD_M136.dam	-0.000075	0.000292	-0.256	1658	1666	115886
Mbuti.DG	Dzungaria_EBA1	FBD_M136.130-180	FBD_M136.80-130	-0.000086	0.000344	-0.250	5008	5026	205567
Mbuti.DG	Anatolia_N	FBD_M136.130-180	FBD_M136.30-80	-0.000231	0.000939	-0.246	403	407	17241
Mbuti.DG	WLR_MN	FBD_M136.130-180	FBD_M136.dam	-0.000090	0.000370	-0.242	1641	1651	115215
Mbuti.DG	Mongolia_XiongNu.SG	FBD_M136.130-180	FBD_M136.30-80	-0.000279	0.001193	-0.234	431	436	17335
Mbuti.DG	Mongolia_Mongol	FBD_M136.130-180	FBD_M136.80-130	-0.000094	0.000406	-0.233	4288	4304	174392
Mbuti.DG	Xitoucun	FBD_M136.130-180	FBD_M136.80-130	-0.000121	0.000517	-0.233	2737	2750	110749
Mbuti.DG	Mongolia_LBA_2_Ulaanzukh	FBD_M136.130-180	FBD_M136.80-130	-0.000081	0.000364	-0.221	4807	4822	191856
Mbuti.DG	Chandman_IA	FBD_M136.130-180	FBD_M136.all	-0.000034	0.000155	-0.220	4137	4150	369882
Mbuti.DG	She.DG	FBD_M136.130-180	FBD_M136.all	-0.000032	0.000154	-0.208	4446	4459	382438
Mbuti.DG	AR14K	FBD_M136.130-180	FBD_M136.dam	-0.000116	0.000558	-0.207	711	717	53646
Mbuti.DG	lateXiongnu_sarmatian	FBD_M136.130-180	FBD_M136.30-80	-0.000191	0.000973	-0.196	405	408	17090
Mbuti.DG	Dai.DG	FBD_M136.130-180	FBD_M136.30-80	-0.000187	0.000981	-0.191	435	439	17343
Mbuti.DG	Mongola.DG	FBD_M136.130-180	FBD_M136.80-130	-0.000053	0.000279	-0.190	6017	6029	235354
Mbuti.DG	Korean.DG	FBD_M136.130-180	FBD_M136.dam	-0.000058	0.000316	-0.184	1666	1673	115877
Mbuti.DG	lateXiongnu	FBD_M136.130-180	FBD_M136.dam	-0.000047	0.000267	-0.178	1643	1649	115580
Mbuti.DG	Mongolia_LBA_2_Ulaanzukh	FBD_M136.130-180	FBD_M136.dam	-0.000064	0.000370	-0.172	1346	1352	97415
Mbuti.DG	Mongolia_LBA_4_CenterWest	FBD_M136.130-180	FBD_M136.80-130	-0.000046	0.000278	-0.166	5680	5690	224818
Mbuti.DG	Ulchi.DG	FBD_M136.130-180	FBD_M136.dam	-0.000050	0.000300	-0.165	1657	1663	115873
Mbuti.DG	Baojianshan	FBD_M136.130-180	FBD_M136.80-130	-0.000072	0.000462	-0.156	3888	3899	157378
Mbuti.DG	Atayal.DG	FBD_M136.130-180	FBD_M136.dam	-0.000055	0.000354	-0.155	1685	1691	115679
Mbuti.DG	YR_LN	FBD_M136.130-180	FBD_M136.80-130	-0.000044	0.000288	-0.152	6034	6044	235005
Mbuti.DG	earlyMed_Turk	FBD_M136.130-180	FBD_M136.80-130	-0.000043	0.000284	-0.151	5706	5716	227958
Mbuti.DG	Russia_Shamanka_Eneolithic.SG	FBD_M136.130-180	FBD_M136.dam	-0.000041	0.000278	-0.147	1655	1660	115873
Mbuti.DG	Shimao_LN	FBD_M136.130-180	FBD_M136.dam	-0.000051	0.000346	-0.146	1648	1654	114618
Mbuti.DG	Mongolia_EIA_4_Sagly	FBD_M136.130-180	FBD_M136.dam	-0.000039	0.000276	-0.142	1552	1557	112527
Mbuti.DG	WLR_MN	FBD_M136.130-180	FBD_M136.30-80	-0.000184	0.001343	-0.137	434	437	17226
Mbuti.DG	Xiaojingshan	FBD_M136.130-180	FBD_M136.80-130	-0.000072	0.000531	-0.136	2642	2650	106619
Mbuti.DG	Pakistan_IA_Katelai	FBD_M136.130-180	FBD_M136.30-80	-0.000131	0.000995	-0.131	392	394	16427
Mbuti.DG	Shimao_LN	FBD_M136.130-180	FBD_M136.all	-0.000020	0.000170	-0.115	4366	4374	377877
Mbuti.DG	Boisman_MN	FBD_M136.130-180	FBD_M136.80-130	-0.000034	0.000318	-0.108	5241	5248	206830
Mbuti.DG	Mongolia_EIA_4_Sagly	FBD_M136.130-180	FBD_M136.all	-0.000014	0.000135	-0.107	4172	4177	369610
Mbuti.DG	WSHG	FBD_M136.130-180	FBD_M136.dam	-0.000041	0.000429	-0.096	1117	1121	84821
Mbuti.DG	Tarim_EMBA1	FBD_M136.130-180	FBD_M136.all	-0.000015	0.000168	-0.087	4210	4216	374954
Mbuti.DG	She.DG	FBD_M136.130-180	FBD_M136.dam	-0.000026	0.000302	-0.086	1656	1659	115864
Mbuti.DG	Dzungaria_EBA1	FBD_M136.130-180	FBD_M136.all	-0.000012	0.000188	-0.065	3701	3705	334279
Mbuti.DG	ARpost9K	FBD_M136.130-180	FBD_M136.dam	-0.000025	0.000431	-0.057	1107	1109	80512
Mbuti.DG	BaBanQinCen	FBD_M136.130-180	FBD_M136.dam	-0.000027	0.000484	-0.055	1019	1021	74695
Mbuti.DG	Mongolia_EBA_1_Ulgii	FBD_M136.130-180	FBD_M136.dam	-0.000020	0.000356	-0.055	1422	1424	102284
Mbuti.DG	Thailand_IA.SG	FBD_M136.130-180	FBD_M136.30-80	-0.000103	0.001867	-0.055	236	237	9693
Mbuti.DG	Upper_YR_LN	FBD_M136.130-180	FBD_M136.dam	-0.000016	0.000327	-0.050	1677	1679	115361
Mbuti.DG	Armenia_Caucasus_EBA_KuraAraxes	FBD_M136.130-180	FBD_M136.dam	-0.000025	0.000539	-0.047	774	776	59840
Mbuti.DG	AR_EN	FBD_M136.130-180	FBD_M136.all	-0.000014	0.000340	-0.042	1332	1333	121644
Mbuti.DG	Miao.DG	FBD_M136.130-180	FBD_M136.dam	-0.000011	0.000299	-0.036	1677	1679	115876
Mbuti.DG	Kinh.DG	FBD_M136.130-180	FBD_M136.dam	-0.000009	0.000298	-0.029	1666	1667	115869
Mbuti.DG	WLR_LN	FBD_M136.130-180	FBD_M136.dam	-0.000010	0.000405	-0.024	1385	1386	97026
Mbuti.DG	Japanese.DG	FBD_M136.130-180	FBD_M136.dam	-0.000006	0.000289	-0.020	1662	1663	115879
Mbuti.DG	Buryat.DG	FBD_M136.130-180	FBD_M136.dam	-0.000003	0.000350	-0.009	1665	1666	115872
Mbuti.DG	Malaysia_LN.SG	FBD_M136.130-180	FBD_M136.30-80	-0.000012	0.001640	-0.007	347	347	14204
Mbuti.DG	Mongola.DG	FBD_M136.130-180	FBD_M136.dam	0.000002	0.000298	0.007	1669	1669	115868
Mbuti.DG	Mongolia_N_North	FBD_M136.130-180	FBD_M136.all	0.000002	0.000159	0.010	4020	4019	352152
Mbuti.DG	Thai.DG	FBD_M136.130-180	FBD_M136.dam	0.000004	0.000293	0.015	1665	1664	115875
Mbuti.DG	Japan_Jomon	FBD_M136.130-180	FBD_M136.30-80	0.000025	0.001431	0.017	344	344	13830
Mbuti.DG	Malaysia_LN.SG	FBD_M136.130-180	FBD_M136.80-130	0.000008	0.000414	0.020	4758	4756	190384
Mbuti.DG	Ami.DG	FBD_M136.130-180	FBD_M136.30-80	0.000029	0.001108	0.026	433	432	17343
Mbuti.DG	Russia_Caucasus_EBA_Yamnaya	FBD_M136.130-180	FBD_M136.all	0.000005	0.000212	0.026	2728	2727	258481
Mbuti.DG	Mongolia_N_North	FBD_M136.130-180	FBD_M136.80-130	0.000013	0.000309	0.043	5444	5441	215116
Mbuti.DG	Buryat.SG	FBD_M136.130-180	FBD_M136.30-80	0.000058	0.001243	0.046	434	433	17342
Mbuti.DG	Ami.DG	FBD_M136.130-180	FBD_M136.dam	0.000015	0.000309	0.049	1673	1671	115875
Mbuti.DG	Han.DG	FBD_M136.130-180	FBD_M136.80-130	0.000014	0.000273	0.051	6044	6041	235370
Mbuti.DG	Chemurchek_northAlai	FBD_M136.130-180	FBD_M136.30-80	0.000116	0.001475	0.079	397	395	15783
Mbuti.DG	Buryat.SG	FBD_M136.130-180	FBD_M136.all	0.000014	0.000167	0.085	4383	4378	382495
Mbuti.DG	Mongolia_Mongol	FBD_M136.130-180	FBD_M136.all	0.000018	0.000210	0.085	3208	3202	290284
Mbuti.DG	She.DG	FBD_M136.130-180	FBD_M136.30-80	0.000101	0.001102	0.092	435	433	17339
Mbuti.DG	Tujia.DG	FBD_M136.130-180	FBD_M136.dam	0.000030	0.000304	0.099	1676	1672	115869
Mbuti.DG	Han.DG	FBD_M136.130-180	FBD_M136.dam	0.000029	0.000286	0.103	1673	1669	115885
Mbuti.DG	Mongolia_EBA_1_Ulgii	FBD_M136.130-180	FBD_M136.80-130	0.000039	0.000345	0.113	5095	5087	202809
Mbuti.DG	Shimao_LN	FBD_M136.130-180	FBD_M136.80-130	0.000037	0.000326	0.113	5949	5940	232536
Mbuti.DG	WLR_LN	FBD_M136.130-180	FBD_M136.all	0.000024	0.000206	0.117	3632	3625	314296
Mbuti.DG	Japan_Jomon	FBD_M136.130-180	FBD_M136.all	0.000024	0.000200	0.119	3373	3366	304462
Mbuti.DG	Mongolia_LBA_4_CenterWest	FBD_M136.130-180	FBD_M136.all	0.000017	0.000144	0.120	4208	4202	366477
Mbuti.DG	Russia_Shamanka_Eneolithic.SG	FBD_M136.130-180	FBD_M136.all	0.000017	0.000136	0.123	4413	4406	382463
Mbuti.DG	She.DG	FBD_M136.130-180	FBD_M136.80-130	0.000035	0.000283	0.124	6005	5997	235331
Mbuti.DG	Lubrak	FBD_M136.130-180	FBD_M136.all	0.000032	0.000249	0.130	2768	2760	243169
Mbuti.DG	Naxi.DG	FBD_M136.130-180	FBD_M136.80-130	0.000037	0.000269	0.137	6061	6052	235369
Mbuti.DG	Tarim_EMBA1	FBD_M136.130-180	FBD_M136.80-130	0.000046	0.000304	0.152	5704	5693	230631
Mbuti.DG	Tujia.DG	FBD_M136.130-180	FBD_M136.30-80	0.000173	0.001086	0.159	436	433	17340
Mbuti.DG	YR_LN	FBD_M136.130-180	FBD_M136.all	0.000024	0.000148	0.160	4472	4463	381879
Mbuti.DG	Dushan	FBD_M136.130-180	FBD_M136.30-80	0.000356	0.002109	0.169	221	218	8659
Mbuti.DG	GaoHuaHua	FBD_M136.130-180	FBD_M136.80-130	0.000074	0.000398	0.187	5045	5031	198099
Mbuti.DG	Tu.DG	FBD_M136.130-180	FBD_M136.dam	0.000056	0.000293	0.192	1659	1653	115876
Mbuti.DG	Mongolia_XiongNu_WE.SG	FBD_M136.130-180	FBD_M136.30-80	0.000301	0.001494	0.202	399	394	16058
Mbuti.DG	Japanese.DG	FBD_M136.130-180	FBD_M136.30-80	0.000211	0.001035	0.204	435	431	17343
Mbuti.DG	Mongola.DG	FBD_M136.130-180	FBD_M136.all	0.000030	0.000144	0.207	4438	4426	382475
Mbuti.DG	Kinh.DG	FBD_M136.130-180	FBD_M136.30-80	0.000231	0.001082	0.213	433	429	17340
Mbuti.DG	AR14K	FBD_M136.130-180	FBD_M136.all	0.000061	0.000283	0.215	1837	1827	172815
Mbuti.DG	Tarim_EMBA1	FBD_M136.130-180	FBD_M136.dam	0.000075	0.000332	0.227	1586	1578	114000
Mbuti.DG	Mongolia_LBA_3_MongunTaiga	FBD_M136.130-180	FBD_M136.dam	0.000081	0.000335	0.240	1391	1383	101239
Mbuti.DG	AR14K	FBD_M136.130-180	FBD_M136.30-80	0.000515	0.002046	0.252	194	190	7437
Mbuti.DG	Yankovsky_IA	FBD_M136.130-180	FBD_M136.30-80	0.000450	0.001784	0.252	245	240	9994
Mbuti.DG	lateXiongnu	FBD_M136.130-180	FBD_M136.30-80	0.000259	0.000985	0.263	432	428	17298
Mbuti.DG	Xiaojingshan	FBD_M136.130-180	FBD_M136.30-80	0.000532	0.002020	0.263	209	204	8146
Mbuti.DG	Chemurchek_southAltai	FBD_M136.130-180	FBD_M136.80-130	0.000109	0.000408	0.268	4775	4754	196879
Mbuti.DG	Russia_EHG	FBD_M136.130-180	FBD_M136.80-130	0.000163	0.000596	0.273	2465	2449	100690
Mbuti.DG	AR13-10K	FBD_M136.130-180	FBD_M136.80-130	0.000146	0.000518	0.281	2304	2290	93264
Mbuti.DG	Yumin	FBD_M136.130-180	FBD_M136.80-130	0.000131	0.000453	0.288	4126	4104	166337
Mbuti.DG	Thailand_IA.SG	FBD_M136.130-180	FBD_M136.dam	0.000162	0.000547	0.297	884	874	62350
Mbuti.DG	Baojianshan	FBD_M136.130-180	FBD_M136.all	0.000075	0.000244	0.307	2884	2865	260810
Mbuti.DG	Oroqen.DG	FBD_M136.130-180	FBD_M136.30-80	0.000332	0.001070	0.310	441	436	17340
Mbuti.DG	Han.DG	FBD_M136.130-180	FBD_M136.30-80	0.000322	0.001028	0.313	436	431	17343
Mbuti.DG	DevilsCave_N.SG	FBD_M136.130-180	FBD_M136.dam	0.000110	0.000346	0.317	1683	1670	115866
Mbuti.DG	Boisman_MN	FBD_M136.130-180	FBD_M136.all	0.000053	0.000167	0.318	3879	3861	339689
Mbuti.DG	Malaysia_LN.SG	FBD_M136.130-180	FBD_M136.dam	0.000153	0.000483	0.318	1336	1322	93503
Mbuti.DG	Mongolia_Mongol	FBD_M136.130-180	FBD_M136.30-80	0.000524	0.001575	0.333	336	329	13110
Mbuti.DG	Mongolia_Medieval	FBD_M136.130-180	FBD_M136.80-130	0.000198	0.000591	0.335	2454	2434	99263
Mbuti.DG	lateMed_Mongol	FBD_M136.130-180	FBD_M136.30-80	0.000307	0.000900	0.341	433	428	17337
Mbuti.DG	AR14K	FBD_M136.130-180	FBD_M136.80-130	0.000191	0.000557	0.344	2451	2432	99313
Mbuti.DG	YR_LBIA	FBD_M136.130-180	FBD_M136.dam	0.000111	0.000316	0.352	1671	1658	115054
Mbuti.DG	Buryat.DG	FBD_M136.130-180	FBD_M136.all	0.000059	0.000164	0.358	4431	4409	382453
Mbuti.DG	Kyang	FBD_M136.130-180	FBD_M136.30-80	0.000377	0.001052	0.358	433	427	17343
Mbuti.DG	WSHG	FBD_M136.130-180	FBD_M136.30-80	0.000556	0.001509	0.369	309	302	12281
Mbuti.DG	ARpost9K	FBD_M136.130-180	FBD_M136.80-130	0.000149	0.000401	0.372	3884	3861	155039
Mbuti.DG	Bianbian	FBD_M136.130-180	FBD_M136.30-80	0.000779	0.002090	0.373	247	240	9569
Mbuti.DG	Buryat.SG	FBD_M136.130-180	FBD_M136.80-130	0.000122	0.000319	0.383	5947	5919	235365
Mbuti.DG	Atayal.DG	FBD_M136.130-180	FBD_M136.30-80	0.000491	0.001222	0.402	431	423	17315
Mbuti.DG	Atayal.DG	FBD_M136.130-180	FBD_M136.80-130	0.000136	0.000338	0.402	6057	6025	234963
Mbuti.DG	Upper_YR_IA	FBD_M136.130-180	FBD_M136.30-80	0.000491	0.001200	0.409	422	414	16625
Mbuti.DG	Mongolia_LBA_3_MongunTaiga	FBD_M136.130-180	FBD_M136.30-80	0.000529	0.001269	0.417	361	353	14960
Mbuti.DG	LaCen	FBD_M136.130-180	FBD_M136.dam	0.000189	0.000452	0.419	1160	1144	82909
Mbuti.DG	Chemurchek_southAltai	FBD_M136.130-180	FBD_M136.dam	0.000183	0.000436	0.420	1379	1361	99239
Mbuti.DG	Yankovsky_IA	FBD_M136.130-180	FBD_M136.80-130	0.000226	0.000513	0.440	3322	3292	132788
Mbuti.DG	WLR_MN	FBD_M136.130-180	FBD_M136.80-130	0.000154	0.000346	0.446	6028	5992	233826
Mbuti.DG	Russia_EHG	FBD_M136.130-180	FBD_M136.30-80	0.000958	0.002146	0.447	196	189	7564
Mbuti.DG	Armenia_Caucasus_EBA_KuraAraxes	FBD_M136.130-180	FBD_M136.30-80	0.000844	0.001858	0.454	206	199	8587
Mbuti.DG	Dai.DG	FBD_M136.130-180	FBD_M136.dam	0.000124	0.000268	0.461	1677	1663	115886
Mbuti.DG	Mongolia_Mongol	FBD_M136.130-180	FBD_M136.dam	0.000191	0.000412	0.464	1226	1209	89512
Mbuti.DG	earlyMed_Uigur	FBD_M136.130-180	FBD_M136.30-80	0.000441	0.000946	0.467	422	415	17221
Mbuti.DG	Ulchi.DG	FBD_M136.130-180	FBD_M136.30-80	0.000519	0.001112	0.467	436	427	17342
Mbuti.DG	Tu.DG	FBD_M136.130-180	FBD_M136.30-80	0.000505	0.001062	0.475	439	430	17343
Mbuti.DG	DevilsCave_N.SG	FBD_M136.130-180	FBD_M136.30-80	0.000591	0.001238	0.478	443	433	17341
Mbuti.DG	Daur.DG	FBD_M136.130-180	FBD_M136.30-80	0.000578	0.001191	0.486	436	426	17297
Mbuti.DG	Mongolia_N_East	FBD_M136.130-180	FBD_M136.dam	0.000195	0.000399	0.490	1405	1386	99720
Mbuti.DG	Bianbian	FBD_M136.130-180	FBD_M136.80-130	0.000259	0.000522	0.497	3194	3161	127677
Mbuti.DG	Thai.DG	FBD_M136.130-180	FBD_M136.30-80	0.000533	0.001067	0.500	436	427	17342
Mbuti.DG	Armenia_Caucasus_EBA_KuraAraxes	FBD_M136.130-180	FBD_M136.all	0.000140	0.000269	0.520	1999	1973	192240
Mbuti.DG	AR13-10K	FBD_M136.130-180	FBD_M136.dam	0.000278	0.000533	0.521	658	644	50420
Mbuti.DG	Xitoucun	FBD_M136.130-180	FBD_M136.all	0.000147	0.000278	0.527	2097	2070	183324
Mbuti.DG	earlyMed_Turk	FBD_M136.130-180	FBD_M136.all	0.000079	0.000148	0.531	4238	4209	370969
Mbuti.DG	Mongolia_XiongNu_WE.SG	FBD_M136.130-180	FBD_M136.all	0.000108	0.000202	0.534	3952	3914	351570
Mbuti.DG	Tu.DG	FBD_M136.130-180	FBD_M136.all	0.000080	0.000146	0.544	4439	4408	382467
Mbuti.DG	Bianbian	FBD_M136.130-180	FBD_M136.dam	0.000312	0.000544	0.574	922	901	67620
Mbuti.DG	Turkmenistan_Gonur_BA_1	FBD_M136.130-180	FBD_M136.all	0.000100	0.000172	0.580	3385	3353	312567
Mbuti.DG	Mongolia_EBA_1_Ulgii	FBD_M136.130-180	FBD_M136.30-80	0.000771	0.001324	0.582	390	378	15186
Mbuti.DG	Chemurchek_northAlai	FBD_M136.130-180	FBD_M136.dam	0.000253	0.000413	0.613	1516	1490	105678
Mbuti.DG	LaCen	FBD_M136.130-180	FBD_M136.30-80	0.001065	0.001660	0.642	311	298	12203
Mbuti.DG	Chemurchek_southAltai	FBD_M136.130-180	FBD_M136.all	0.000146	0.000223	0.657	3575	3527	323505
Mbuti.DG	AR13-10K	FBD_M136.130-180	FBD_M136.all	0.000177	0.000268	0.661	1709	1680	162083
Mbuti.DG	Russia_Shamanka_Eneolithic.SG	FBD_M136.130-180	FBD_M136.30-80	0.000687	0.001006	0.683	432	421	17342
Mbuti.DG	AR13-10K	FBD_M136.130-180	FBD_M136.30-80	0.001415	0.002043	0.693	179	170	7009
Mbuti.DG	Altai_MLBA	FBD_M136.130-180	FBD_M136.30-80	0.000838	0.001124	0.745	409	396	16653
Mbuti.DG	Mongolia_EIA_4_Sagly	FBD_M136.130-180	FBD_M136.30-80	0.000768	0.001000	0.768	417	404	16826
Mbuti.DG	Yi.DG	FBD_M136.130-180	FBD_M136.dam	0.000233	0.000303	0.769	1682	1655	115868
Mbuti.DG	Shenxian	FBD_M136.130-180	FBD_M136.dam	0.000428	0.000554	0.772	913	886	64616
Mbuti.DG	China_Lahu.DG	FBD_M136.130-180	FBD_M136.30-80	0.000851	0.001099	0.774	442	428	17341
Mbuti.DG	Dushan	FBD_M136.130-180	FBD_M136.dam	0.000440	0.000559	0.788	808	783	58197
Mbuti.DG	Baojianshan	FBD_M136.130-180	FBD_M136.dam	0.000388	0.000489	0.795	1115	1083	80814
Mbuti.DG	Xibo.DG	FBD_M136.130-180	FBD_M136.30-80	0.000851	0.001067	0.797	442	427	17340
Mbuti.DG	Miaozigou_MN	FBD_M136.130-180	FBD_M136.30-80	0.002064	0.002571	0.803	144	133	5290
Mbuti.DG	Mongola.DG	FBD_M136.130-180	FBD_M136.30-80	0.000851	0.001056	0.805	438	423	17342
Mbuti.DG	Hezhen.DG	FBD_M136.130-180	FBD_M136.30-80	0.000879	0.001082	0.813	440	425	17342
Mbuti.DG	ARpost9K	FBD_M136.130-180	FBD_M136.30-80	0.001190	0.001458	0.816	299	285	11678
Mbuti.DG	Mongolia_EBA_1_Ulgii	FBD_M136.130-180	FBD_M136.all	0.000160	0.000185	0.865	3781	3728	333381
Mbuti.DG	Boisman_MN	FBD_M136.130-180	FBD_M136.30-80	0.001037	0.001178	0.880	392	376	15476
Mbuti.DG	Miao.DG	FBD_M136.130-180	FBD_M136.30-80	0.001009	0.001147	0.880	447	429	17343
Mbuti.DG	Naxi.DG	FBD_M136.130-180	FBD_M136.30-80	0.000918	0.001026	0.894	447	431	17343
Mbuti.DG	Suila	FBD_M136.130-180	FBD_M136.all	0.000230	0.000258	0.894	2736	2681	241211
Mbuti.DG	Miao.DG	FBD_M136.130-180	FBD_M136.80-130	0.000259	0.000286	0.908	6066	6005	235361
Mbuti.DG	Russia_Caucasus_EBA_Yamnaya	FBD_M136.130-180	FBD_M136.30-80	0.001300	0.001390	0.935	291	275	11794
Mbuti.DG	Chandman_IA	FBD_M136.130-180	FBD_M136.30-80	0.000934	0.000996	0.937	408	392	16851
Mbuti.DG	Suila	FBD_M136.130-180	FBD_M136.80-130	0.000484	0.000504	0.960	3703	3632	147307
Mbuti.DG	Daur.DG	FBD_M136.130-180	FBD_M136.dam	0.000332	0.000345	0.963	1665	1627	115587
Mbuti.DG	Mongolia_Medieval	FBD_M136.130-180	FBD_M136.dam	0.000584	0.000598	0.977	713	682	52650
Mbuti.DG	Mongolia_MBA_2_Munkhkhairkhan	FBD_M136.130-180	FBD_M136.dam	0.000482	0.000481	1.002	1163	1123	83798
Mbuti.DG	Thailand_IA.SG	FBD_M136.130-180	FBD_M136.80-130	0.000524	0.000515	1.018	3185	3118	127139
Mbuti.DG	Yankovsky_IA	FBD_M136.130-180	FBD_M136.all	0.000265	0.000259	1.023	2483	2423	224977
Mbuti.DG	Yankovsky_IA	FBD_M136.130-180	FBD_M136.dam	0.000534	0.000522	1.023	957	920	69810
Mbuti.DG	Bianbian	FBD_M136.130-180	FBD_M136.all	0.000287	0.000272	1.056	2397	2334	218104
Mbuti.DG	lateMed_Khitan	FBD_M136.130-180	FBD_M136.dam	0.000423	0.000396	1.069	1396	1355	97667
Mbuti.DG	Mongolia_Medieval	FBD_M136.130-180	FBD_M136.all	0.000321	0.000297	1.080	1850	1796	169076
Mbuti.DG	Mongolia_LBA_4_CenterWest	FBD_M136.130-180	FBD_M136.30-80	0.001180	0.001072	1.101	425	405	16686
Mbuti.DG	Liangdao2	FBD_M136.130-180	FBD_M136.dam	0.000516	0.000467	1.104	1275	1229	89519
Mbuti.DG	BaBanQinCen	FBD_M136.130-180	FBD_M136.30-80	0.001871	0.001689	1.108	294	273	11033
Mbuti.DG	Chemurchek_southAltai	FBD_M136.130-180	FBD_M136.30-80	0.001683	0.001496	1.125	359	334	14782
Mbuti.DG	Lubrak	FBD_M136.130-180	FBD_M136.80-130	0.000529	0.000470	1.126	3745	3667	146916
Mbuti.DG	Yumin	FBD_M136.130-180	FBD_M136.30-80	0.001969	0.001684	1.170	321	296	12652
Mbuti.DG	Upper_YR_LN	FBD_M136.130-180	FBD_M136.30-80	0.001326	0.001117	1.187	441	418	17268
Mbuti.DG	earlyMed_Turk	FBD_M136.130-180	FBD_M136.30-80	0.001219	0.001006	1.212	416	395	16900
Mbuti.DG	Oroqen.DG	FBD_M136.130-180	FBD_M136.dam	0.000367	0.000301	1.219	1666	1623	115870
Mbuti.DG	Buryat.DG	FBD_M136.130-180	FBD_M136.30-80	0.001499	0.001193	1.256	438	412	17342
Mbuti.DG	ARpost9K	FBD_M136.130-180	FBD_M136.all	0.000259	0.000204	1.270	2924	2857	261162
Mbuti.DG	Xiaojingshan	FBD_M136.130-180	FBD_M136.all	0.000348	0.000266	1.310	1961	1898	179556
Mbuti.DG	AR_EN	FBD_M136.130-180	FBD_M136.30-80	0.003131	0.002361	1.326	142	125	5522
Mbuti.DG	Japan_Jomon	FBD_M136.130-180	FBD_M136.dam	0.000530	0.000397	1.333	1319	1269	93975
Mbuti.DG	Suila	FBD_M136.130-180	FBD_M136.30-80	0.002490	0.001866	1.334	285	258	11043
Mbuti.DG	Xitoucun	FBD_M136.130-180	FBD_M136.dam	0.000746	0.000552	1.352	826	783	57525
Mbuti.DG	Xitoucun	FBD_M136.130-180	FBD_M136.30-80	0.002511	0.001854	1.354	220	199	8489
Mbuti.DG	Mongolia_N_North	FBD_M136.130-180	FBD_M136.30-80	0.001585	0.001163	1.363	410	385	16065
Mbuti.DG	Russia_EHG	FBD_M136.130-180	FBD_M136.all	0.000426	0.000308	1.385	1849	1777	169761
Mbuti.DG	Yumin	FBD_M136.130-180	FBD_M136.dam	0.000657	0.000452	1.453	1206	1150	85758
Mbuti.DG	GaoHuaHua	FBD_M136.130-180	FBD_M136.30-80	0.002191	0.001434	1.528	383	351	14762
Mbuti.DG	Mongolia_MBA_2_Munkhkhairkhan	FBD_M136.130-180	FBD_M136.all	0.000357	0.000234	1.528	2983	2886	270865
Mbuti.DG	GaoHuaHua	FBD_M136.130-180	FBD_M136.dam	0.000616	0.000402	1.532	1449	1387	99260
Mbuti.DG	Buryat.SG	FBD_M136.130-180	FBD_M136.dam	0.000524	0.000336	1.561	1678	1617	115882
Mbuti.DG	Yumin	FBD_M136.130-180	FBD_M136.all	0.000364	0.000232	1.572	3082	2981	277355
Mbuti.DG	Suila	FBD_M136.130-180	FBD_M136.dam	0.000853	0.000533	1.599	1073	1009	74714
Mbuti.DG	Mongolia_N_East	FBD_M136.130-180	FBD_M136.30-80	0.002197	0.001371	1.603	390	358	14790
Mbuti.DG	WLR_BA	FBD_M136.130-180	FBD_M136.30-80	0.002938	0.001800	1.632	238	210	9516
Mbuti.DG	Xiaojingshan	FBD_M136.130-180	FBD_M136.dam	0.000929	0.000560	1.659	784	732	56265
Mbuti.DG	Liangdao2	FBD_M136.130-180	FBD_M136.30-80	0.002717	0.001572	1.729	346	310	13280
Mbuti.DG	Mongolia_MBA_2_Munkhkhairkhan	FBD_M136.130-180	FBD_M136.30-80	0.003236	0.001755	1.844	331	292	12269
Mbuti.DG	Mongolia_MBA_2_Munkhkhairkhan	FBD_M136.130-180	FBD_M136.80-130	0.000911	0.000473	1.924	4062	3914	162341
Mbuti.DG	Lubrak	FBD_M136.130-180	FBD_M136.30-80	0.003789	0.001768	2.143	302	259	11206

## Sheet: 5
pop1	pop2	pop3	pop4	f4	std.err	Z	ABAB	ABBA	SNPs
Mbuti.DG	Mongolia_MBA_2_Munkhkhairkhan	FBD_M136.80-130	FBD_M136.130-180	-0.000911	0.000473	-1.924	3914	4062	162341
Mbuti.DG	Lubrak	FBD_M136.80-130	FBD_M136.all	-0.000304	0.000173	-1.757	3933	4056	405471
Mbuti.DG	Mongolia_N_North	FBD_M136.80-130	FBD_M136.30-80	-0.001470	0.000885	-1.661	631	670	26038
Mbuti.DG	Miao.DG	FBD_M136.80-130	FBD_M136.all	-0.000179	0.000110	-1.626	6478	6591	633411
Mbuti.DG	Yankovsky_IA	FBD_M136.80-130	FBD_M136.30-80	-0.002316	0.001447	-1.601	374	412	16353
Mbuti.DG	Upper_YR_LN	FBD_M136.80-130	FBD_M136.all	-0.000175	0.000115	-1.523	6435	6545	630005
Mbuti.DG	Xiaojingshan	FBD_M136.80-130	FBD_M136.30-80	-0.002229	0.001491	-1.495	314	344	13386
Mbuti.DG	LaCen	FBD_M136.80-130	FBD_M136.all	-0.000251	0.000168	-1.489	4368	4480	446883
Mbuti.DG	HMMH_MN	FBD_M136.80-130	FBD_M136.30-80	-0.001982	0.001393	-1.423	412	448	18012
Mbuti.DG	WLR_MN	FBD_M136.80-130	FBD_M136.all	-0.000193	0.000139	-1.385	6426	6547	628951
Mbuti.DG	WLR_BA	FBD_M136.80-130	FBD_M136.all	-0.000249	0.000190	-1.310	3386	3470	340075
Mbuti.DG	Mongolia_MBA_2_Munkhkhairkhan	FBD_M136.80-130	FBD_M136.all	-0.000215	0.000171	-1.259	4295	4392	452658
Mbuti.DG	Mongolia_LBA_4_CenterWest	FBD_M136.80-130	FBD_M136.all	-0.000136	0.000109	-1.256	6109	6192	607330
Mbuti.DG	Ami.DG	FBD_M136.80-130	FBD_M136.all	-0.000141	0.000113	-1.245	6480	6569	633389
Mbuti.DG	Mongolia_LBA_2_Ulaanzukh	FBD_M136.80-130	FBD_M136.all	-0.000165	0.000133	-1.241	5177	5264	526823
Mbuti.DG	Yumin	FBD_M136.80-130	FBD_M136.all	-0.000195	0.000165	-1.181	4398	4488	463388
Mbuti.DG	Lubrak	FBD_M136.80-130	FBD_M136.130-180	-0.000529	0.000470	-1.126	3667	3745	146916
Mbuti.DG	Atayal.DG	FBD_M136.80-130	FBD_M136.all	-0.000151	0.000136	-1.109	6478	6574	632353
Mbuti.DG	Anatolia_N	FBD_M136.80-130	FBD_M136.all	-0.000109	0.000099	-1.098	6071	6139	628022
Mbuti.DG	GaoHuaHua	FBD_M136.80-130	FBD_M136.all	-0.000159	0.000148	-1.076	5439	5524	539401
Mbuti.DG	Thailand_IA.SG	FBD_M136.80-130	FBD_M136.dam	-0.000465	0.000438	-1.062	1207	1252	96472
Mbuti.DG	Kinh.DG	FBD_M136.80-130	FBD_M136.all	-0.000124	0.000118	-1.054	6474	6553	633366
Mbuti.DG	Mongolia_Medieval	FBD_M136.80-130	FBD_M136.30-80	-0.001653	0.001602	-1.032	295	315	12249
Mbuti.DG	Yi.DG	FBD_M136.80-130	FBD_M136.all	-0.000114	0.000111	-1.029	6517	6590	633397
Mbuti.DG	Thailand_IA.SG	FBD_M136.80-130	FBD_M136.130-180	-0.000524	0.000515	-1.018	3118	3185	127139
Mbuti.DG	ARpost9K	FBD_M136.80-130	FBD_M136.all	-0.000155	0.000153	-1.012	4171	4238	437550
Mbuti.DG	AR13-10K	FBD_M136.80-130	FBD_M136.all	-0.000198	0.000197	-1.003	2451	2505	273461
Mbuti.DG	Tarim_EMBA1	FBD_M136.80-130	FBD_M136.all	-0.000120	0.000120	-1.002	6146	6221	621243
Mbuti.DG	Shimao_LN	FBD_M136.80-130	FBD_M136.30-80	-0.000958	0.000972	-0.985	678	705	27850
Mbuti.DG	Suila	FBD_M136.80-130	FBD_M136.30-80	-0.001370	0.001424	-0.962	429	454	18037
Mbuti.DG	Suila	FBD_M136.80-130	FBD_M136.130-180	-0.000484	0.000504	-0.960	3632	3703	147307
Mbuti.DG	Kinh.DG	FBD_M136.80-130	FBD_M136.30-80	-0.000715	0.000783	-0.914	697	717	28135
Mbuti.DG	Miao.DG	FBD_M136.80-130	FBD_M136.130-180	-0.000259	0.000286	-0.908	6005	6066	235361
Mbuti.DG	Shimao_LN	FBD_M136.80-130	FBD_M136.all	-0.000121	0.000133	-0.908	6400	6475	625815
Mbuti.DG	lateMed_Khitan	FBD_M136.80-130	FBD_M136.all	-0.000126	0.000141	-0.897	5229	5296	527428
Mbuti.DG	Mongolia_XiongNu.SG	FBD_M136.80-130	FBD_M136.all	-0.000110	0.000124	-0.891	6447	6517	632972
Mbuti.DG	Mongolia_MBA_2_Munkhkhairkhan	FBD_M136.80-130	FBD_M136.dam	-0.000315	0.000377	-0.837	1619	1660	131297
Mbuti.DG	Iran_GanjDareh_N	FBD_M136.80-130	FBD_M136.all	-0.000097	0.000117	-0.830	5554	5611	581418
Mbuti.DG	Shenxian	FBD_M136.80-130	FBD_M136.30-80	-0.001227	0.001506	-0.815	388	407	15515
Mbuti.DG	Naxi.DG	FBD_M136.80-130	FBD_M136.all	-0.000085	0.000106	-0.798	6517	6570	633439
Mbuti.DG	BaBanQinCen	FBD_M136.80-130	FBD_M136.all	-0.000131	0.000172	-0.766	3924	3976	400804
Mbuti.DG	Daur.DG	FBD_M136.80-130	FBD_M136.30-80	-0.000673	0.000907	-0.742	692	711	28064
Mbuti.DG	Armenian.DG	FBD_M136.80-130	FBD_M136.all	-0.000075	0.000104	-0.720	6127	6175	633414
Mbuti.DG	Dushan	FBD_M136.80-130	FBD_M136.all	-0.000139	0.000195	-0.709	2944	2987	311272
Mbuti.DG	Liangdao2	FBD_M136.80-130	FBD_M136.all	-0.000120	0.000174	-0.693	4690	4748	482020
Mbuti.DG	LaCen	FBD_M136.80-130	FBD_M136.30-80	-0.000830	0.001226	-0.678	488	504	19768
Mbuti.DG	YR_LN	FBD_M136.80-130	FBD_M136.all	-0.000072	0.000110	-0.653	6497	6542	632444
Mbuti.DG	Suila	FBD_M136.80-130	FBD_M136.all	-0.000119	0.000191	-0.622	3952	3999	400836
Mbuti.DG	Japanese.DG	FBD_M136.80-130	FBD_M136.all	-0.000066	0.000107	-0.618	6490	6531	633438
Mbuti.DG	YR_LBIA	FBD_M136.80-130	FBD_M136.all	-0.000072	0.000117	-0.613	6424	6470	628071
Mbuti.DG	WLR_LN	FBD_M136.80-130	FBD_M136.30-80	-0.000636	0.001051	-0.605	589	604	23912
Mbuti.DG	Kyang	FBD_M136.80-130	FBD_M136.all	-0.000064	0.000108	-0.594	6471	6512	633462
Mbuti.DG	Armenia_Caucasus_EBA_KuraAraxes	FBD_M136.80-130	FBD_M136.dam	-0.000248	0.000423	-0.586	1091	1114	94033
Mbuti.DG	She.DG	FBD_M136.80-130	FBD_M136.all	-0.000062	0.000112	-0.556	6475	6514	633327
Mbuti.DG	Chemurchek_northAlai	FBD_M136.80-130	FBD_M136.all	-0.000085	0.000154	-0.554	5733	5782	573349
Mbuti.DG	Thailand_IA.SG	FBD_M136.80-130	FBD_M136.all	-0.000108	0.000197	-0.549	3345	3382	336495
Mbuti.DG	Baojianshan	FBD_M136.80-130	FBD_M136.all	-0.000091	0.000168	-0.541	4206	4246	434846
Mbuti.DG	Chemurchek_southAltai	FBD_M136.80-130	FBD_M136.30-80	-0.000621	0.001168	-0.532	560	575	23877
Mbuti.DG	Mongolia_Khovsgol_LBA	FBD_M136.80-130	FBD_M136.all	-0.000055	0.000104	-0.529	6215	6249	615969
Mbuti.DG	Buryat.SG	FBD_M136.80-130	FBD_M136.all	-0.000066	0.000127	-0.515	6436	6478	633436
Mbuti.DG	Miao.DG	FBD_M136.80-130	FBD_M136.dam	-0.000125	0.000248	-0.505	2330	2352	179853
Mbuti.DG	She.DG	FBD_M136.80-130	FBD_M136.30-80	-0.000413	0.000828	-0.499	701	713	28133
Mbuti.DG	Bianbian	FBD_M136.80-130	FBD_M136.130-180	-0.000259	0.000522	-0.497	3161	3194	127677
Mbuti.DG	WLR_MN	FBD_M136.80-130	FBD_M136.dam	-0.000147	0.000302	-0.486	2322	2348	178778
Mbuti.DG	Yankovsky_IA	FBD_M136.80-130	FBD_M136.all	-0.000092	0.000194	-0.475	3559	3594	378192
Mbuti.DG	Mongola.DG	FBD_M136.80-130	FBD_M136.30-80	-0.000378	0.000815	-0.463	705	716	28138
Mbuti.DG	Mongolia_N_North	FBD_M136.80-130	FBD_M136.dam	-0.000111	0.000248	-0.448	2159	2178	167694
Mbuti.DG	WLR_MN	FBD_M136.80-130	FBD_M136.130-180	-0.000154	0.000346	-0.446	5992	6028	233826
Mbuti.DG	Yankovsky_IA	FBD_M136.80-130	FBD_M136.130-180	-0.000226	0.000513	-0.440	3292	3322	132788
Mbuti.DG	Mongolia_EBA_1_Ulgii	FBD_M136.80-130	FBD_M136.all	-0.000055	0.000126	-0.435	5482	5513	553684
Mbuti.DG	Han.DG	FBD_M136.80-130	FBD_M136.all	-0.000045	0.000105	-0.432	6528	6557	633441
Mbuti.DG	Daur.DG	FBD_M136.80-130	FBD_M136.all	-0.000054	0.000131	-0.417	6461	6496	631885
Mbuti.DG	Miaozigou_MN	FBD_M136.80-130	FBD_M136.30-80	-0.000813	0.001960	-0.415	208	215	8456
Mbuti.DG	DevilsCave_N.SG	FBD_M136.80-130	FBD_M136.all	-0.000055	0.000133	-0.413	6517	6552	633290
Mbuti.DG	Mongolia_LBA_2_Ulaanzukh	FBD_M136.80-130	FBD_M136.30-80	-0.000411	0.000997	-0.412	577	587	23434
Mbuti.DG	Atayal.DG	FBD_M136.80-130	FBD_M136.130-180	-0.000136	0.000338	-0.402	6025	6057	234963
Mbuti.DG	Buryat.SG	FBD_M136.80-130	FBD_M136.130-180	-0.000122	0.000319	-0.383	5919	5947	235365
Mbuti.DG	YR_LN	FBD_M136.80-130	FBD_M136.dam	-0.000089	0.000234	-0.378	2317	2333	179675
Mbuti.DG	ARpost9K	FBD_M136.80-130	FBD_M136.130-180	-0.000149	0.000401	-0.372	3861	3884	155039
Mbuti.DG	Mongolia_Medieval	FBD_M136.80-130	FBD_M136.all	-0.000076	0.000205	-0.371	2637	2658	284721
Mbuti.DG	Mongolia_XiongNu.SG	FBD_M136.80-130	FBD_M136.dam	-0.000101	0.000279	-0.363	2314	2332	179752
Mbuti.DG	AR14K	FBD_M136.80-130	FBD_M136.130-180	-0.000191	0.000557	-0.344	2432	2451	99313
Mbuti.DG	Yi.DG	FBD_M136.80-130	FBD_M136.30-80	-0.000271	0.000798	-0.340	706	714	28136
Mbuti.DG	Mongolia_Medieval	FBD_M136.80-130	FBD_M136.130-180	-0.000198	0.000591	-0.335	2434	2454	99263
Mbuti.DG	Mongolia_N_North	FBD_M136.80-130	FBD_M136.all	-0.000037	0.000116	-0.317	5901	5922	584153
Mbuti.DG	Upper_YR_IA	FBD_M136.80-130	FBD_M136.all	-0.000043	0.000137	-0.309	6189	6214	606705
Mbuti.DG	Ulchi.DG	FBD_M136.80-130	FBD_M136.all	-0.000035	0.000115	-0.305	6479	6501	633374
Mbuti.DG	Malaysia_LN.SG	FBD_M136.80-130	FBD_M136.all	-0.000052	0.000174	-0.302	5151	5178	508073
Mbuti.DG	ARpost9K	FBD_M136.80-130	FBD_M136.30-80	-0.000352	0.001171	-0.301	483	490	18953
Mbuti.DG	Mongolia_XiongNu.SG	FBD_M136.80-130	FBD_M136.30-80	-0.000264	0.000904	-0.292	699	706	28124
Mbuti.DG	Ami.DG	FBD_M136.80-130	FBD_M136.30-80	-0.000253	0.000870	-0.291	704	711	28135
Mbuti.DG	Dzungaria_EBA1	FBD_M136.80-130	FBD_M136.dam	-0.000084	0.000289	-0.291	1958	1972	158357
Mbuti.DG	Yumin	FBD_M136.80-130	FBD_M136.130-180	-0.000131	0.000453	-0.288	4104	4126	166337
Mbuti.DG	AR13-10K	FBD_M136.80-130	FBD_M136.130-180	-0.000146	0.000518	-0.281	2290	2304	93264
Mbuti.DG	Russia_EHG	FBD_M136.80-130	FBD_M136.130-180	-0.000163	0.000596	-0.273	2449	2465	100690
Mbuti.DG	Turkmenistan_Gonur_BA_1	FBD_M136.80-130	FBD_M136.30-80	-0.000255	0.000934	-0.273	551	557	23140
Mbuti.DG	Chemurchek_southAltai	FBD_M136.80-130	FBD_M136.130-180	-0.000109	0.000408	-0.268	4754	4775	196879
Mbuti.DG	Mongolia_LBA_4_CenterWest	FBD_M136.80-130	FBD_M136.dam	-0.000057	0.000228	-0.252	2226	2236	173522
Mbuti.DG	Dushan	FBD_M136.80-130	FBD_M136.30-80	-0.000379	0.001531	-0.248	339	344	13956
Mbuti.DG	AR13-10K	FBD_M136.80-130	FBD_M136.30-80	-0.000397	0.001654	-0.240	294	298	11438
Mbuti.DG	Baojianshan	FBD_M136.80-130	FBD_M136.30-80	-0.000305	0.001339	-0.228	469	475	19370
Mbuti.DG	Han.DG	FBD_M136.80-130	FBD_M136.30-80	-0.000173	0.000775	-0.224	711	716	28138
Mbuti.DG	YR_LN	FBD_M136.80-130	FBD_M136.30-80	-0.000169	0.000777	-0.217	702	707	28106
Mbuti.DG	Mongolia_N_East	FBD_M136.80-130	FBD_M136.30-80	-0.000231	0.001072	-0.215	598	604	24021
Mbuti.DG	Pakistan_IA_Katelai	FBD_M136.80-130	FBD_M136.dam	-0.000050	0.000232	-0.215	2085	2093	170505
Mbuti.DG	Anatolia_N	FBD_M136.80-130	FBD_M136.30-80	-0.000157	0.000735	-0.214	663	668	27953
Mbuti.DG	WLR_BA	FBD_M136.80-130	FBD_M136.dam	-0.000082	0.000402	-0.205	1246	1254	98177
Mbuti.DG	Tujia.DG	FBD_M136.80-130	FBD_M136.all	-0.000022	0.000112	-0.194	6546	6560	633378
Mbuti.DG	DevilsCave_N.SG	FBD_M136.80-130	FBD_M136.30-80	-0.000182	0.000945	-0.193	701	706	28132
Mbuti.DG	GaoHuaHua	FBD_M136.80-130	FBD_M136.130-180	-0.000074	0.000398	-0.187	5031	5045	198099
Mbuti.DG	Dai.DG	FBD_M136.80-130	FBD_M136.all	-0.000018	0.000101	-0.181	6509	6521	633462
Mbuti.DG	China_Lahu.DG	FBD_M136.80-130	FBD_M136.dam	-0.000044	0.000253	-0.176	2336	2344	179842
Mbuti.DG	earlyMed_Turk	FBD_M136.80-130	FBD_M136.30-80	-0.000141	0.000831	-0.169	669	673	27409
Mbuti.DG	Russia_Shamanka_Eneolithic.SG	FBD_M136.80-130	FBD_M136.dam	-0.000038	0.000225	-0.167	2319	2326	179855
Mbuti.DG	GaoHuaHua	FBD_M136.80-130	FBD_M136.30-80	-0.000167	0.001088	-0.153	603	607	23913
Mbuti.DG	WLR_BA	FBD_M136.80-130	FBD_M136.30-80	-0.000226	0.001472	-0.153	381	385	15519
Mbuti.DG	Tarim_EMBA1	FBD_M136.80-130	FBD_M136.130-180	-0.000046	0.000304	-0.152	5693	5704	230631
Mbuti.DG	Japan_Jomon	FBD_M136.80-130	FBD_M136.all	-0.000021	0.000145	-0.145	4892	4902	507212
Mbuti.DG	lateXiongnu_sarmatian	FBD_M136.80-130	FBD_M136.all	-0.000015	0.000102	-0.144	6117	6126	622590
Mbuti.DG	Japan_Jomon	FBD_M136.80-130	FBD_M136.30-80	-0.000151	0.001056	-0.143	550	554	22496
Mbuti.DG	Naxi.DG	FBD_M136.80-130	FBD_M136.130-180	-0.000037	0.000269	-0.137	6052	6061	235369
Mbuti.DG	Mongolia_EIA_4_Sagly	FBD_M136.80-130	FBD_M136.dam	-0.000029	0.000225	-0.129	2198	2203	174644
Mbuti.DG	She.DG	FBD_M136.80-130	FBD_M136.130-180	-0.000035	0.000283	-0.124	5997	6005	235331
Mbuti.DG	Iran_GanjDareh_N	FBD_M136.80-130	FBD_M136.dam	-0.000029	0.000257	-0.115	2039	2044	166855
Mbuti.DG	Mongolia_EBA_1_Ulgii	FBD_M136.80-130	FBD_M136.130-180	-0.000039	0.000345	-0.113	5087	5095	202809
Mbuti.DG	Shimao_LN	FBD_M136.80-130	FBD_M136.130-180	-0.000037	0.000326	-0.113	5940	5949	232536
Mbuti.DG	YR_MN	FBD_M136.80-130	FBD_M136.30-80	-0.000101	0.000909	-0.111	698	700	27994
Mbuti.DG	Oroqen.DG	FBD_M136.80-130	FBD_M136.30-80	-0.000093	0.000858	-0.109	709	712	28134
Mbuti.DG	Tujia.DG	FBD_M136.80-130	FBD_M136.30-80	-0.000084	0.000820	-0.103	705	707	28134
Mbuti.DG	Mongolia_N_East	FBD_M136.80-130	FBD_M136.all	-0.000014	0.000143	-0.100	5384	5392	538673
Mbuti.DG	BaBanQinCen	FBD_M136.80-130	FBD_M136.dam	-0.000035	0.000378	-0.093	1474	1479	116537
Mbuti.DG	Shimao_LN	FBD_M136.80-130	FBD_M136.dam	-0.000025	0.000268	-0.093	2282	2286	177946
Mbuti.DG	Ami.DG	FBD_M136.80-130	FBD_M136.dam	-0.000021	0.000242	-0.086	2348	2352	179849
Mbuti.DG	BaBanQinCen	FBD_M136.80-130	FBD_M136.30-80	-0.000099	0.001245	-0.080	459	460	17988
Mbuti.DG	Chemurchek_northAlai	FBD_M136.80-130	FBD_M136.30-80	-0.000090	0.001125	-0.080	643	645	25580
Mbuti.DG	Armenia_Caucasus_EBA_KuraAraxes	FBD_M136.80-130	FBD_M136.all	-0.000013	0.000196	-0.065	2935	2939	322027
Mbuti.DG	Han.DG	FBD_M136.80-130	FBD_M136.130-180	-0.000014	0.000273	-0.051	6041	6044	235370
Mbuti.DG	Mongolia_N_North	FBD_M136.80-130	FBD_M136.130-180	-0.000013	0.000309	-0.043	5441	5444	215116
Mbuti.DG	Thai.DG	FBD_M136.80-130	FBD_M136.dam	-0.000005	0.000236	-0.022	2325	2326	179852
Mbuti.DG	Chandman_IA	FBD_M136.80-130	FBD_M136.all	-0.000002	0.000110	-0.021	6047	6049	612794
Mbuti.DG	Malaysia_LN.SG	FBD_M136.80-130	FBD_M136.130-180	-0.000008	0.000414	-0.020	4756	4758	190384
Mbuti.DG	Naxi.DG	FBD_M136.80-130	FBD_M136.dam	-0.000004	0.000230	-0.016	2337	2338	179868
Mbuti.DG	Dai.DG	FBD_M136.80-130	FBD_M136.dam	0.000000	0.000217	0.001	2337	2337	179871
Mbuti.DG	Dzungaria_EBA1	FBD_M136.80-130	FBD_M136.all	0.000002	0.000136	0.014	5424	5423	553813
Mbuti.DG	Mongolia_LBA_3_MongunTaiga	FBD_M136.80-130	FBD_M136.all	0.000002	0.000127	0.017	5333	5331	548108
Mbuti.DG	Upper_YR_LN	FBD_M136.80-130	FBD_M136.dam	0.000005	0.000254	0.021	2332	2331	179037
Mbuti.DG	Mongolia_XiongNu_WE.SG	FBD_M136.80-130	FBD_M136.dam	0.000008	0.000316	0.026	2042	2041	165285
Mbuti.DG	AR_EN	FBD_M136.80-130	FBD_M136.all	0.000010	0.000267	0.036	2027	2025	202056
Mbuti.DG	earlyMed_Turk	FBD_M136.80-130	FBD_M136.all	0.000005	0.000108	0.043	6164	6161	614576
Mbuti.DG	WSHG	FBD_M136.80-130	FBD_M136.all	0.000008	0.000157	0.053	4325	4322	459771
Mbuti.DG	Xibo.DG	FBD_M136.80-130	FBD_M136.all	0.000007	0.000106	0.063	6490	6486	633376
Mbuti.DG	Mongolia_LBA_2_Ulaanzukh	FBD_M136.80-130	FBD_M136.dam	0.000022	0.000302	0.073	1921	1917	151870
Mbuti.DG	Iran_GanjDareh_N	FBD_M136.80-130	FBD_M136.30-80	0.000090	0.000934	0.096	621	619	26047
Mbuti.DG	WLR_MN	FBD_M136.80-130	FBD_M136.30-80	0.000095	0.000996	0.096	712	710	27978
Mbuti.DG	Russia_EHG	FBD_M136.80-130	FBD_M136.dam	0.000049	0.000465	0.105	988	984	82911
Mbuti.DG	Boisman_MN	FBD_M136.80-130	FBD_M136.130-180	0.000034	0.000318	0.108	5248	5241	206830
Mbuti.DG	lateXiongnu_sarmatian	FBD_M136.80-130	FBD_M136.30-80	0.000083	0.000766	0.108	669	666	27735
Mbuti.DG	Chandman_IA	FBD_M136.80-130	FBD_M136.30-80	0.000091	0.000824	0.111	661	658	27301
Mbuti.DG	Miaozigou_MN	FBD_M136.80-130	FBD_M136.all	0.000034	0.000269	0.127	1884	1877	186308
Mbuti.DG	Mongola.DG	FBD_M136.80-130	FBD_M136.all	0.000015	0.000111	0.135	6534	6524	633405
Mbuti.DG	Xiaojingshan	FBD_M136.80-130	FBD_M136.130-180	0.000072	0.000531	0.136	2650	2642	106619
Mbuti.DG	earlyMed_Turk	FBD_M136.80-130	FBD_M136.130-180	0.000043	0.000284	0.151	5716	5706	227958
Mbuti.DG	Mongolia_Mongol	FBD_M136.80-130	FBD_M136.all	0.000023	0.000155	0.151	4661	4649	483896
Mbuti.DG	YR_LN	FBD_M136.80-130	FBD_M136.130-180	0.000044	0.000288	0.152	6044	6034	235005
Mbuti.DG	Thai.DG	FBD_M136.80-130	FBD_M136.all	0.000017	0.000110	0.153	6466	6455	633370
Mbuti.DG	Baojianshan	FBD_M136.80-130	FBD_M136.130-180	0.000072	0.000462	0.156	3899	3888	157378
Mbuti.DG	Chandman_IA	FBD_M136.80-130	FBD_M136.dam	0.000040	0.000245	0.165	2210	2203	174886
Mbuti.DG	Mongolia_LBA_4_CenterWest	FBD_M136.80-130	FBD_M136.130-180	0.000046	0.000278	0.166	5690	5680	224818
Mbuti.DG	WSHG	FBD_M136.80-130	FBD_M136.30-80	0.000204	0.001201	0.170	494	490	20005
Mbuti.DG	Mongolia_EBA_1_Ulgii	FBD_M136.80-130	FBD_M136.dam	0.000050	0.000290	0.173	2012	2004	159090
Mbuti.DG	Pakistan_IA_Katelai	FBD_M136.80-130	FBD_M136.all	0.000019	0.000106	0.179	5774	5763	595836
Mbuti.DG	lateMed_Khitan	FBD_M136.80-130	FBD_M136.30-80	0.000197	0.001094	0.180	597	593	23525
Mbuti.DG	Mongola.DG	FBD_M136.80-130	FBD_M136.130-180	0.000053	0.000279	0.190	6029	6017	235354
Mbuti.DG	Boisman_MN	FBD_M136.80-130	FBD_M136.all	0.000023	0.000122	0.191	5667	5654	564210
Mbuti.DG	Bianbian	FBD_M136.80-130	FBD_M136.all	0.000039	0.000192	0.204	3485	3471	366391
Mbuti.DG	Korean.DG	FBD_M136.80-130	FBD_M136.30-80	0.000164	0.000805	0.204	704	700	28136
Mbuti.DG	lateMed_Mongol	FBD_M136.80-130	FBD_M136.30-80	0.000139	0.000681	0.204	702	698	28125
Mbuti.DG	Yumin	FBD_M136.80-130	FBD_M136.30-80	0.000271	0.001258	0.215	492	487	20449
Mbuti.DG	China_Lahu.DG	FBD_M136.80-130	FBD_M136.all	0.000024	0.000111	0.216	6549	6534	633376
Mbuti.DG	Mongolia_LBA_2_Ulaanzukh	FBD_M136.80-130	FBD_M136.130-180	0.000081	0.000364	0.221	4822	4807	191856
Mbuti.DG	China_Lahu.DG	FBD_M136.80-130	FBD_M136.30-80	0.000191	0.000854	0.224	713	708	28136
Mbuti.DG	Armenian.DG	FBD_M136.80-130	FBD_M136.dam	0.000053	0.000234	0.226	2197	2187	179859
Mbuti.DG	Buryat.DG	FBD_M136.80-130	FBD_M136.30-80	0.000218	0.000957	0.228	711	705	28134
Mbuti.DG	Hezhen.DG	FBD_M136.80-130	FBD_M136.all	0.000026	0.000113	0.229	6508	6492	633415
Mbuti.DG	Mongolia_Khovsgol_LBA	FBD_M136.80-130	FBD_M136.30-80	0.000180	0.000780	0.231	686	681	27465
Mbuti.DG	Mongolia_Mongol	FBD_M136.80-130	FBD_M136.130-180	0.000094	0.000406	0.233	4304	4288	174392
Mbuti.DG	Xitoucun	FBD_M136.80-130	FBD_M136.130-180	0.000121	0.000517	0.233	2750	2737	110749
Mbuti.DG	Yumin	FBD_M136.80-130	FBD_M136.dam	0.000086	0.000352	0.244	1669	1658	134214
Mbuti.DG	Dzungaria_EBA1	FBD_M136.80-130	FBD_M136.130-180	0.000086	0.000344	0.250	5026	5008	205567
Mbuti.DG	Suila	FBD_M136.80-130	FBD_M136.dam	0.000097	0.000385	0.251	1483	1472	116310
Mbuti.DG	Tu.DG	FBD_M136.80-130	FBD_M136.130-180	0.000071	0.000275	0.258	6001	5984	235351
Mbuti.DG	Turkmenistan_Gonur_BA_1	FBD_M136.80-130	FBD_M136.all	0.000033	0.000127	0.260	4936	4918	519386
Mbuti.DG	Naxi.DG	FBD_M136.80-130	FBD_M136.30-80	0.000206	0.000779	0.264	712	707	28138
Mbuti.DG	lateXiongnu	FBD_M136.80-130	FBD_M136.30-80	0.000193	0.000724	0.267	701	696	28063
Mbuti.DG	WSHG	FBD_M136.80-130	FBD_M136.130-180	0.000116	0.000418	0.276	4015	3996	163775
Mbuti.DG	Mongolia_EBA_1_Ulgii	FBD_M136.80-130	FBD_M136.30-80	0.000273	0.000986	0.277	623	617	24567
Mbuti.DG	Armenia_Caucasus_EBA_KuraAraxes	FBD_M136.80-130	FBD_M136.30-80	0.000445	0.001602	0.278	343	336	14030
Mbuti.DG	Altai_MLBA	FBD_M136.80-130	FBD_M136.all	0.000032	0.000112	0.283	6019	6000	605593
Mbuti.DG	Japan_Jomon	FBD_M136.80-130	FBD_M136.130-180	0.000105	0.000372	0.283	4537	4518	183676
Mbuti.DG	Xibo.DG	FBD_M136.80-130	FBD_M136.30-80	0.000227	0.000783	0.289	705	699	28136
Mbuti.DG	Lubrak	FBD_M136.80-130	FBD_M136.dam	0.000107	0.000369	0.291	1483	1471	117957
Mbuti.DG	Mongolia_XiongNu_WE.SG	FBD_M136.80-130	FBD_M136.all	0.000043	0.000147	0.291	5759	5734	581090
Mbuti.DG	Upper_YR_IA	FBD_M136.80-130	FBD_M136.dam	0.000083	0.000285	0.291	2244	2230	172944
Mbuti.DG	Boisman_MN	FBD_M136.80-130	FBD_M136.30-80	0.000271	0.000922	0.294	626	619	25078
Mbuti.DG	Daur.DG	FBD_M136.80-130	FBD_M136.130-180	0.000097	0.000330	0.294	6018	5996	234794
Mbuti.DG	Buryat.SG	FBD_M136.80-130	FBD_M136.dam	0.000078	0.000260	0.299	2299	2285	179867
Mbuti.DG	Miaozigou_MN	FBD_M136.80-130	FBD_M136.dam	0.000177	0.000591	0.299	706	696	53734
Mbuti.DG	Tu.DG	FBD_M136.80-130	FBD_M136.dam	0.000071	0.000237	0.299	2327	2314	179852
Mbuti.DG	AR_EN	FBD_M136.80-130	FBD_M136.dam	0.000163	0.000531	0.307	735	725	58584
Mbuti.DG	Tarim_EMBA1	FBD_M136.80-130	FBD_M136.dam	0.000080	0.000260	0.308	2250	2236	176965
Mbuti.DG	Turkmenistan_Gonur_BA_1	FBD_M136.80-130	FBD_M136.130-180	0.000106	0.000335	0.315	4529	4509	189862
Mbuti.DG	WLR_LN	FBD_M136.80-130	FBD_M136.all	0.000049	0.000156	0.315	5329	5303	521627
Mbuti.DG	YR_LBIA	FBD_M136.80-130	FBD_M136.130-180	0.000093	0.000292	0.319	6008	5987	233374
Mbuti.DG	AR_EN	FBD_M136.80-130	FBD_M136.130-180	0.000220	0.000683	0.322	1839	1822	74154
Mbuti.DG	Dai.DG	FBD_M136.80-130	FBD_M136.130-180	0.000082	0.000255	0.322	6032	6013	235375
Mbuti.DG	Kyang	FBD_M136.80-130	FBD_M136.dam	0.000072	0.000223	0.322	2319	2306	179872
Mbuti.DG	lateMed_Mongol	FBD_M136.80-130	FBD_M136.all	0.000030	0.000093	0.323	6463	6443	632856
Mbuti.DG	Bianbian	FBD_M136.80-130	FBD_M136.30-80	0.000538	0.001615	0.333	396	388	15631
Mbuti.DG	She.DG	FBD_M136.80-130	FBD_M136.dam	0.000080	0.000237	0.337	2343	2329	179827
Mbuti.DG	Mongolia_Mongol	FBD_M136.80-130	FBD_M136.30-80	0.000412	0.001207	0.342	531	523	21323
Mbuti.DG	Miao.DG	FBD_M136.80-130	FBD_M136.30-80	0.000280	0.000810	0.345	713	705	28136
Mbuti.DG	Upper_YR_LN	FBD_M136.80-130	FBD_M136.30-80	0.000311	0.000884	0.352	706	698	27997
Mbuti.DG	Yi.DG	FBD_M136.80-130	FBD_M136.130-180	0.000099	0.000280	0.353	6053	6030	235350
Mbuti.DG	Japanese.DG	FBD_M136.80-130	FBD_M136.30-80	0.000286	0.000780	0.366	705	697	28138
Mbuti.DG	Upper_YR_IA	FBD_M136.80-130	FBD_M136.130-180	0.000129	0.000347	0.371	5744	5715	225004
Mbuti.DG	Dai.DG	FBD_M136.80-130	FBD_M136.30-80	0.000269	0.000724	0.372	713	705	28138
Mbuti.DG	AR14K	FBD_M136.80-130	FBD_M136.all	0.000074	0.000198	0.375	2666	2644	291943
Mbuti.DG	Iranian.DG	FBD_M136.80-130	FBD_M136.dam	0.000083	0.000219	0.380	2217	2202	179864
Mbuti.DG	Ami.DG	FBD_M136.80-130	FBD_M136.130-180	0.000112	0.000291	0.383	6068	6042	235351
Mbuti.DG	Thai.DG	FBD_M136.80-130	FBD_M136.30-80	0.000307	0.000799	0.384	702	694	28138
Mbuti.DG	Thailand_IA.SG	FBD_M136.80-130	FBD_M136.30-80	0.000562	0.001452	0.387	371	362	15637
Mbuti.DG	Han.DG	FBD_M136.80-130	FBD_M136.dam	0.000090	0.000231	0.389	2341	2325	179863
Mbuti.DG	Tujia.DG	FBD_M136.80-130	FBD_M136.dam	0.000093	0.000240	0.389	2336	2319	179851
Mbuti.DG	Mongolia_LBA_3_MongunTaiga	FBD_M136.80-130	FBD_M136.30-80	0.000392	0.000993	0.395	588	578	24315
Mbuti.DG	Russia_Shamanka_Eneolithic.SG	FBD_M136.80-130	FBD_M136.all	0.000041	0.000103	0.398	6503	6477	633385
Mbuti.DG	lateXiongnu	FBD_M136.80-130	FBD_M136.all	0.000039	0.000099	0.400	6428	6403	631137
Mbuti.DG	Upper_YR_LN	FBD_M136.80-130	FBD_M136.130-180	0.000122	0.000302	0.404	6022	5993	234187
Mbuti.DG	Russia_Afanasievo	FBD_M136.80-130	FBD_M136.all	0.000042	0.000099	0.422	6073	6047	618594
Mbuti.DG	Upper_YR_IA	FBD_M136.80-130	FBD_M136.30-80	0.000398	0.000942	0.422	676	665	26930
Mbuti.DG	Mongolia_Khovsgol_LBA	FBD_M136.80-130	FBD_M136.dam	0.000097	0.000226	0.429	2262	2245	175705
Mbuti.DG	Dushan	FBD_M136.80-130	FBD_M136.dam	0.000188	0.000435	0.433	1117	1100	90922
Mbuti.DG	WLR_LN	FBD_M136.80-130	FBD_M136.130-180	0.000170	0.000391	0.434	4923	4890	193978
Mbuti.DG	Altai_MLBA	FBD_M136.80-130	FBD_M136.30-80	0.000369	0.000849	0.435	659	649	27030
Mbuti.DG	LaCen	FBD_M136.80-130	FBD_M136.130-180	0.000198	0.000455	0.435	4095	4063	161815
Mbuti.DG	Chemurchek_southAltai	FBD_M136.80-130	FBD_M136.dam	0.000147	0.000328	0.447	1931	1908	154625
Mbuti.DG	Tu.DG	FBD_M136.80-130	FBD_M136.all	0.000050	0.000111	0.453	6508	6476	633385
Mbuti.DG	DevilsCave_N.SG	FBD_M136.80-130	FBD_M136.130-180	0.000148	0.000322	0.460	6066	6032	235327
Mbuti.DG	BaBanQinCen	FBD_M136.80-130	FBD_M136.130-180	0.000210	0.000453	0.463	3658	3628	145236
Mbuti.DG	YR_MN	FBD_M136.80-130	FBD_M136.all	0.000065	0.000135	0.480	6510	6469	629218
Mbuti.DG	Chemurchek_southAltai	FBD_M136.80-130	FBD_M136.all	0.000075	0.000154	0.489	5192	5152	537631
Mbuti.DG	Kyang	FBD_M136.80-130	FBD_M136.130-180	0.000130	0.000266	0.490	5996	5966	235374
Mbuti.DG	Kinh.DG	FBD_M136.80-130	FBD_M136.dam	0.000126	0.000248	0.510	2342	2319	179847
Mbuti.DG	Russia_EHG	FBD_M136.80-130	FBD_M136.30-80	0.000851	0.001648	0.517	303	293	12235
Mbuti.DG	Iranian.DG	FBD_M136.80-130	FBD_M136.30-80	0.000413	0.000773	0.535	668	657	28137
Mbuti.DG	YR_LBIA	FBD_M136.80-130	FBD_M136.dam	0.000134	0.000250	0.537	2316	2292	178562
Mbuti.DG	Yi.DG	FBD_M136.80-130	FBD_M136.dam	0.000133	0.000245	0.544	2356	2332	179854
Mbuti.DG	Armenia_Caucasus_EBA_KuraAraxes	FBD_M136.80-130	FBD_M136.130-180	0.000298	0.000543	0.550	2695	2661	114503
Mbuti.DG	Mongolia_N_East	FBD_M136.80-130	FBD_M136.130-180	0.000216	0.000389	0.556	5015	4973	197489
Mbuti.DG	Liangdao2	FBD_M136.80-130	FBD_M136.130-180	0.000258	0.000458	0.562	4419	4374	176050
Mbuti.DG	earlyMed_Turk	FBD_M136.80-130	FBD_M136.dam	0.000136	0.000241	0.566	2237	2213	175378
Mbuti.DG	Iranian.DG	FBD_M136.80-130	FBD_M136.all	0.000057	0.000100	0.573	6150	6114	633430
Mbuti.DG	Russia_Shamanka_Eneolithic.SG	FBD_M136.80-130	FBD_M136.130-180	0.000157	0.000261	0.600	6023	5986	235354
Mbuti.DG	lateMed_Khitan	FBD_M136.80-130	FBD_M136.130-180	0.000232	0.000384	0.605	4871	4826	193081
Mbuti.DG	DevilsCave_N.SG	FBD_M136.80-130	FBD_M136.dam	0.000168	0.000278	0.606	2333	2302	179837
Mbuti.DG	Daur.DG	FBD_M136.80-130	FBD_M136.dam	0.000170	0.000277	0.611	2322	2291	179429
Mbuti.DG	AR_EN	FBD_M136.80-130	FBD_M136.30-80	0.001297	0.002072	0.626	236	225	9026
Mbuti.DG	Kyang	FBD_M136.80-130	FBD_M136.30-80	0.000505	0.000803	0.629	710	696	28138
Mbuti.DG	Buryat.DG	FBD_M136.80-130	FBD_M136.all	0.000084	0.000127	0.656	6474	6421	633348
Mbuti.DG	Russia_Shamanka_Eneolithic.SG	FBD_M136.80-130	FBD_M136.30-80	0.000514	0.000772	0.666	710	696	28134
Mbuti.DG	Anatolia_N	FBD_M136.80-130	FBD_M136.dam	0.000147	0.000221	0.667	2206	2180	178753
Mbuti.DG	Xiaojingshan	FBD_M136.80-130	FBD_M136.all	0.000128	0.000191	0.668	2872	2834	301397
Mbuti.DG	Ulchi.DG	FBD_M136.80-130	FBD_M136.dam	0.000163	0.000243	0.670	2336	2307	179853
Mbuti.DG	Oroqen.DG	FBD_M136.80-130	FBD_M136.all	0.000076	0.000112	0.680	6514	6466	633388
Mbuti.DG	Tu.DG	FBD_M136.80-130	FBD_M136.30-80	0.000582	0.000844	0.689	713	696	28134
Mbuti.DG	Iran_GanjDareh_N	FBD_M136.80-130	FBD_M136.130-180	0.000203	0.000294	0.691	5133	5089	214712
Mbuti.DG	Boisman_MN	FBD_M136.80-130	FBD_M136.dam	0.000197	0.000280	0.706	2071	2039	161957
Mbuti.DG	Mongolia_Khovsgol_LBA	FBD_M136.80-130	FBD_M136.130-180	0.000188	0.000265	0.707	5802	5759	228463
Mbuti.DG	Xibo.DG	FBD_M136.80-130	FBD_M136.130-180	0.000204	0.000286	0.714	6034	5986	235356
Mbuti.DG	Russia_Afanasievo	FBD_M136.80-130	FBD_M136.dam	0.000159	0.000221	0.718	2203	2175	176371
Mbuti.DG	Mongolia_EIA_4_Sagly	FBD_M136.80-130	FBD_M136.all	0.000074	0.000102	0.726	6101	6055	612364
Mbuti.DG	Liangdao2	FBD_M136.80-130	FBD_M136.30-80	0.000910	0.001245	0.731	543	523	21564
Mbuti.DG	Armenian.DG	FBD_M136.80-130	FBD_M136.130-180	0.000197	0.000265	0.744	5720	5674	235358
Mbuti.DG	Mongolia_Medieval	FBD_M136.80-130	FBD_M136.dam	0.000324	0.000435	0.744	1015	988	82808
Mbuti.DG	YR_LBIA	FBD_M136.80-130	FBD_M136.30-80	0.000652	0.000875	0.745	717	699	27967
Mbuti.DG	Ulchi.DG	FBD_M136.80-130	FBD_M136.130-180	0.000216	0.000289	0.747	6037	5986	235354
Mbuti.DG	HMMH_MN	FBD_M136.80-130	FBD_M136.all	0.000152	0.000203	0.751	4032	3974	386769
Mbuti.DG	Hezhen.DG	FBD_M136.80-130	FBD_M136.130-180	0.000212	0.000279	0.762	6028	5978	235359
Mbuti.DG	Japanese.DG	FBD_M136.80-130	FBD_M136.130-180	0.000212	0.000276	0.768	6046	5996	235367
Mbuti.DG	Tarim_EMBA1	FBD_M136.80-130	FBD_M136.30-80	0.000730	0.000939	0.777	687	667	27682
Mbuti.DG	Atayal.DG	FBD_M136.80-130	FBD_M136.30-80	0.000792	0.000972	0.815	713	691	28095
Mbuti.DG	Chemurchek_northAlai	FBD_M136.80-130	FBD_M136.dam	0.000276	0.000335	0.823	2133	2088	164484
Mbuti.DG	WLR_BA	FBD_M136.80-130	FBD_M136.130-180	0.000411	0.000497	0.826	3215	3163	125901
Mbuti.DG	Shenxian	FBD_M136.80-130	FBD_M136.all	0.000167	0.000200	0.834	3400	3342	345655
Mbuti.DG	ARpost9K	FBD_M136.80-130	FBD_M136.dam	0.000261	0.000313	0.835	1565	1532	126198
Mbuti.DG	Japanese.DG	FBD_M136.80-130	FBD_M136.dam	0.000197	0.000233	0.846	2347	2311	179862
Mbuti.DG	Chemurchek_northAlai	FBD_M136.80-130	FBD_M136.130-180	0.000323	0.000381	0.848	5355	5287	211228
Mbuti.DG	Mongolia_MBA_2_Munkhkhairkhan	FBD_M136.80-130	FBD_M136.30-80	0.001164	0.001368	0.851	513	490	19862
Mbuti.DG	Mongolia_XiongNu_WE.SG	FBD_M136.80-130	FBD_M136.130-180	0.000325	0.000381	0.852	5361	5291	217106
Mbuti.DG	Russia_Caucasus_EBA_Yamnaya	FBD_M136.80-130	FBD_M136.all	0.000128	0.000150	0.853	4004	3948	431889
Mbuti.DG	Buryat.DG	FBD_M136.80-130	FBD_M136.dam	0.000236	0.000276	0.856	2330	2287	179854
Mbuti.DG	lateXiongnu	FBD_M136.80-130	FBD_M136.dam	0.000185	0.000215	0.861	2321	2287	179397
Mbuti.DG	Mongolia_EIA_4_Sagly	FBD_M136.80-130	FBD_M136.130-180	0.000231	0.000268	0.861	5665	5613	226890
Mbuti.DG	Mongola.DG	FBD_M136.80-130	FBD_M136.dam	0.000203	0.000233	0.872	2349	2312	179848
Mbuti.DG	Tujia.DG	FBD_M136.80-130	FBD_M136.130-180	0.000259	0.000288	0.900	6068	6007	235346
Mbuti.DG	Iranian.DG	FBD_M136.80-130	FBD_M136.130-180	0.000246	0.000270	0.912	5708	5651	235364
Mbuti.DG	Buryat.DG	FBD_M136.80-130	FBD_M136.130-180	0.000294	0.000321	0.914	6023	5954	235352
Mbuti.DG	Altai_MLBA	FBD_M136.80-130	FBD_M136.dam	0.000228	0.000248	0.919	2203	2163	173026
Mbuti.DG	Ulchi.DG	FBD_M136.80-130	FBD_M136.30-80	0.000777	0.000832	0.934	713	691	28138
Mbuti.DG	Hezhen.DG	FBD_M136.80-130	FBD_M136.30-80	0.000778	0.000827	0.940	712	690	28135
Mbuti.DG	AR14K	FBD_M136.80-130	FBD_M136.30-80	0.001514	0.001590	0.952	318	299	12274
Mbuti.DG	Malaysia_LN.SG	FBD_M136.80-130	FBD_M136.dam	0.000338	0.000350	0.966	1877	1828	144686
Mbuti.DG	LaCen	FBD_M136.80-130	FBD_M136.dam	0.000351	0.000363	0.967	1659	1614	129363
Mbuti.DG	YR_MN	FBD_M136.80-130	FBD_M136.dam	0.000266	0.000275	0.968	2336	2288	178854
Mbuti.DG	Lubrak	FBD_M136.80-130	FBD_M136.30-80	0.001271	0.001308	0.971	462	439	18296
Mbuti.DG	lateMed_Mongol	FBD_M136.80-130	FBD_M136.130-180	0.000228	0.000233	0.980	5989	5935	235186
Mbuti.DG	Oroqen.DG	FBD_M136.80-130	FBD_M136.130-180	0.000283	0.000282	1.002	6028	5962	235347
Mbuti.DG	Thai.DG	FBD_M136.80-130	FBD_M136.130-180	0.000278	0.000278	1.003	6000	5934	235353
Mbuti.DG	China_Lahu.DG	FBD_M136.80-130	FBD_M136.130-180	0.000290	0.000288	1.006	6078	6010	235348
Mbuti.DG	Russia_Caucasus_EBA_Yamnaya	FBD_M136.80-130	FBD_M136.30-80	0.001191	0.001184	1.006	466	444	18997
Mbuti.DG	Dushan	FBD_M136.80-130	FBD_M136.130-180	0.000545	0.000539	1.011	2748	2687	111813
Mbuti.DG	earlyMed_Uigur	FBD_M136.80-130	FBD_M136.all	0.000102	0.000099	1.034	6291	6227	627218
Mbuti.DG	Kinh.DG	FBD_M136.80-130	FBD_M136.130-180	0.000297	0.000286	1.038	6067	5997	235346
Mbuti.DG	WLR_LN	FBD_M136.80-130	FBD_M136.dam	0.000357	0.000336	1.062	1979	1925	150738
Mbuti.DG	earlyMed_Uigur	FBD_M136.80-130	FBD_M136.dam	0.000227	0.000213	1.064	2257	2216	178505
Mbuti.DG	Yankovsky_IA	FBD_M136.80-130	FBD_M136.dam	0.000432	0.000406	1.064	1357	1309	109897
Mbuti.DG	Mongolia_XiongNu_WE.SG	FBD_M136.80-130	FBD_M136.30-80	0.001183	0.001104	1.072	639	609	26029
Mbuti.DG	Russia_Afanasievo	FBD_M136.80-130	FBD_M136.30-80	0.000848	0.000775	1.095	675	652	27569
Mbuti.DG	lateXiongnu_sarmatian	FBD_M136.80-130	FBD_M136.dam	0.000257	0.000235	1.096	2234	2188	177315
Mbuti.DG	Russia_EHG	FBD_M136.80-130	FBD_M136.all	0.000232	0.000210	1.103	2659	2593	284337
Mbuti.DG	Armenian.DG	FBD_M136.80-130	FBD_M136.30-80	0.000893	0.000804	1.110	684	659	28136
Mbuti.DG	Pakistan_IA_Katelai	FBD_M136.80-130	FBD_M136.30-80	0.000875	0.000786	1.113	643	620	26596
Mbuti.DG	Buryat.SG	FBD_M136.80-130	FBD_M136.30-80	0.001035	0.000922	1.123	708	679	28136
Mbuti.DG	Mongolia_Mongol	FBD_M136.80-130	FBD_M136.dam	0.000353	0.000315	1.123	1730	1680	139801
Mbuti.DG	Hezhen.DG	FBD_M136.80-130	FBD_M136.dam	0.000275	0.000244	1.129	2350	2300	179852
Mbuti.DG	lateXiongnu	FBD_M136.80-130	FBD_M136.130-180	0.000285	0.000251	1.137	5970	5903	234552
Mbuti.DG	Xitoucun	FBD_M136.80-130	FBD_M136.all	0.000234	0.000203	1.155	2989	2917	306159
Mbuti.DG	Korean.DG	FBD_M136.80-130	FBD_M136.all	0.000132	0.000114	1.158	6539	6456	633401
Mbuti.DG	lateMed_Mongol	FBD_M136.80-130	FBD_M136.dam	0.000237	0.000204	1.164	2325	2283	179768
Mbuti.DG	AR13-10K	FBD_M136.80-130	FBD_M136.dam	0.000484	0.000414	1.170	956	917	79811
Mbuti.DG	Chandman_IA	FBD_M136.80-130	FBD_M136.130-180	0.000343	0.000293	1.170	5642	5564	227092
Mbuti.DG	earlyMed_Uigur	FBD_M136.80-130	FBD_M136.30-80	0.000929	0.000776	1.197	699	673	27940
Mbuti.DG	Mongolia_EIA_4_Sagly	FBD_M136.80-130	FBD_M136.30-80	0.000905	0.000753	1.201	683	659	27291
Mbuti.DG	Xibo.DG	FBD_M136.80-130	FBD_M136.dam	0.000281	0.000231	1.215	2347	2297	179847
Mbuti.DG	Anatolia_N	FBD_M136.80-130	FBD_M136.130-180	0.000306	0.000250	1.224	5673	5601	233425
Mbuti.DG	Mongolia_LBA_3_MongunTaiga	FBD_M136.80-130	FBD_M136.130-180	0.000420	0.000339	1.238	4971	4887	200463
Mbuti.DG	Malaysia_LN.SG	FBD_M136.80-130	FBD_M136.30-80	0.001567	0.001222	1.282	569	533	22953
Mbuti.DG	Turkmenistan_Gonur_BA_1	FBD_M136.80-130	FBD_M136.dam	0.000344	0.000268	1.284	1842	1791	149641
Mbuti.DG	Baojianshan	FBD_M136.80-130	FBD_M136.dam	0.000470	0.000353	1.333	1574	1514	126114
Mbuti.DG	Mongolia_LBA_4_CenterWest	FBD_M136.80-130	FBD_M136.30-80	0.001056	0.000790	1.337	684	655	27052
Mbuti.DG	Russia_Caucasus_EBA_Yamnaya	FBD_M136.80-130	FBD_M136.dam	0.000433	0.000320	1.353	1517	1462	125714
Mbuti.DG	Xiaojingshan	FBD_M136.80-130	FBD_M136.dam	0.000553	0.000407	1.358	1090	1040	88613
Mbuti.DG	Mongolia_XiongNu.SG	FBD_M136.80-130	FBD_M136.130-180	0.000450	0.000329	1.370	6059	5953	235260
Mbuti.DG	Korean.DG	FBD_M136.80-130	FBD_M136.130-180	0.000409	0.000290	1.410	6090	5994	235361
Mbuti.DG	GaoHuaHua	FBD_M136.80-130	FBD_M136.dam	0.000443	0.000313	1.416	2008	1939	154536
Mbuti.DG	Japan_Jomon	FBD_M136.80-130	FBD_M136.dam	0.000483	0.000310	1.560	1847	1776	146482
Mbuti.DG	Russia_Caucasus_EBA_Yamnaya	FBD_M136.80-130	FBD_M136.130-180	0.000620	0.000394	1.575	3759	3663	154946
Mbuti.DG	Pakistan_IA_Katelai	FBD_M136.80-130	FBD_M136.130-180	0.000424	0.000267	1.590	5406	5313	220283
Mbuti.DG	HMMH_MN	FBD_M136.80-130	FBD_M136.130-180	0.000823	0.000517	1.591	3784	3663	146839
Mbuti.DG	Atayal.DG	FBD_M136.80-130	FBD_M136.dam	0.000467	0.000291	1.604	2370	2286	179566
Mbuti.DG	lateXiongnu_sarmatian	FBD_M136.80-130	FBD_M136.130-180	0.000435	0.000264	1.648	5725	5625	231155
Mbuti.DG	Liangdao2	FBD_M136.80-130	FBD_M136.dam	0.000610	0.000354	1.721	1791	1706	139476
Mbuti.DG	AR14K	FBD_M136.80-130	FBD_M136.dam	0.000754	0.000419	1.799	1034	970	84941
Mbuti.DG	Shenxian	FBD_M136.80-130	FBD_M136.130-180	0.000959	0.000526	1.823	3192	3072	125727
Mbuti.DG	Mongolia_N_East	FBD_M136.80-130	FBD_M136.dam	0.000561	0.000305	1.840	2021	1934	155199
Mbuti.DG	Korean.DG	FBD_M136.80-130	FBD_M136.dam	0.000445	0.000239	1.858	2366	2286	179855
Mbuti.DG	WSHG	FBD_M136.80-130	FBD_M136.dam	0.000624	0.000330	1.888	1661	1578	132942
Mbuti.DG	YR_MN	FBD_M136.80-130	FBD_M136.130-180	0.000618	0.000324	1.903	6046	5902	233894
Mbuti.DG	earlyMed_Uigur	FBD_M136.80-130	FBD_M136.130-180	0.000489	0.000255	1.916	5847	5733	233054
Mbuti.DG	HMMH_MN	FBD_M136.80-130	FBD_M136.dam	0.000810	0.000417	1.943	1479	1390	110717
Mbuti.DG	Miaozigou_MN	FBD_M136.80-130	FBD_M136.130-180	0.001425	0.000720	1.980	1818	1720	69159
Mbuti.DG	Xitoucun	FBD_M136.80-130	FBD_M136.30-80	0.002955	0.001487	1.988	362	321	13958
Mbuti.DG	Xitoucun	FBD_M136.80-130	FBD_M136.dam	0.000838	0.000413	2.029	1152	1077	89768
Mbuti.DG	Dzungaria_EBA1	FBD_M136.80-130	FBD_M136.30-80	0.002035	0.000988	2.061	605	555	24754
Mbuti.DG	Mongolia_LBA_3_MongunTaiga	FBD_M136.80-130	FBD_M136.dam	0.000577	0.000278	2.080	2010	1919	157606
Mbuti.DG	Oroqen.DG	FBD_M136.80-130	FBD_M136.dam	0.000526	0.000245	2.149	2364	2270	179853
Mbuti.DG	Bianbian	FBD_M136.80-130	FBD_M136.dam	0.000842	0.000388	2.168	1350	1260	106404
Mbuti.DG	Altai_MLBA	FBD_M136.80-130	FBD_M136.130-180	0.000682	0.000294	2.320	5629	5476	224242
Mbuti.DG	Russia_Afanasievo	FBD_M136.80-130	FBD_M136.130-180	0.000606	0.000258	2.349	5680	5541	229547
Mbuti.DG	lateMed_Khitan	FBD_M136.80-130	FBD_M136.dam	0.000744	0.000315	2.366	2006	1893	151937
Mbuti.DG	Shenxian	FBD_M136.80-130	FBD_M136.dam	0.001180	0.000417	2.826	1319	1200	100809

## Sheet: 6
pop1	pop2	pop3	pop4	f4	std.err	Z	ABAB	ABBA	SNPs
Mbuti.DG	Chemurchek_southAltai	FBD_M537.30-80	FBD_M537.80-130	-0.002220	0.000790	-2.811	1217	1333	52215
Mbuti.DG	Dzungaria_EBA1	FBD_M537.30-80	FBD_M537.dam	-0.002183	0.000874	-2.499	412	467	24986
Mbuti.DG	Thai.DG	FBD_M537.30-80	FBD_M537.80-130	-0.001365	0.000558	-2.446	1431	1511	58380
Mbuti.DG	Xitoucun	FBD_M537.30-80	FBD_M537.80-130	-0.002430	0.001025	-2.371	754	830	31617
Mbuti.DG	Dzungaria_EBA1	FBD_M537.30-80	FBD_M537.80-130	-0.001602	0.000730	-2.194	1214	1297	51761
Mbuti.DG	earlyMed_Uigur	FBD_M537.30-80	FBD_M537.80-130	-0.001138	0.000520	-2.190	1390	1456	58199
Mbuti.DG	Pakistan_IA_Katelai	FBD_M537.30-80	FBD_M537.80-130	-0.001139	0.000533	-2.137	1330	1394	56601
Mbuti.DG	Malaysia_LN.SG	FBD_M537.30-80	FBD_M537.dam	-0.002179	0.001026	-2.124	381	430	22699
Mbuti.DG	Boisman_MN	FBD_M537.30-80	FBD_M537.80-130	-0.001295	0.000620	-2.089	1338	1409	54531
Mbuti.DG	Xitoucun	FBD_M537.30-80	FBD_M537.all	-0.001612	0.000776	-2.078	629	689	37399
Mbuti.DG	Chemurchek_northAlai	FBD_M537.30-80	FBD_M537.dam	-0.001942	0.000973	-1.997	459	510	26495
Mbuti.DG	lateMed_Khitan	FBD_M537.30-80	FBD_M537.80-130	-0.001466	0.000746	-1.965	1249	1324	51239
Mbuti.DG	Naxi.DG	FBD_M537.30-80	FBD_M537.80-130	-0.001095	0.000559	-1.960	1449	1513	58382
Mbuti.DG	Tarim_EMBA1	FBD_M537.30-80	FBD_M537.80-130	-0.001238	0.000642	-1.929	1369	1441	57802
Mbuti.DG	Japan_Jomon	FBD_M537.30-80	FBD_M537.dam	-0.001703	0.000883	-1.927	430	472	24578
Mbuti.DG	Buryat.DG	FBD_M537.30-80	FBD_M537.80-130	-0.001198	0.000631	-1.898	1410	1480	58380
Mbuti.DG	Armenian.DG	FBD_M537.30-80	FBD_M537.80-130	-0.001009	0.000536	-1.883	1354	1413	58380
Mbuti.DG	Mongola.DG	FBD_M537.30-80	FBD_M537.80-130	-0.001063	0.000568	-1.872	1435	1497	58381
Mbuti.DG	AR_EN	FBD_M537.30-80	FBD_M537.80-130	-0.002379	0.001279	-1.860	462	509	19612
Mbuti.DG	Russia_Shamanka_Eneolithic.SG	FBD_M537.30-80	FBD_M537.80-130	-0.001018	0.000549	-1.854	1440	1499	58383
Mbuti.DG	Mongolia_Mongol	FBD_M537.30-80	FBD_M537.dam	-0.001771	0.000974	-1.818	420	462	23693
Mbuti.DG	Mongolia_EIA_4_Sagly	FBD_M537.30-80	FBD_M537.80-130	-0.000929	0.000514	-1.806	1368	1421	57548
Mbuti.DG	Russia_EHG	FBD_M537.30-80	FBD_M537.all	-0.001470	0.000826	-1.780	561	611	34598
Mbuti.DG	Russia_Afanasievo	FBD_M537.30-80	FBD_M537.80-130	-0.000927	0.000522	-1.775	1366	1420	57841
Mbuti.DG	Tujia.DG	FBD_M537.30-80	FBD_M537.80-130	-0.001022	0.000591	-1.729	1441	1501	58375
Mbuti.DG	Xitoucun	FBD_M537.30-80	FBD_M537.130-180	-0.001923	0.001140	-1.687	614	662	25245
Mbuti.DG	Oroqen.DG	FBD_M537.30-80	FBD_M537.80-130	-0.000973	0.000591	-1.645	1444	1501	58381
Mbuti.DG	Iranian.DG	FBD_M537.30-80	FBD_M537.80-130	-0.000894	0.000562	-1.591	1364	1416	58383
Mbuti.DG	Chemurchek_southAltai	FBD_M537.30-80	FBD_M537.130-180	-0.001333	0.000851	-1.567	986	1041	41786
Mbuti.DG	Russia_EHG	FBD_M537.30-80	FBD_M537.130-180	-0.001892	0.001211	-1.562	525	569	23129
Mbuti.DG	Mongolia_EBA_1_Ulgii	FBD_M537.30-80	FBD_M537.dam	-0.001232	0.000798	-1.544	450	483	26078
Mbuti.DG	Anatolia_N	FBD_M537.30-80	FBD_M537.80-130	-0.000771	0.000510	-1.512	1366	1410	58235
Mbuti.DG	Daur.DG	FBD_M537.30-80	FBD_M537.80-130	-0.000997	0.000663	-1.504	1453	1511	58240
Mbuti.DG	She.DG	FBD_M537.30-80	FBD_M537.80-130	-0.000862	0.000574	-1.502	1448	1499	58372
Mbuti.DG	Armenia_Caucasus_EBA_KuraAraxes	FBD_M537.30-80	FBD_M537.80-130	-0.001556	0.001036	-1.501	773	824	32918
Mbuti.DG	Tujia.DG	FBD_M537.30-80	FBD_M537.dam	-0.001051	0.000701	-1.499	496	525	27957
Mbuti.DG	Armenian.DG	FBD_M537.30-80	FBD_M537.dam	-0.000979	0.000656	-1.492	456	483	27960
Mbuti.DG	Bianbian	FBD_M537.30-80	FBD_M537.all	-0.001155	0.000782	-1.478	762	813	44614
Mbuti.DG	Iranian.DG	FBD_M537.30-80	FBD_M537.dam	-0.000925	0.000626	-1.477	459	485	27960
Mbuti.DG	Yankovsky_IA	FBD_M537.30-80	FBD_M537.80-130	-0.001426	0.000969	-1.472	950	1005	38733
Mbuti.DG	Shenxian	FBD_M537.30-80	FBD_M537.130-180	-0.001676	0.001143	-1.466	678	725	28419
Mbuti.DG	Baojianshan	FBD_M537.30-80	FBD_M537.80-130	-0.001314	0.000899	-1.462	1041	1099	43647
Mbuti.DG	Yi.DG	FBD_M537.30-80	FBD_M537.80-130	-0.000849	0.000585	-1.450	1448	1498	58380
Mbuti.DG	YR_LBIA	FBD_M537.30-80	FBD_M537.80-130	-0.000888	0.000621	-1.430	1454	1506	58141
Mbuti.DG	Russia_EHG	FBD_M537.30-80	FBD_M537.80-130	-0.001562	0.001094	-1.427	655	700	29085
Mbuti.DG	lateMed_Mongol	FBD_M537.30-80	FBD_M537.80-130	-0.000675	0.000481	-1.404	1440	1480	58383
Mbuti.DG	Oroqen.DG	FBD_M537.30-80	FBD_M537.dam	-0.000970	0.000701	-1.385	494	521	27959
Mbuti.DG	Chemurchek_southAltai	FBD_M537.30-80	FBD_M537.all	-0.000829	0.000600	-1.382	1050	1101	62128
Mbuti.DG	Mongolia_Khovsgol_LBA	FBD_M537.30-80	FBD_M537.80-130	-0.000765	0.000560	-1.367	1409	1453	57684
Mbuti.DG	Anatolia_N	FBD_M537.30-80	FBD_M537.dam	-0.000818	0.000600	-1.363	456	479	27913
Mbuti.DG	Iran_GanjDareh_N	FBD_M537.30-80	FBD_M537.80-130	-0.000833	0.000616	-1.351	1276	1322	55634
Mbuti.DG	lateXiongnu_sarmatian	FBD_M537.30-80	FBD_M537.80-130	-0.000710	0.000535	-1.327	1395	1436	58003
Mbuti.DG	Miaozigou_MN	FBD_M537.30-80	FBD_M537.dam	-0.002222	0.001679	-1.323	144	163	8683
Mbuti.DG	Mongolia_N_North	FBD_M537.30-80	FBD_M537.80-130	-0.000813	0.000615	-1.323	1378	1423	55954
Mbuti.DG	Korean.DG	FBD_M537.30-80	FBD_M537.80-130	-0.000761	0.000577	-1.318	1457	1502	58383
Mbuti.DG	Pakistan_IA_Katelai	FBD_M537.30-80	FBD_M537.all	-0.000542	0.000412	-1.314	1134	1170	67436
Mbuti.DG	Mongolia_LBA_3_MongunTaiga	FBD_M537.30-80	FBD_M537.80-130	-0.000844	0.000643	-1.312	1270	1315	53214
Mbuti.DG	Yankovsky_IA	FBD_M537.30-80	FBD_M537.dam	-0.001500	0.001144	-1.311	340	369	19247
Mbuti.DG	Mongolia_EBA_1_Ulgii	FBD_M537.30-80	FBD_M537.80-130	-0.000892	0.000682	-1.308	1317	1365	53707
Mbuti.DG	Upper_YR_LN	FBD_M537.30-80	FBD_M537.all	-0.000600	0.000460	-1.304	1219	1261	69382
Mbuti.DG	Yi.DG	FBD_M537.30-80	FBD_M537.all	-0.000579	0.000449	-1.290	1222	1263	69716
Mbuti.DG	Russia_Afanasievo	FBD_M537.30-80	FBD_M537.all	-0.000486	0.000392	-1.238	1163	1196	68978
Mbuti.DG	Japanese.DG	FBD_M537.30-80	FBD_M537.80-130	-0.000668	0.000543	-1.231	1456	1495	58382
Mbuti.DG	Tujia.DG	FBD_M537.30-80	FBD_M537.all	-0.000543	0.000443	-1.226	1224	1261	69710
Mbuti.DG	Dushan	FBD_M537.30-80	FBD_M537.dam	-0.001629	0.001334	-1.221	280	306	15987
Mbuti.DG	DevilsCave_N.SG	FBD_M537.30-80	FBD_M537.80-130	-0.000812	0.000671	-1.209	1464	1511	58378
Mbuti.DG	Kyang	FBD_M537.30-80	FBD_M537.80-130	-0.000668	0.000554	-1.206	1450	1489	58385
Mbuti.DG	Kinh.DG	FBD_M537.30-80	FBD_M537.80-130	-0.000695	0.000579	-1.201	1463	1504	58373
Mbuti.DG	YR_MN	FBD_M537.30-80	FBD_M537.80-130	-0.000802	0.000668	-1.201	1457	1504	58159
Mbuti.DG	Bianbian	FBD_M537.30-80	FBD_M537.80-130	-0.001149	0.000960	-1.196	903	945	37279
Mbuti.DG	Miao.DG	FBD_M537.30-80	FBD_M537.80-130	-0.000703	0.000590	-1.191	1467	1508	58378
Mbuti.DG	Altai_MLBA	FBD_M537.30-80	FBD_M537.dam	-0.000782	0.000661	-1.185	468	489	27436
Mbuti.DG	Suila	FBD_M537.30-80	FBD_M537.80-130	-0.001140	0.000964	-1.183	978	1023	39410
Mbuti.DG	Iran_GanjDareh_N	FBD_M537.30-80	FBD_M537.dam	-0.000888	0.000753	-1.180	446	470	26883
Mbuti.DG	Baojianshan	FBD_M537.30-80	FBD_M537.all	-0.000812	0.000692	-1.173	887	929	51849
Mbuti.DG	Hezhen.DG	FBD_M537.30-80	FBD_M537.dam	-0.000800	0.000684	-1.170	490	513	27960
Mbuti.DG	Dai.DG	FBD_M537.30-80	FBD_M537.80-130	-0.000593	0.000517	-1.147	1457	1492	58385
Mbuti.DG	Tarim_EMBA1	FBD_M537.30-80	FBD_M537.all	-0.000552	0.000484	-1.140	1172	1210	68972
Mbuti.DG	Ami.DG	FBD_M537.30-80	FBD_M537.80-130	-0.000667	0.000585	-1.139	1469	1508	58381
Mbuti.DG	She.DG	FBD_M537.30-80	FBD_M537.all	-0.000500	0.000446	-1.120	1219	1254	69704
Mbuti.DG	Upper_YR_IA	FBD_M537.30-80	FBD_M537.80-130	-0.000770	0.000691	-1.114	1413	1457	56441
Mbuti.DG	Hezhen.DG	FBD_M537.30-80	FBD_M537.80-130	-0.000641	0.000580	-1.106	1442	1479	58383
Mbuti.DG	Thai.DG	FBD_M537.30-80	FBD_M537.dam	-0.000738	0.000669	-1.102	495	515	27958
Mbuti.DG	WSHG	FBD_M537.30-80	FBD_M537.dam	-0.001060	0.000981	-1.081	384	408	22644
Mbuti.DG	Han.DG	FBD_M537.30-80	FBD_M537.80-130	-0.000584	0.000541	-1.079	1459	1493	58384
Mbuti.DG	Kinh.DG	FBD_M537.30-80	FBD_M537.dam	-0.000729	0.000677	-1.076	502	522	27956
Mbuti.DG	Thai.DG	FBD_M537.30-80	FBD_M537.all	-0.000460	0.000428	-1.076	1219	1251	69713
Mbuti.DG	Kyang	FBD_M537.30-80	FBD_M537.dam	-0.000720	0.000672	-1.072	498	518	27961
Mbuti.DG	Buryat.SG	FBD_M537.30-80	FBD_M537.80-130	-0.000697	0.000653	-1.067	1434	1474	58383
Mbuti.DG	earlyMed_Uigur	FBD_M537.30-80	FBD_M537.dam	-0.000634	0.000594	-1.067	476	493	27902
Mbuti.DG	lateXiongnu	FBD_M537.30-80	FBD_M537.80-130	-0.000543	0.000513	-1.060	1441	1472	58339
Mbuti.DG	Mongolia_Medieval	FBD_M537.30-80	FBD_M537.dam	-0.001467	0.001384	-1.060	247	268	14485
Mbuti.DG	Atayal.DG	FBD_M537.30-80	FBD_M537.80-130	-0.000752	0.000710	-1.058	1457	1501	58269
Mbuti.DG	Japanese.DG	FBD_M537.30-80	FBD_M537.all	-0.000441	0.000419	-1.053	1224	1255	69717
Mbuti.DG	Ami.DG	FBD_M537.30-80	FBD_M537.all	-0.000471	0.000449	-1.049	1237	1270	69717
Mbuti.DG	Bianbian	FBD_M537.30-80	FBD_M537.130-180	-0.001142	0.001094	-1.044	729	763	29620
Mbuti.DG	YR_LN	FBD_M537.30-80	FBD_M537.80-130	-0.000585	0.000561	-1.043	1462	1496	58360
Mbuti.DG	Tarim_EMBA1	FBD_M537.30-80	FBD_M537.dam	-0.000768	0.000737	-1.042	473	494	27749
Mbuti.DG	Upper_YR_IA	FBD_M537.30-80	FBD_M537.dam	-0.000803	0.000779	-1.030	486	508	27140
Mbuti.DG	Dzungaria_EBA1	FBD_M537.30-80	FBD_M537.130-180	-0.000852	0.000830	-1.026	1002	1038	41419
Mbuti.DG	Mongolia_LBA_3_MongunTaiga	FBD_M537.30-80	FBD_M537.all	-0.000490	0.000477	-1.026	1065	1096	63424
Mbuti.DG	WLR_LN	FBD_M537.30-80	FBD_M537.all	-0.000607	0.000592	-1.025	1046	1082	59469
Mbuti.DG	Mongolia_XiongNu.SG	FBD_M537.30-80	FBD_M537.80-130	-0.000658	0.000644	-1.023	1455	1493	58357
Mbuti.DG	lateXiongnu_sarmatian	FBD_M537.30-80	FBD_M537.dam	-0.000620	0.000608	-1.019	472	489	27820
Mbuti.DG	Upper_YR_IA	FBD_M537.30-80	FBD_M537.all	-0.000564	0.000555	-1.017	1200	1238	67338
Mbuti.DG	Mongolia_LBA_2_Ulaanzukh	FBD_M537.30-80	FBD_M537.80-130	-0.000689	0.000685	-1.006	1270	1306	51789
Mbuti.DG	Upper_YR_LN	FBD_M537.30-80	FBD_M537.80-130	-0.000609	0.000608	-1.001	1451	1487	58119
Mbuti.DG	Altai_MLBA	FBD_M537.30-80	FBD_M537.80-130	-0.000557	0.000558	-0.999	1370	1402	57039
Mbuti.DG	Naxi.DG	FBD_M537.30-80	FBD_M537.dam	-0.000633	0.000637	-0.994	505	523	27960
Mbuti.DG	China_Lahu.DG	FBD_M537.30-80	FBD_M537.80-130	-0.000590	0.000595	-0.991	1475	1509	58376
Mbuti.DG	Boisman_MN	FBD_M537.30-80	FBD_M537.all	-0.000459	0.000465	-0.988	1144	1173	64887
Mbuti.DG	Mongolia_LBA_2_Ulaanzukh	FBD_M537.30-80	FBD_M537.dam	-0.000734	0.000750	-0.978	440	459	25273
Mbuti.DG	Dushan	FBD_M537.30-80	FBD_M537.130-180	-0.001183	0.001212	-0.976	620	651	25877
Mbuti.DG	Xitoucun	FBD_M537.30-80	FBD_M537.dam	-0.001109	0.001138	-0.975	272	289	15686
Mbuti.DG	YR_MN	FBD_M537.30-80	FBD_M537.all	-0.000467	0.000486	-0.961	1229	1261	69420
Mbuti.DG	Iranian.DG	FBD_M537.30-80	FBD_M537.all	-0.000399	0.000417	-0.958	1152	1180	69718
Mbuti.DG	Atayal.DG	FBD_M537.30-80	FBD_M537.all	-0.000526	0.000550	-0.956	1216	1252	69584
Mbuti.DG	Chandman_IA	FBD_M537.30-80	FBD_M537.80-130	-0.000521	0.000554	-0.941	1384	1414	57485
Mbuti.DG	lateMed_Mongol	FBD_M537.30-80	FBD_M537.dam	-0.000536	0.000572	-0.937	495	510	27959
Mbuti.DG	Oroqen.DG	FBD_M537.30-80	FBD_M537.all	-0.000405	0.000435	-0.930	1224	1252	69714
Mbuti.DG	Russia_Shamanka_Eneolithic.SG	FBD_M537.30-80	FBD_M537.dam	-0.000600	0.000645	-0.929	498	515	27959
Mbuti.DG	Baojianshan	FBD_M537.30-80	FBD_M537.dam	-0.001006	0.001103	-0.912	373	395	21420
Mbuti.DG	Japan_Jomon	FBD_M537.30-80	FBD_M537.80-130	-0.000663	0.000730	-0.908	1236	1269	50247
Mbuti.DG	Bianbian	FBD_M537.30-80	FBD_M537.dam	-0.001097	0.001225	-0.896	333	354	18492
Mbuti.DG	earlyMed_Turk	FBD_M537.30-80	FBD_M537.80-130	-0.000495	0.000556	-0.891	1406	1434	57537
Mbuti.DG	Yankovsky_IA	FBD_M537.30-80	FBD_M537.130-180	-0.001038	0.001168	-0.889	797	829	30777
Mbuti.DG	Armenia_Caucasus_EBA_KuraAraxes	FBD_M537.30-80	FBD_M537.all	-0.000717	0.000810	-0.885	651	679	39126
Mbuti.DG	Tu.DG	FBD_M537.30-80	FBD_M537.80-130	-0.000517	0.000589	-0.877	1452	1483	58382
Mbuti.DG	Iran_GanjDareh_N	FBD_M537.30-80	FBD_M537.all	-0.000412	0.000470	-0.876	1086	1113	66192
Mbuti.DG	ARpost9K	FBD_M537.30-80	FBD_M537.dam	-0.000780	0.000893	-0.873	389	406	21462
Mbuti.DG	Armenian.DG	FBD_M537.30-80	FBD_M537.all	-0.000363	0.000424	-0.858	1154	1179	69715
Mbuti.DG	Japan_Jomon	FBD_M537.30-80	FBD_M537.all	-0.000483	0.000563	-0.857	1053	1082	59828
Mbuti.DG	earlyMed_Uigur	FBD_M537.30-80	FBD_M537.all	-0.000329	0.000387	-0.851	1179	1202	69452
Mbuti.DG	Chandman_IA	FBD_M537.30-80	FBD_M537.dam	-0.000561	0.000661	-0.849	477	492	27620
Mbuti.DG	AR_EN	FBD_M537.30-80	FBD_M537.130-180	-0.001243	0.001475	-0.843	400	420	15752
Mbuti.DG	Xiaojingshan	FBD_M537.30-80	FBD_M537.130-180	-0.000942	0.001137	-0.829	616	639	25031
Mbuti.DG	Mongolia_EBA_1_Ulgii	FBD_M537.30-80	FBD_M537.all	-0.000414	0.000500	-0.827	1104	1130	63905
Mbuti.DG	Boisman_MN	FBD_M537.30-80	FBD_M537.130-180	-0.000583	0.000706	-0.825	1101	1126	43551
Mbuti.DG	Thailand_IA.SG	FBD_M537.30-80	FBD_M537.all	-0.000628	0.000766	-0.820	623	647	37399
Mbuti.DG	Mongolia_EIA_4_Sagly	FBD_M537.30-80	FBD_M537.dam	-0.000488	0.000600	-0.814	472	486	27650
Mbuti.DG	Dai.DG	FBD_M537.30-80	FBD_M537.all	-0.000305	0.000384	-0.793	1222	1243	69721
Mbuti.DG	BaBanQinCen	FBD_M537.30-80	FBD_M537.80-130	-0.000673	0.000849	-0.792	1007	1034	40419
Mbuti.DG	Mongolia_LBA_4_CenterWest	FBD_M537.30-80	FBD_M537.80-130	-0.000453	0.000580	-0.781	1423	1449	57309
Mbuti.DG	Chemurchek_northAlai	FBD_M537.30-80	FBD_M537.all	-0.000463	0.000594	-0.780	1124	1154	65314
Mbuti.DG	Dzungaria_EBA1	FBD_M537.30-80	FBD_M537.all	-0.000433	0.000556	-0.778	1046	1073	61765
Mbuti.DG	AR_EN	FBD_M537.30-80	FBD_M537.dam	-0.001225	0.001591	-0.770	167	179	9626
Mbuti.DG	Mongolia_LBA_3_MongunTaiga	FBD_M537.30-80	FBD_M537.dam	-0.000590	0.000767	-0.770	445	460	25909
Mbuti.DG	Armenia_Caucasus_EBA_KuraAraxes	FBD_M537.30-80	FBD_M537.dam	-0.000937	0.001221	-0.768	271	287	16359
Mbuti.DG	Mongolia_MBA_2_Munkhkhairkhan	FBD_M537.30-80	FBD_M537.all	-0.000521	0.000679	-0.767	929	957	53947
Mbuti.DG	Boisman_MN	FBD_M537.30-80	FBD_M537.dam	-0.000571	0.000751	-0.761	471	486	26444
Mbuti.DG	Turkmenistan_Gonur_BA_1	FBD_M537.30-80	FBD_M537.80-130	-0.000491	0.000647	-0.759	1199	1224	50806
Mbuti.DG	Korean.DG	FBD_M537.30-80	FBD_M537.dam	-0.000487	0.000677	-0.720	500	514	27959
Mbuti.DG	Korean.DG	FBD_M537.30-80	FBD_M537.all	-0.000317	0.000448	-0.707	1233	1255	69718
Mbuti.DG	Mongolia_Khovsgol_LBA	FBD_M537.30-80	FBD_M537.all	-0.000304	0.000432	-0.705	1210	1230	68772
Mbuti.DG	Armenian.DG	FBD_M537.30-80	FBD_M537.130-180	-0.000407	0.000594	-0.686	1107	1126	46631
Mbuti.DG	Iran_GanjDareh_N	FBD_M537.30-80	FBD_M537.130-180	-0.000463	0.000687	-0.675	1052	1072	44420
Mbuti.DG	Mongolia_MBA_2_Munkhkhairkhan	FBD_M537.30-80	FBD_M537.80-130	-0.000585	0.000867	-0.674	1102	1128	45320
Mbuti.DG	China_Lahu.DG	FBD_M537.30-80	FBD_M537.all	-0.000317	0.000476	-0.666	1246	1268	69710
Mbuti.DG	DevilsCave_N.SG	FBD_M537.30-80	FBD_M537.dam	-0.000532	0.000802	-0.664	519	534	27957
Mbuti.DG	Mongolia_XiongNu_WE.SG	FBD_M537.30-80	FBD_M537.dam	-0.000601	0.000918	-0.655	444	459	25772
Mbuti.DG	Yumin	FBD_M537.30-80	FBD_M537.80-130	-0.000551	0.000872	-0.633	1150	1175	46467
Mbuti.DG	Daur.DG	FBD_M537.30-80	FBD_M537.all	-0.000310	0.000494	-0.629	1224	1246	69540
Mbuti.DG	lateXiongnu_sarmatian	FBD_M537.30-80	FBD_M537.all	-0.000258	0.000415	-0.622	1184	1202	69199
Mbuti.DG	Shenxian	FBD_M537.30-80	FBD_M537.all	-0.000470	0.000755	-0.622	699	718	41775
Mbuti.DG	BaBanQinCen	FBD_M537.30-80	FBD_M537.all	-0.000400	0.000644	-0.621	830	849	47920
Mbuti.DG	WLR_LN	FBD_M537.30-80	FBD_M537.80-130	-0.000485	0.000804	-0.603	1267	1291	49993
Mbuti.DG	Iranian.DG	FBD_M537.30-80	FBD_M537.130-180	-0.000359	0.000607	-0.592	1118	1135	46631
Mbuti.DG	Oroqen.DG	FBD_M537.30-80	FBD_M537.130-180	-0.000378	0.000655	-0.577	1189	1207	46625
Mbuti.DG	Pakistan_IA_Katelai	FBD_M537.30-80	FBD_M537.dam	-0.000352	0.000609	-0.577	467	477	27311
Mbuti.DG	Kyang	FBD_M537.30-80	FBD_M537.all	-0.000250	0.000435	-0.575	1222	1239	69721
Mbuti.DG	She.DG	FBD_M537.30-80	FBD_M537.dam	-0.000398	0.000705	-0.564	502	514	27956
Mbuti.DG	WSHG	FBD_M537.30-80	FBD_M537.130-180	-0.000482	0.000868	-0.556	889	906	36635
Mbuti.DG	Mongolia_LBA_3_MongunTaiga	FBD_M537.30-80	FBD_M537.130-180	-0.000404	0.000735	-0.550	1042	1059	42568
Mbuti.DG	Naxi.DG	FBD_M537.30-80	FBD_M537.all	-0.000235	0.000429	-0.549	1233	1250	69717
Mbuti.DG	Han.DG	FBD_M537.30-80	FBD_M537.dam	-0.000368	0.000679	-0.542	502	512	27961
Mbuti.DG	Buryat.DG	FBD_M537.30-80	FBD_M537.all	-0.000263	0.000489	-0.538	1217	1235	69708
Mbuti.DG	Russia_EHG	FBD_M537.30-80	FBD_M537.dam	-0.000712	0.001343	-0.530	233	243	14400
Mbuti.DG	earlyMed_Turk	FBD_M537.30-80	FBD_M537.all	-0.000231	0.000439	-0.527	1193	1209	68599
Mbuti.DG	YR_LBIA	FBD_M537.30-80	FBD_M537.all	-0.000243	0.000461	-0.526	1231	1248	69407
Mbuti.DG	Mongolia_Khovsgol_LBA	FBD_M537.30-80	FBD_M537.dam	-0.000330	0.000637	-0.518	492	501	27702
Mbuti.DG	Armenia_Caucasus_EBA_KuraAraxes	FBD_M537.30-80	FBD_M537.130-180	-0.000571	0.001113	-0.513	617	632	26274
Mbuti.DG	DevilsCave_N.SG	FBD_M537.30-80	FBD_M537.all	-0.000259	0.000513	-0.506	1240	1258	69710
Mbuti.DG	lateXiongnu	FBD_M537.30-80	FBD_M537.dam	-0.000311	0.000618	-0.503	502	510	27944
Mbuti.DG	Mongolia_Medieval	FBD_M537.30-80	FBD_M537.80-130	-0.000577	0.001150	-0.501	718	734	29053
Mbuti.DG	Mongolia_XiongNu_WE.SG	FBD_M537.30-80	FBD_M537.80-130	-0.000366	0.000737	-0.497	1273	1293	53782
Mbuti.DG	Miao.DG	FBD_M537.30-80	FBD_M537.all	-0.000231	0.000465	-0.496	1234	1251	69714
Mbuti.DG	AR14K	FBD_M537.30-80	FBD_M537.80-130	-0.000492	0.000997	-0.494	725	740	29968
Mbuti.DG	Japanese.DG	FBD_M537.30-80	FBD_M537.130-180	-0.000300	0.000616	-0.488	1194	1208	46631
Mbuti.DG	Russia_Afanasievo	FBD_M537.30-80	FBD_M537.dam	-0.000281	0.000590	-0.477	470	478	27781
Mbuti.DG	YR_LN	FBD_M537.30-80	FBD_M537.dam	-0.000321	0.000673	-0.477	501	510	27952
Mbuti.DG	Ulchi.DG	FBD_M537.30-80	FBD_M537.80-130	-0.000285	0.000611	-0.467	1463	1479	58379
Mbuti.DG	Dushan	FBD_M537.30-80	FBD_M537.all	-0.000366	0.000786	-0.466	663	677	38332
Mbuti.DG	ARpost9K	FBD_M537.30-80	FBD_M537.80-130	-0.000345	0.000748	-0.461	1076	1091	43582
Mbuti.DG	Tu.DG	FBD_M537.30-80	FBD_M537.all	-0.000198	0.000443	-0.448	1237	1250	69716
Mbuti.DG	Hezhen.DG	FBD_M537.30-80	FBD_M537.all	-0.000195	0.000436	-0.447	1222	1236	69719
Mbuti.DG	Japanese.DG	FBD_M537.30-80	FBD_M537.dam	-0.000300	0.000677	-0.442	507	515	27960
Mbuti.DG	LaCen	FBD_M537.30-80	FBD_M537.80-130	-0.000390	0.000886	-0.441	1120	1137	44623
Mbuti.DG	Mongolia_XiongNu_WE.SG	FBD_M537.30-80	FBD_M537.all	-0.000259	0.000590	-0.439	1086	1103	64115
Mbuti.DG	Russia_Caucasus_EBA_Yamnaya	FBD_M537.30-80	FBD_M537.dam	-0.000403	0.000926	-0.435	369	378	21531
Mbuti.DG	Kyang	FBD_M537.30-80	FBD_M537.130-180	-0.000259	0.000625	-0.415	1189	1201	46632
Mbuti.DG	Yankovsky_IA	FBD_M537.30-80	FBD_M537.all	-0.000307	0.000741	-0.415	799	813	46212
Mbuti.DG	WSHG	FBD_M537.30-80	FBD_M537.80-130	-0.000338	0.000819	-0.413	1117	1133	45960
Mbuti.DG	lateMed_Mongol	FBD_M537.30-80	FBD_M537.all	-0.000152	0.000370	-0.412	1224	1235	69711
Mbuti.DG	Kinh.DG	FBD_M537.30-80	FBD_M537.all	-0.000177	0.000438	-0.404	1237	1250	69708
Mbuti.DG	Daur.DG	FBD_M537.30-80	FBD_M537.dam	-0.000305	0.000790	-0.386	498	506	27894
Mbuti.DG	Mongolia_LBA_4_CenterWest	FBD_M537.30-80	FBD_M537.dam	-0.000251	0.000650	-0.386	496	503	27569
Mbuti.DG	Mongolia_XiongNu.SG	FBD_M537.30-80	FBD_M537.dam	-0.000292	0.000765	-0.382	510	518	27951
Mbuti.DG	YR_LN	FBD_M537.30-80	FBD_M537.all	-0.000166	0.000434	-0.381	1236	1248	69685
Mbuti.DG	Upper_YR_LN	FBD_M537.30-80	FBD_M537.dam	-0.000269	0.000714	-0.377	503	511	27859
Mbuti.DG	Anatolia_N	FBD_M537.30-80	FBD_M537.all	-0.000150	0.000403	-0.373	1162	1172	69499
Mbuti.DG	Mongolia_Mongol	FBD_M537.30-80	FBD_M537.80-130	-0.000286	0.000767	-0.373	1203	1216	48186
Mbuti.DG	Mongolia_N_East	FBD_M537.30-80	FBD_M537.dam	-0.000304	0.000846	-0.359	454	462	25489
Mbuti.DG	Chemurchek_northAlai	FBD_M537.30-80	FBD_M537.80-130	-0.000298	0.000832	-0.358	1355	1372	54840
Mbuti.DG	HMMH_MN	FBD_M537.30-80	FBD_M537.dam	-0.000433	0.001217	-0.356	305	313	17420
Mbuti.DG	WLR_BA	FBD_M537.30-80	FBD_M537.80-130	-0.000359	0.001015	-0.354	825	837	33165
Mbuti.DG	YR_MN	FBD_M537.30-80	FBD_M537.130-180	-0.000266	0.000764	-0.348	1195	1208	46442
Mbuti.DG	GaoHuaHua	FBD_M537.30-80	FBD_M537.80-130	-0.000256	0.000738	-0.347	1299	1313	51526
Mbuti.DG	Ulchi.DG	FBD_M537.30-80	FBD_M537.dam	-0.000246	0.000715	-0.344	504	510	27956
Mbuti.DG	Upper_YR_IA	FBD_M537.30-80	FBD_M537.130-180	-0.000255	0.000773	-0.330	1168	1179	45095
Mbuti.DG	Buryat.SG	FBD_M537.30-80	FBD_M537.all	-0.000163	0.000497	-0.327	1225	1237	69717
Mbuti.DG	WLR_MN	FBD_M537.30-80	FBD_M537.80-130	-0.000241	0.000742	-0.325	1454	1468	58089
Mbuti.DG	Malaysia_LN.SG	FBD_M537.30-80	FBD_M537.all	-0.000195	0.000667	-0.293	994	1005	56312
Mbuti.DG	lateXiongnu_sarmatian	FBD_M537.30-80	FBD_M537.130-180	-0.000168	0.000575	-0.292	1140	1147	46331
Mbuti.DG	Mongolia_N_North	FBD_M537.30-80	FBD_M537.all	-0.000137	0.000468	-0.292	1180	1189	66617
Mbuti.DG	AR_EN	FBD_M537.30-80	FBD_M537.all	-0.000275	0.000952	-0.289	405	411	23307
Mbuti.DG	Upper_YR_LN	FBD_M537.30-80	FBD_M537.130-180	-0.000198	0.000693	-0.286	1198	1207	46437
Mbuti.DG	Mongolia_EIA_4_Sagly	FBD_M537.30-80	FBD_M537.all	-0.000118	0.000415	-0.285	1170	1178	68598
Mbuti.DG	WSHG	FBD_M537.30-80	FBD_M537.all	-0.000161	0.000591	-0.272	933	942	54902
Mbuti.DG	Suila	FBD_M537.30-80	FBD_M537.all	-0.000201	0.000767	-0.262	829	838	46774
Mbuti.DG	BaBanQinCen	FBD_M537.30-80	FBD_M537.dam	-0.000240	0.000970	-0.247	356	360	19900
Mbuti.DG	Tu.DG	FBD_M537.30-80	FBD_M537.dam	-0.000165	0.000679	-0.244	497	502	27958
Mbuti.DG	Anatolia_N	FBD_M537.30-80	FBD_M537.130-180	-0.000139	0.000570	-0.243	1113	1120	46526
Mbuti.DG	Malaysia_LN.SG	FBD_M537.30-80	FBD_M537.80-130	-0.000218	0.000901	-0.242	1193	1204	47298
Mbuti.DG	Thai.DG	FBD_M537.30-80	FBD_M537.130-180	-0.000145	0.000636	-0.228	1196	1203	46627
Mbuti.DG	WLR_LN	FBD_M537.30-80	FBD_M537.dam	-0.000213	0.000951	-0.224	436	441	24243
Mbuti.DG	earlyMed_Turk	FBD_M537.30-80	FBD_M537.dam	-0.000153	0.000684	-0.223	489	494	27643
Mbuti.DG	Xiaojingshan	FBD_M537.30-80	FBD_M537.dam	-0.000258	0.001155	-0.223	285	289	15676
Mbuti.DG	Mongolia_XiongNu.SG	FBD_M537.30-80	FBD_M537.all	-0.000102	0.000479	-0.213	1223	1230	69673
Mbuti.DG	WLR_BA	FBD_M537.30-80	FBD_M537.all	-0.000147	0.000734	-0.200	701	707	39415
Mbuti.DG	YR_LBIA	FBD_M537.30-80	FBD_M537.dam	-0.000139	0.000695	-0.200	510	514	27851
Mbuti.DG	Suila	FBD_M537.30-80	FBD_M537.dam	-0.000234	0.001177	-0.199	349	354	19230
Mbuti.DG	Altai_MLBA	FBD_M537.30-80	FBD_M537.all	-0.000085	0.000458	-0.186	1172	1178	67975
Mbuti.DG	Lubrak	FBD_M537.30-80	FBD_M537.all	-0.000120	0.000672	-0.179	852	858	48472
Mbuti.DG	Russia_Afanasievo	FBD_M537.30-80	FBD_M537.130-180	-0.000099	0.000562	-0.176	1119	1124	46200
Mbuti.DG	Mongolia_MBA_2_Munkhkhairkhan	FBD_M537.30-80	FBD_M537.130-180	-0.000169	0.000973	-0.174	892	898	36155
Mbuti.DG	Dai.DG	FBD_M537.30-80	FBD_M537.dam	-0.000106	0.000624	-0.169	505	508	27961
Mbuti.DG	Mongolia_N_North	FBD_M537.30-80	FBD_M537.dam	-0.000121	0.000723	-0.167	497	500	27071
Mbuti.DG	Shenxian	FBD_M537.30-80	FBD_M537.dam	-0.000198	0.001260	-0.157	321	325	17501
Mbuti.DG	Shimao_LN	FBD_M537.30-80	FBD_M537.dam	-0.000128	0.000813	-0.157	501	504	27723
Mbuti.DG	Russia_Caucasus_EBA_Yamnaya	FBD_M537.30-80	FBD_M537.130-180	-0.000128	0.000822	-0.156	834	838	34777
Mbuti.DG	Miaozigou_MN	FBD_M537.30-80	FBD_M537.130-180	-0.000245	0.001594	-0.153	366	370	14304
Mbuti.DG	GaoHuaHua	FBD_M537.30-80	FBD_M537.dam	-0.000123	0.000887	-0.139	456	459	24944
Mbuti.DG	lateXiongnu	FBD_M537.30-80	FBD_M537.all	-0.000050	0.000389	-0.129	1231	1234	69644
Mbuti.DG	Miaozigou_MN	FBD_M537.30-80	FBD_M537.80-130	-0.000181	0.001429	-0.126	467	470	17979
Mbuti.DG	Shenxian	FBD_M537.30-80	FBD_M537.80-130	-0.000128	0.001035	-0.124	851	856	35368
Mbuti.DG	Turkmenistan_Gonur_BA_1	FBD_M537.30-80	FBD_M537.dam	-0.000092	0.000746	-0.124	419	421	24738
Mbuti.DG	Mongolia_XiongNu_WE.SG	FBD_M537.30-80	FBD_M537.130-180	-0.000102	0.000890	-0.114	1049	1053	42953
Mbuti.DG	Xiaojingshan	FBD_M537.30-80	FBD_M537.80-130	-0.000113	0.001039	-0.109	788	791	31418
Mbuti.DG	Malaysia_LN.SG	FBD_M537.30-80	FBD_M537.130-180	-0.000101	0.000991	-0.102	951	955	37852
Mbuti.DG	Xiaojingshan	FBD_M537.30-80	FBD_M537.all	-0.000073	0.000783	-0.093	651	654	37302
Mbuti.DG	HMMH_MN	FBD_M537.30-80	FBD_M537.130-180	-0.000084	0.001056	-0.080	736	738	29186
Mbuti.DG	China_Lahu.DG	FBD_M537.30-80	FBD_M537.dam	-0.000049	0.000718	-0.069	511	512	27956
Mbuti.DG	Mongolia_MBA_2_Munkhkhairkhan	FBD_M537.30-80	FBD_M537.dam	-0.000065	0.000992	-0.066	389	391	22344
Mbuti.DG	AR14K	FBD_M537.30-80	FBD_M537.130-180	-0.000068	0.001179	-0.058	593	594	23738
Mbuti.DG	HMMH_MN	FBD_M537.30-80	FBD_M537.all	-0.000046	0.000787	-0.058	763	765	42958
Mbuti.DG	Mongola.DG	FBD_M537.30-80	FBD_M537.all	-0.000021	0.000434	-0.048	1231	1232	69715
Mbuti.DG	Naxi.DG	FBD_M537.30-80	FBD_M537.130-180	-0.000030	0.000629	-0.048	1207	1208	46630
Mbuti.DG	Xibo.DG	FBD_M537.30-80	FBD_M537.dam	-0.000031	0.000696	-0.045	501	502	27959
Mbuti.DG	Chemurchek_northAlai	FBD_M537.30-80	FBD_M537.130-180	-0.000038	0.000882	-0.043	1098	1100	43827
Mbuti.DG	HMMH_MN	FBD_M537.30-80	FBD_M537.80-130	-0.000039	0.001013	-0.039	916	917	36283
Mbuti.DG	Russia_Caucasus_EBA_Yamnaya	FBD_M537.30-80	FBD_M537.80-130	-0.000030	0.000762	-0.039	1052	1053	43613
Mbuti.DG	Mongolia_LBA_4_CenterWest	FBD_M537.30-80	FBD_M537.all	-0.000014	0.000439	-0.032	1216	1217	68286
Mbuti.DG	Yi.DG	FBD_M537.30-80	FBD_M537.130-180	-0.000011	0.000638	-0.017	1201	1202	46628
Mbuti.DG	AR14K	FBD_M537.30-80	FBD_M537.dam	-0.000019	0.001226	-0.016	269	269	14968
Mbuti.DG	Japan_Jomon	FBD_M537.30-80	FBD_M537.130-180	-0.000011	0.000848	-0.013	1015	1016	40196
Mbuti.DG	Mongolia_N_East	FBD_M537.30-80	FBD_M537.80-130	-0.000009	0.000752	-0.012	1314	1314	52298
Mbuti.DG	Yumin	FBD_M537.30-80	FBD_M537.130-180	-0.000008	0.000961	-0.008	920	920	37065
Mbuti.DG	Suila	FBD_M537.30-80	FBD_M537.130-180	-0.000004	0.001088	-0.004	795	795	31573
Mbuti.DG	Shimao_LN	FBD_M537.30-80	FBD_M537.all	-0.000002	0.000530	-0.003	1231	1231	69073
Mbuti.DG	Dushan	FBD_M537.30-80	FBD_M537.80-130	0.000005	0.001067	0.005	791	791	32390
Mbuti.DG	Pakistan_IA_Katelai	FBD_M537.30-80	FBD_M537.130-180	0.000005	0.000578	0.009	1098	1098	45237
Mbuti.DG	Thailand_IA.SG	FBD_M537.30-80	FBD_M537.80-130	0.000012	0.000948	0.013	751	750	31474
Mbuti.DG	Atayal.DG	FBD_M537.30-80	FBD_M537.130-180	0.000019	0.000759	0.025	1199	1198	46547
Mbuti.DG	LaCen	FBD_M537.30-80	FBD_M537.all	0.000021	0.000658	0.032	949	948	53026
Mbuti.DG	Xibo.DG	FBD_M537.30-80	FBD_M537.all	0.000017	0.000456	0.037	1226	1225	69714
Mbuti.DG	Thailand_IA.SG	FBD_M537.30-80	FBD_M537.dam	0.000063	0.001224	0.052	261	260	15136
Mbuti.DG	Yumin	FBD_M537.30-80	FBD_M537.all	0.000039	0.000662	0.059	967	965	55360
Mbuti.DG	Russia_Shamanka_Eneolithic.SG	FBD_M537.30-80	FBD_M537.all	0.000026	0.000417	0.062	1237	1235	69716
Mbuti.DG	Ami.DG	FBD_M537.30-80	FBD_M537.dam	0.000049	0.000718	0.068	514	512	27960
Mbuti.DG	WLR_BA	FBD_M537.30-80	FBD_M537.130-180	0.000082	0.001103	0.074	681	679	26414
Mbuti.DG	Yi.DG	FBD_M537.30-80	FBD_M537.dam	0.000072	0.000685	0.104	513	511	27958
Mbuti.DG	Han.DG	FBD_M537.30-80	FBD_M537.all	0.000047	0.000420	0.111	1251	1248	69720
Mbuti.DG	Chemurchek_southAltai	FBD_M537.30-80	FBD_M537.dam	0.000114	0.001004	0.113	452	449	25320
Mbuti.DG	Thailand_IA.SG	FBD_M537.30-80	FBD_M537.130-180	0.000136	0.001188	0.114	629	625	25210
Mbuti.DG	Mongolia_N_North	FBD_M537.30-80	FBD_M537.130-180	0.000099	0.000675	0.147	1147	1142	44677
Mbuti.DG	Baojianshan	FBD_M537.30-80	FBD_M537.130-180	0.000151	0.000993	0.153	861	856	34931
Mbuti.DG	Miao.DG	FBD_M537.30-80	FBD_M537.dam	0.000116	0.000686	0.170	508	505	27957
Mbuti.DG	Tarim_EMBA1	FBD_M537.30-80	FBD_M537.130-180	0.000129	0.000683	0.188	1149	1143	46174
Mbuti.DG	Mongola.DG	FBD_M537.30-80	FBD_M537.dam	0.000130	0.000684	0.189	512	508	27958
Mbuti.DG	Mongolia_LBA_2_Ulaanzukh	FBD_M537.30-80	FBD_M537.130-180	0.000139	0.000736	0.189	1053	1047	41386
Mbuti.DG	WLR_LN	FBD_M537.30-80	FBD_M537.130-180	0.000172	0.000912	0.189	1059	1052	39995
Mbuti.DG	Shimao_LN	FBD_M537.30-80	FBD_M537.80-130	0.000129	0.000668	0.193	1458	1450	57877
Mbuti.DG	Xibo.DG	FBD_M537.30-80	FBD_M537.80-130	0.000117	0.000589	0.199	1472	1465	58379
Mbuti.DG	earlyMed_Uigur	FBD_M537.30-80	FBD_M537.130-180	0.000112	0.000558	0.201	1147	1142	46498
Mbuti.DG	Korean.DG	FBD_M537.30-80	FBD_M537.130-180	0.000139	0.000653	0.213	1210	1203	46631
Mbuti.DG	Shimao_LN	FBD_M537.30-80	FBD_M537.130-180	0.000163	0.000762	0.214	1194	1187	46232
Mbuti.DG	WLR_MN	FBD_M537.30-80	FBD_M537.130-180	0.000179	0.000835	0.214	1200	1191	46405
Mbuti.DG	lateMed_Khitan	FBD_M537.30-80	FBD_M537.dam	0.000204	0.000861	0.237	463	458	24942
Mbuti.DG	Buryat.SG	FBD_M537.30-80	FBD_M537.130-180	0.000172	0.000716	0.240	1183	1175	46630
Mbuti.DG	Buryat.SG	FBD_M537.30-80	FBD_M537.dam	0.000201	0.000788	0.255	503	498	27958
Mbuti.DG	Russia_Shamanka_Eneolithic.SG	FBD_M537.30-80	FBD_M537.130-180	0.000161	0.000627	0.256	1197	1190	46630
Mbuti.DG	Chandman_IA	FBD_M537.30-80	FBD_M537.130-180	0.000155	0.000599	0.258	1138	1131	45934
Mbuti.DG	Mongolia_Mongol	FBD_M537.30-80	FBD_M537.all	0.000155	0.000594	0.262	1024	1015	57368
Mbuti.DG	Lubrak	FBD_M537.30-80	FBD_M537.80-130	0.000242	0.000918	0.263	1020	1010	40708
Mbuti.DG	Mongolia_LBA_2_Ulaanzukh	FBD_M537.30-80	FBD_M537.all	0.000138	0.000519	0.266	1081	1072	61644
Mbuti.DG	WLR_MN	FBD_M537.30-80	FBD_M537.all	0.000157	0.000563	0.280	1244	1233	69338
Mbuti.DG	Ami.DG	FBD_M537.30-80	FBD_M537.130-180	0.000188	0.000657	0.286	1214	1206	46629
Mbuti.DG	YR_MN	FBD_M537.30-80	FBD_M537.dam	0.000239	0.000763	0.313	506	500	27854
Mbuti.DG	Daur.DG	FBD_M537.30-80	FBD_M537.130-180	0.000236	0.000754	0.314	1189	1178	46514
Mbuti.DG	ARpost9K	FBD_M537.30-80	FBD_M537.all	0.000177	0.000561	0.315	918	909	52141
Mbuti.DG	Dai.DG	FBD_M537.30-80	FBD_M537.130-180	0.000185	0.000575	0.321	1202	1193	46632
Mbuti.DG	Altai_MLBA	FBD_M537.30-80	FBD_M537.130-180	0.000203	0.000629	0.323	1132	1123	45558
Mbuti.DG	lateXiongnu	FBD_M537.30-80	FBD_M537.130-180	0.000188	0.000579	0.325	1187	1178	46595
Mbuti.DG	Buryat.DG	FBD_M537.30-80	FBD_M537.130-180	0.000247	0.000757	0.326	1195	1184	46629
Mbuti.DG	DevilsCave_N.SG	FBD_M537.30-80	FBD_M537.130-180	0.000253	0.000757	0.334	1221	1209	46625
Mbuti.DG	lateMed_Khitan	FBD_M537.30-80	FBD_M537.all	0.000185	0.000545	0.339	1071	1059	60942
Mbuti.DG	Turkmenistan_Gonur_BA_1	FBD_M537.30-80	FBD_M537.all	0.000163	0.000473	0.345	1012	1002	60474
Mbuti.DG	lateMed_Mongol	FBD_M537.30-80	FBD_M537.130-180	0.000201	0.000548	0.368	1193	1184	46630
Mbuti.DG	Liangdao2	FBD_M537.30-80	FBD_M537.all	0.000258	0.000699	0.368	1010	995	56627
Mbuti.DG	Miaozigou_MN	FBD_M537.30-80	FBD_M537.all	0.000429	0.001061	0.404	397	388	21372
Mbuti.DG	LaCen	FBD_M537.30-80	FBD_M537.dam	0.000420	0.001019	0.412	414	405	21903
Mbuti.DG	China_Lahu.DG	FBD_M537.30-80	FBD_M537.130-180	0.000279	0.000662	0.421	1221	1208	46624
Mbuti.DG	Chandman_IA	FBD_M537.30-80	FBD_M537.all	0.000185	0.000437	0.423	1193	1180	68548
Mbuti.DG	ARpost9K	FBD_M537.30-80	FBD_M537.130-180	0.000384	0.000888	0.432	893	880	34704
Mbuti.DG	She.DG	FBD_M537.30-80	FBD_M537.130-180	0.000300	0.000682	0.440	1198	1184	46620
Mbuti.DG	Atayal.DG	FBD_M537.30-80	FBD_M537.dam	0.000394	0.000852	0.463	514	503	27900
Mbuti.DG	LaCen	FBD_M537.30-80	FBD_M537.130-180	0.000457	0.000983	0.465	921	905	35707
Mbuti.DG	Tujia.DG	FBD_M537.30-80	FBD_M537.130-180	0.000306	0.000646	0.473	1209	1195	46625
Mbuti.DG	Mongolia_EBA_1_Ulgii	FBD_M537.30-80	FBD_M537.130-180	0.000359	0.000751	0.478	1087	1072	42940
Mbuti.DG	Kinh.DG	FBD_M537.30-80	FBD_M537.130-180	0.000316	0.000641	0.494	1217	1202	46624
Mbuti.DG	Han.DG	FBD_M537.30-80	FBD_M537.130-180	0.000309	0.000613	0.504	1208	1194	46632
Mbuti.DG	WLR_BA	FBD_M537.30-80	FBD_M537.dam	0.000670	0.001247	0.537	308	298	16105
Mbuti.DG	AR14K	FBD_M537.30-80	FBD_M537.all	0.000425	0.000778	0.547	621	606	36045
Mbuti.DG	AR13-10K	FBD_M537.30-80	FBD_M537.dam	0.000680	0.001190	0.571	266	257	14099
Mbuti.DG	Liangdao2	FBD_M537.30-80	FBD_M537.80-130	0.000494	0.000859	0.575	1205	1182	47645
Mbuti.DG	Mongolia_N_East	FBD_M537.30-80	FBD_M537.all	0.000323	0.000547	0.592	1101	1081	62222
Mbuti.DG	AR13-10K	FBD_M537.30-80	FBD_M537.130-180	0.000696	0.001102	0.631	570	554	22523
Mbuti.DG	YR_LN	FBD_M537.30-80	FBD_M537.130-180	0.000428	0.000665	0.643	1215	1195	46615
Mbuti.DG	Hezhen.DG	FBD_M537.30-80	FBD_M537.130-180	0.000445	0.000656	0.678	1201	1180	46630
Mbuti.DG	Russia_Caucasus_EBA_Yamnaya	FBD_M537.30-80	FBD_M537.all	0.000390	0.000570	0.683	878	858	51840
Mbuti.DG	AR13-10K	FBD_M537.30-80	FBD_M537.80-130	0.000702	0.000992	0.708	720	700	28300
Mbuti.DG	Mongola.DG	FBD_M537.30-80	FBD_M537.130-180	0.000493	0.000664	0.743	1199	1176	46629
Mbuti.DG	Yumin	FBD_M537.30-80	FBD_M537.dam	0.000867	0.001099	0.789	427	407	22833
Mbuti.DG	WLR_MN	FBD_M537.30-80	FBD_M537.dam	0.000745	0.000886	0.842	525	505	27835
Mbuti.DG	Lubrak	FBD_M537.30-80	FBD_M537.130-180	0.000823	0.000958	0.859	851	824	32554
Mbuti.DG	earlyMed_Turk	FBD_M537.30-80	FBD_M537.130-180	0.000563	0.000645	0.873	1170	1145	45970
Mbuti.DG	Mongolia_Khovsgol_LBA	FBD_M537.30-80	FBD_M537.130-180	0.000552	0.000612	0.901	1183	1157	46086
Mbuti.DG	Buryat.DG	FBD_M537.30-80	FBD_M537.dam	0.000702	0.000770	0.912	509	490	27956
Mbuti.DG	GaoHuaHua	FBD_M537.30-80	FBD_M537.all	0.000540	0.000580	0.930	1118	1085	61380
Mbuti.DG	Mongolia_EIA_4_Sagly	FBD_M537.30-80	FBD_M537.130-180	0.000532	0.000566	0.941	1139	1114	45986
Mbuti.DG	Ulchi.DG	FBD_M537.30-80	FBD_M537.all	0.000436	0.000455	0.958	1264	1234	69711
Mbuti.DG	Miao.DG	FBD_M537.30-80	FBD_M537.130-180	0.000638	0.000647	0.986	1223	1193	46628
Mbuti.DG	Liangdao2	FBD_M537.30-80	FBD_M537.130-180	0.001023	0.001012	1.011	974	935	38214
Mbuti.DG	Tu.DG	FBD_M537.30-80	FBD_M537.130-180	0.000676	0.000655	1.032	1211	1179	46629
Mbuti.DG	Mongolia_Medieval	FBD_M537.30-80	FBD_M537.130-180	0.001293	0.001252	1.033	587	557	23107
Mbuti.DG	Mongolia_LBA_4_CenterWest	FBD_M537.30-80	FBD_M537.130-180	0.000661	0.000625	1.058	1182	1152	45786
Mbuti.DG	BaBanQinCen	FBD_M537.30-80	FBD_M537.130-180	0.001049	0.000971	1.080	829	795	32283
Mbuti.DG	YR_LBIA	FBD_M537.30-80	FBD_M537.130-180	0.000788	0.000696	1.132	1223	1186	46446
Mbuti.DG	Mongolia_Medieval	FBD_M537.30-80	FBD_M537.all	0.001009	0.000878	1.149	611	576	34685
Mbuti.DG	Turkmenistan_Gonur_BA_1	FBD_M537.30-80	FBD_M537.130-180	0.000807	0.000698	1.157	997	964	40620
Mbuti.DG	Mongolia_XiongNu.SG	FBD_M537.30-80	FBD_M537.130-180	0.000852	0.000711	1.199	1218	1179	46607
Mbuti.DG	Mongolia_Mongol	FBD_M537.30-80	FBD_M537.130-180	0.001122	0.000921	1.219	997	954	38458
Mbuti.DG	lateMed_Khitan	FBD_M537.30-80	FBD_M537.130-180	0.001108	0.000861	1.286	1073	1028	40917
Mbuti.DG	Lubrak	FBD_M537.30-80	FBD_M537.dam	0.001417	0.001079	1.313	377	348	20060
Mbuti.DG	GaoHuaHua	FBD_M537.30-80	FBD_M537.130-180	0.001164	0.000842	1.381	1083	1035	41139
Mbuti.DG	Ulchi.DG	FBD_M537.30-80	FBD_M537.130-180	0.000928	0.000667	1.391	1224	1180	46627
Mbuti.DG	Liangdao2	FBD_M537.30-80	FBD_M537.dam	0.001554	0.001026	1.515	451	415	23294
Mbuti.DG	Mongolia_N_East	FBD_M537.30-80	FBD_M537.130-180	0.001275	0.000841	1.517	1110	1057	41797
Mbuti.DG	Xibo.DG	FBD_M537.30-80	FBD_M537.130-180	0.001024	0.000644	1.590	1211	1163	46627
Mbuti.DG	AR13-10K	FBD_M537.30-80	FBD_M537.all	0.001440	0.000726	1.982	622	573	34084

## Sheet: 7
pop1	pop2	pop3	pop4	f4	std.err	Z	ABAB	ABBA	SNPs
Mbuti.DG	Lubrak	FBD_M284.30-80	FBD_M284.130-180	-0.005079	0.001887	-2.692	196	242	9041
Mbuti.DG	Liangdao2	FBD_M284.30-80	FBD_M284.dam	-0.005053	0.002195	-2.302	59	82	4601
Mbuti.DG	Miao.DG	FBD_M284.30-80	FBD_M284.80-130	-0.002538	0.001124	-2.258	377	417	15809
Mbuti.DG	Lubrak	FBD_M284.30-80	FBD_M284.all	-0.001674	0.000753	-2.224	261	303	25514
Mbuti.DG	Shimao_LN	FBD_M284.30-80	FBD_M284.80-130	-0.002536	0.001317	-1.926	362	401	15606
Mbuti.DG	Iran_GanjDareh_N	FBD_M284.30-80	FBD_M284.80-130	-0.002342	0.001219	-1.921	313	347	14489
Mbuti.DG	LaCen	FBD_M284.30-80	FBD_M284.130-180	-0.003602	0.001897	-1.899	231	267	10123
Mbuti.DG	Shimao_LN	FBD_M284.30-80	FBD_M284.dam	-0.003247	0.001715	-1.894	76	95	5864
Mbuti.DG	Mongolia_Khovsgol_LBA	FBD_M284.30-80	FBD_M284.130-180	-0.001958	0.001047	-1.870	341	370	14639
Mbuti.DG	BaBanQinCen	FBD_M284.30-80	FBD_M284.80-130	-0.003082	0.001702	-1.811	217	247	9666
Mbuti.DG	lateMed_Khitan	FBD_M284.30-80	FBD_M284.130-180	-0.002751	0.001562	-1.761	281	315	12193
Mbuti.DG	AR14K	FBD_M284.30-80	FBD_M284.all	-0.001389	0.000818	-1.698	175	200	17852
Mbuti.DG	Liangdao2	FBD_M284.30-80	FBD_M284.130-180	-0.002974	0.001797	-1.655	269	303	11138
Mbuti.DG	lateMed_Khitan	FBD_M284.30-80	FBD_M284.dam	-0.003035	0.001839	-1.650	67	82	5025
Mbuti.DG	Oroqen.DG	FBD_M284.30-80	FBD_M284.dam	-0.002049	0.001273	-1.609	79	91	5917
Mbuti.DG	Dzungaria_EBA1	FBD_M284.30-80	FBD_M284.dam	-0.002720	0.001703	-1.597	65	80	5193
Mbuti.DG	earlyMed_Turk	FBD_M284.30-80	FBD_M284.80-130	-0.001772	0.001139	-1.555	353	380	15364
Mbuti.DG	Mongola.DG	FBD_M284.30-80	FBD_M284.dam	-0.002049	0.001327	-1.544	78	91	5918
Mbuti.DG	GaoHuaHua	FBD_M284.30-80	FBD_M284.all	-0.000951	0.000619	-1.535	389	422	34542
Mbuti.DG	Mongolia_XiongNu_WE.SG	FBD_M284.30-80	FBD_M284.130-180	-0.002280	0.001497	-1.523	306	338	13798
Mbuti.DG	AR_EN	FBD_M284.30-80	FBD_M284.130-180	-0.003691	0.002475	-1.491	98	116	4708
Mbuti.DG	Iran_GanjDareh_N	FBD_M284.30-80	FBD_M284.130-180	-0.001822	0.001226	-1.486	296	321	13699
Mbuti.DG	Tu.DG	FBD_M284.30-80	FBD_M284.dam	-0.001923	0.001301	-1.478	78	89	5916
Mbuti.DG	YR_LN	FBD_M284.30-80	FBD_M284.dam	-0.001880	0.001280	-1.468	82	93	5917
Mbuti.DG	Ulchi.DG	FBD_M284.30-80	FBD_M284.dam	-0.002007	0.001396	-1.438	82	94	5917
Mbuti.DG	Mongolia_LBA_2_Ulaanzukh	FBD_M284.30-80	FBD_M284.dam	-0.002213	0.001547	-1.431	65	76	5046
Mbuti.DG	DevilsCave_N.SG	FBD_M284.30-80	FBD_M284.dam	-0.002232	0.001564	-1.428	80	93	5917
Mbuti.DG	Suila	FBD_M284.30-80	FBD_M284.80-130	-0.002714	0.001903	-1.426	235	262	9855
Mbuti.DG	Mongolia_N_North	FBD_M284.30-80	FBD_M284.dam	-0.001983	0.001394	-1.422	73	84	5561
Mbuti.DG	Atayal.DG	FBD_M284.30-80	FBD_M284.130-180	-0.001859	0.001325	-1.404	356	384	14970
Mbuti.DG	LaCen	FBD_M284.30-80	FBD_M284.80-130	-0.002591	0.001847	-1.403	255	283	10821
Mbuti.DG	YR_MN	FBD_M284.30-80	FBD_M284.80-130	-0.001792	0.001278	-1.402	375	403	15709
Mbuti.DG	earlyMed_Turk	FBD_M284.30-80	FBD_M284.130-180	-0.001596	0.001142	-1.397	337	360	14543
Mbuti.DG	Malaysia_LN.SG	FBD_M284.30-80	FBD_M284.130-180	-0.002341	0.001676	-1.397	264	292	12172
Mbuti.DG	AR14K	FBD_M284.30-80	FBD_M284.80-130	-0.002951	0.002126	-1.388	140	158	6326
Mbuti.DG	Mongolia_EBA_1_Ulgii	FBD_M284.30-80	FBD_M284.130-180	-0.001840	0.001326	-1.388	299	322	12930
Mbuti.DG	Altai_MLBA	FBD_M284.30-80	FBD_M284.130-180	-0.001542	0.001125	-1.370	325	347	14326
Mbuti.DG	LaCen	FBD_M284.30-80	FBD_M284.all	-0.001019	0.000772	-1.320	308	337	28704
Mbuti.DG	Mongolia_XiongNu_WE.SG	FBD_M284.30-80	FBD_M284.dam	-0.002162	0.001654	-1.308	67	79	5454
Mbuti.DG	lateXiongnu	FBD_M284.30-80	FBD_M284.130-180	-0.001323	0.001013	-1.306	355	375	14964
Mbuti.DG	Yankovsky_IA	FBD_M284.30-80	FBD_M284.130-180	-0.002672	0.002092	-1.277	187	209	8171
Mbuti.DG	Mongolia_LBA_2_Ulaanzukh	FBD_M284.30-80	FBD_M284.130-180	-0.001841	0.001461	-1.260	283	306	12153
Mbuti.DG	She.DG	FBD_M284.30-80	FBD_M284.all	-0.000650	0.000521	-1.249	474	500	40547
Mbuti.DG	Ulchi.DG	FBD_M284.30-80	FBD_M284.130-180	-0.001497	0.001198	-1.249	360	382	15001
Mbuti.DG	Xiaojingshan	FBD_M284.30-80	FBD_M284.80-130	-0.002466	0.001993	-1.237	152	169	6978
Mbuti.DG	Xibo.DG	FBD_M284.30-80	FBD_M284.80-130	-0.001376	0.001118	-1.231	369	390	15809
Mbuti.DG	Anatolia_N	FBD_M284.30-80	FBD_M284.80-130	-0.001236	0.001008	-1.226	356	375	15708
Mbuti.DG	Mongolia_XiongNu_WE.SG	FBD_M284.30-80	FBD_M284.all	-0.000796	0.000650	-1.225	408	437	37180
Mbuti.DG	Buryat.SG	FBD_M284.30-80	FBD_M284.dam	-0.001880	0.001542	-1.219	84	95	5918
Mbuti.DG	Altai_MLBA	FBD_M284.30-80	FBD_M284.dam	-0.001635	0.001358	-1.204	75	84	5710
Mbuti.DG	Anatolia_N	FBD_M284.30-80	FBD_M284.130-180	-0.001185	0.000990	-1.197	326	344	14901
Mbuti.DG	Upper_YR_LN	FBD_M284.30-80	FBD_M284.130-180	-0.001453	0.001214	-1.197	353	375	14924
Mbuti.DG	Lubrak	FBD_M284.30-80	FBD_M284.80-130	-0.002198	0.001857	-1.184	222	243	9574
Mbuti.DG	Xiaojingshan	FBD_M284.30-80	FBD_M284.all	-0.000936	0.000794	-1.179	187	205	18877
Mbuti.DG	Ami.DG	FBD_M284.30-80	FBD_M284.dam	-0.001626	0.001388	-1.172	82	92	5918
Mbuti.DG	Naxi.DG	FBD_M284.30-80	FBD_M284.dam	-0.001429	0.001230	-1.162	81	89	5918
Mbuti.DG	Pakistan_IA_Katelai	FBD_M284.30-80	FBD_M284.80-130	-0.001226	0.001057	-1.160	333	351	14900
Mbuti.DG	BaBanQinCen	FBD_M284.30-80	FBD_M284.130-180	-0.002022	0.001784	-1.133	213	231	9051
Mbuti.DG	Mongolia_N_North	FBD_M284.30-80	FBD_M284.130-180	-0.001365	0.001209	-1.129	324	343	13789
Mbuti.DG	Japanese.DG	FBD_M284.30-80	FBD_M284.dam	-0.001373	0.001218	-1.128	82	90	5918
Mbuti.DG	ARpost9K	FBD_M284.30-80	FBD_M284.dam	-0.001974	0.001770	-1.115	56	64	4156
Mbuti.DG	Buryat.DG	FBD_M284.30-80	FBD_M284.80-130	-0.001487	0.001335	-1.114	384	407	15805
Mbuti.DG	earlyMed_Turk	FBD_M284.30-80	FBD_M284.all	-0.000523	0.000470	-1.111	448	468	39546
Mbuti.DG	Naxi.DG	FBD_M284.30-80	FBD_M284.130-180	-0.001197	0.001090	-1.099	357	375	15001
Mbuti.DG	YR_LN	FBD_M284.30-80	FBD_M284.80-130	-0.001169	0.001067	-1.096	380	398	15787
Mbuti.DG	She.DG	FBD_M284.30-80	FBD_M284.130-180	-0.001281	0.001171	-1.094	355	374	14999
Mbuti.DG	Chandman_IA	FBD_M284.30-80	FBD_M284.130-180	-0.001275	0.001169	-1.091	339	358	14540
Mbuti.DG	Hezhen.DG	FBD_M284.30-80	FBD_M284.130-180	-0.001264	0.001161	-1.088	362	381	15000
Mbuti.DG	YR_MN	FBD_M284.30-80	FBD_M284.all	-0.000599	0.000555	-1.080	473	497	40312
Mbuti.DG	Mongolia_XiongNu_WE.SG	FBD_M284.30-80	FBD_M284.80-130	-0.001562	0.001483	-1.054	333	356	14538
Mbuti.DG	lateXiongnu_sarmatian	FBD_M284.30-80	FBD_M284.130-180	-0.001100	0.001045	-1.053	338	354	14772
Mbuti.DG	Ami.DG	FBD_M284.30-80	FBD_M284.80-130	-0.001194	0.001136	-1.051	384	403	15810
Mbuti.DG	Dai.DG	FBD_M284.30-80	FBD_M284.130-180	-0.001045	0.000997	-1.048	360	375	15001
Mbuti.DG	Kinh.DG	FBD_M284.30-80	FBD_M284.80-130	-0.001178	0.001131	-1.041	378	397	15809
Mbuti.DG	BaBanQinCen	FBD_M284.30-80	FBD_M284.all	-0.000747	0.000722	-1.036	282	301	25712
Mbuti.DG	lateXiongnu	FBD_M284.30-80	FBD_M284.dam	-0.001141	0.001115	-1.023	80	87	5904
Mbuti.DG	Mongola.DG	FBD_M284.30-80	FBD_M284.130-180	-0.001181	0.001165	-1.013	356	374	15000
Mbuti.DG	Dushan	FBD_M284.30-80	FBD_M284.130-180	-0.002331	0.002303	-1.012	152	168	6917
Mbuti.DG	Iranian.DG	FBD_M284.30-80	FBD_M284.80-130	-0.001099	0.001086	-1.012	357	374	15809
Mbuti.DG	DevilsCave_N.SG	FBD_M284.30-80	FBD_M284.130-180	-0.001275	0.001267	-1.006	359	378	14997
Mbuti.DG	Tujia.DG	FBD_M284.30-80	FBD_M284.80-130	-0.001147	0.001144	-1.002	385	403	15807
Mbuti.DG	Tarim_EMBA1	FBD_M284.30-80	FBD_M284.130-180	-0.001230	0.001241	-0.992	341	359	14720
Mbuti.DG	AR13-10K	FBD_M284.30-80	FBD_M284.dam	-0.002447	0.002481	-0.986	31	37	2554
Mbuti.DG	Mongolia_EIA_4_Sagly	FBD_M284.30-80	FBD_M284.dam	-0.001184	0.001207	-0.980	75	82	5778
Mbuti.DG	Japanese.DG	FBD_M284.30-80	FBD_M284.130-180	-0.001036	0.001062	-0.975	356	371	15001
Mbuti.DG	Korean.DG	FBD_M284.30-80	FBD_M284.dam	-0.001204	0.001255	-0.959	79	87	5918
Mbuti.DG	Korean.DG	FBD_M284.30-80	FBD_M284.130-180	-0.001097	0.001145	-0.958	359	376	15001
Mbuti.DG	Tu.DG	FBD_M284.30-80	FBD_M284.80-130	-0.001067	0.001122	-0.951	380	397	15810
Mbuti.DG	Bianbian	FBD_M284.30-80	FBD_M284.130-180	-0.001984	0.002091	-0.949	171	187	7832
Mbuti.DG	YR_MN	FBD_M284.30-80	FBD_M284.dam	-0.001383	0.001463	-0.946	79	88	5881
Mbuti.DG	Miao.DG	FBD_M284.30-80	FBD_M284.130-180	-0.001081	0.001155	-0.935	363	379	15000
Mbuti.DG	Yankovsky_IA	FBD_M284.30-80	FBD_M284.dam	-0.002039	0.002193	-0.930	43	51	3556
Mbuti.DG	Mongolia_Khovsgol_LBA	FBD_M284.30-80	FBD_M284.all	-0.000424	0.000456	-0.929	453	470	39697
Mbuti.DG	Armenian.DG	FBD_M284.30-80	FBD_M284.130-180	-0.000997	0.001101	-0.905	336	351	15001
Mbuti.DG	Dzungaria_EBA1	FBD_M284.30-80	FBD_M284.130-180	-0.001315	0.001465	-0.897	300	317	13056
Mbuti.DG	ARpost9K	FBD_M284.30-80	FBD_M284.80-130	-0.001366	0.001530	-0.893	244	258	10320
Mbuti.DG	Dushan	FBD_M284.30-80	FBD_M284.all	-0.000820	0.000918	-0.893	207	223	19870
Mbuti.DG	Ami.DG	FBD_M284.30-80	FBD_M284.130-180	-0.001047	0.001175	-0.891	363	378	15001
Mbuti.DG	Mongolia_EBA_1_Ulgii	FBD_M284.30-80	FBD_M284.dam	-0.001319	0.001486	-0.888	71	78	5277
Mbuti.DG	Japanese.DG	FBD_M284.30-80	FBD_M284.80-130	-0.000978	0.001107	-0.883	384	400	15810
Mbuti.DG	Miao.DG	FBD_M284.30-80	FBD_M284.all	-0.000435	0.000496	-0.877	480	497	40550
Mbuti.DG	lateMed_Mongol	FBD_M284.30-80	FBD_M284.130-180	-0.000856	0.000980	-0.874	359	372	14996
Mbuti.DG	Xitoucun	FBD_M284.30-80	FBD_M284.80-130	-0.001765	0.002027	-0.871	172	184	7285
Mbuti.DG	WLR_MN	FBD_M284.30-80	FBD_M284.dam	-0.001338	0.001546	-0.866	78	86	5886
Mbuti.DG	lateXiongnu_sarmatian	FBD_M284.30-80	FBD_M284.80-130	-0.000915	0.001064	-0.859	361	375	15597
Mbuti.DG	Tujia.DG	FBD_M284.30-80	FBD_M284.130-180	-0.000931	0.001083	-0.859	354	368	15000
Mbuti.DG	Iranian.DG	FBD_M284.30-80	FBD_M284.130-180	-0.000914	0.001066	-0.857	337	351	15001
Mbuti.DG	Mongola.DG	FBD_M284.30-80	FBD_M284.80-130	-0.000925	0.001098	-0.843	386	400	15810
Mbuti.DG	GaoHuaHua	FBD_M284.30-80	FBD_M284.130-180	-0.001221	0.001449	-0.842	293	308	12576
Mbuti.DG	earlyMed_Uigur	FBD_M284.30-80	FBD_M284.80-130	-0.000859	0.001026	-0.838	369	383	15701
Mbuti.DG	Russia_Shamanka_Eneolithic.SG	FBD_M284.30-80	FBD_M284.dam	-0.001024	0.001224	-0.837	83	89	5915
Mbuti.DG	Shenxian	FBD_M284.30-80	FBD_M284.80-130	-0.001715	0.002052	-0.836	192	207	8477
Mbuti.DG	Mongolia_LBA_4_CenterWest	FBD_M284.30-80	FBD_M284.130-180	-0.000918	0.001108	-0.828	344	357	14402
Mbuti.DG	Upper_YR_LN	FBD_M284.30-80	FBD_M284.80-130	-0.000953	0.001153	-0.827	379	394	15728
Mbuti.DG	Mongolia_Medieval	FBD_M284.30-80	FBD_M284.130-180	-0.002053	0.002510	-0.818	144	156	5925
Mbuti.DG	Ulchi.DG	FBD_M284.30-80	FBD_M284.80-130	-0.000957	0.001171	-0.817	389	404	15808
Mbuti.DG	Lubrak	FBD_M284.30-80	FBD_M284.dam	-0.001615	0.002002	-0.807	49	55	3793
Mbuti.DG	Upper_YR_LN	FBD_M284.30-80	FBD_M284.all	-0.000421	0.000525	-0.801	468	485	40351
Mbuti.DG	earlyMed_Uigur	FBD_M284.30-80	FBD_M284.dam	-0.000936	0.001196	-0.783	79	85	5884
Mbuti.DG	Chemurchek_northAlai	FBD_M284.30-80	FBD_M284.130-180	-0.001261	0.001625	-0.776	320	337	13517
Mbuti.DG	GaoHuaHua	FBD_M284.30-80	FBD_M284.80-130	-0.001091	0.001405	-0.776	316	331	13287
Mbuti.DG	Chemurchek_southAltai	FBD_M284.30-80	FBD_M284.130-180	-0.001227	0.001583	-0.775	283	299	12527
Mbuti.DG	Yi.DG	FBD_M284.30-80	FBD_M284.130-180	-0.000897	0.001173	-0.765	367	381	14999
Mbuti.DG	Oroqen.DG	FBD_M284.30-80	FBD_M284.130-180	-0.000864	0.001133	-0.763	361	374	14996
Mbuti.DG	Thai.DG	FBD_M284.30-80	FBD_M284.130-180	-0.000847	0.001117	-0.758	361	374	15001
Mbuti.DG	Bianbian	FBD_M284.30-80	FBD_M284.dam	-0.001775	0.002358	-0.753	44	50	3428
Mbuti.DG	Mongolia_Khovsgol_LBA	FBD_M284.30-80	FBD_M284.80-130	-0.000781	0.001057	-0.739	369	381	15439
Mbuti.DG	Altai_MLBA	FBD_M284.30-80	FBD_M284.all	-0.000350	0.000475	-0.736	430	444	39049
Mbuti.DG	Mongolia_LBA_2_Ulaanzukh	FBD_M284.30-80	FBD_M284.80-130	-0.000969	0.001332	-0.728	305	317	12940
Mbuti.DG	earlyMed_Turk	FBD_M284.30-80	FBD_M284.dam	-0.000917	0.001272	-0.721	76	81	5782
Mbuti.DG	Tu.DG	FBD_M284.30-80	FBD_M284.all	-0.000355	0.000495	-0.716	475	489	40550
Mbuti.DG	Thailand_IA.SG	FBD_M284.30-80	FBD_M284.80-130	-0.001391	0.001967	-0.707	203	215	8506
Mbuti.DG	BaBanQinCen	FBD_M284.30-80	FBD_M284.dam	-0.001284	0.001964	-0.654	51	56	3837
Mbuti.DG	lateXiongnu	FBD_M284.30-80	FBD_M284.all	-0.000277	0.000426	-0.652	470	481	40462
Mbuti.DG	Yumin	FBD_M284.30-80	FBD_M284.130-180	-0.001206	0.001854	-0.651	238	250	10400
Mbuti.DG	Atayal.DG	FBD_M284.30-80	FBD_M284.dam	-0.000994	0.001532	-0.649	83	89	5908
Mbuti.DG	Russia_Shamanka_Eneolithic.SG	FBD_M284.30-80	FBD_M284.130-180	-0.000713	0.001102	-0.647	359	370	15001
Mbuti.DG	Malaysia_LN.SG	FBD_M284.30-80	FBD_M284.80-130	-0.001094	0.001703	-0.643	304	318	12795
Mbuti.DG	Upper_YR_IA	FBD_M284.30-80	FBD_M284.dam	-0.000978	0.001525	-0.641	76	81	5708
Mbuti.DG	Naxi.DG	FBD_M284.30-80	FBD_M284.80-130	-0.000672	0.001052	-0.639	383	394	15810
Mbuti.DG	Boisman_MN	FBD_M284.30-80	FBD_M284.130-180	-0.000839	0.001314	-0.638	315	326	13229
Mbuti.DG	Kyang	FBD_M284.30-80	FBD_M284.80-130	-0.000667	0.001053	-0.633	379	390	15810
Mbuti.DG	Turkmenistan_Gonur_BA_1	FBD_M284.30-80	FBD_M284.130-180	-0.000803	0.001282	-0.626	265	275	12109
Mbuti.DG	Dzungaria_EBA1	FBD_M284.30-80	FBD_M284.all	-0.000380	0.000609	-0.624	401	414	35569
Mbuti.DG	AR13-10K	FBD_M284.30-80	FBD_M284.all	-0.000549	0.000886	-0.619	167	176	16693
Mbuti.DG	Chandman_IA	FBD_M284.30-80	FBD_M284.80-130	-0.000706	0.001141	-0.619	356	367	15362
Mbuti.DG	WLR_MN	FBD_M284.30-80	FBD_M284.130-180	-0.000853	0.001383	-0.617	356	369	14890
Mbuti.DG	Baojianshan	FBD_M284.30-80	FBD_M284.130-180	-0.001153	0.001892	-0.609	225	236	9940
Mbuti.DG	Mongolia_EIA_4_Sagly	FBD_M284.30-80	FBD_M284.130-180	-0.000625	0.001042	-0.600	336	345	14532
Mbuti.DG	Japan_Jomon	FBD_M284.30-80	FBD_M284.130-180	-0.000882	0.001471	-0.599	267	277	11608
Mbuti.DG	Dai.DG	FBD_M284.30-80	FBD_M284.80-130	-0.000617	0.001039	-0.594	389	399	15810
Mbuti.DG	Mongolia_Mongol	FBD_M284.30-80	FBD_M284.80-130	-0.000920	0.001571	-0.585	274	285	11735
Mbuti.DG	WLR_BA	FBD_M284.30-80	FBD_M284.80-130	-0.001202	0.002084	-0.577	205	215	8320
Mbuti.DG	Japan_Jomon	FBD_M284.30-80	FBD_M284.dam	-0.000988	0.001742	-0.567	66	71	4856
Mbuti.DG	AR13-10K	FBD_M284.30-80	FBD_M284.80-130	-0.001228	0.002182	-0.563	134	142	6004
Mbuti.DG	Iranian.DG	FBD_M284.30-80	FBD_M284.dam	-0.000697	0.001242	-0.561	78	82	5918
Mbuti.DG	Korean.DG	FBD_M284.30-80	FBD_M284.80-130	-0.000640	0.001144	-0.560	390	400	15809
Mbuti.DG	Kyang	FBD_M284.30-80	FBD_M284.dam	-0.000717	0.001295	-0.553	84	88	5918
Mbuti.DG	Dai.DG	FBD_M284.30-80	FBD_M284.dam	-0.000638	0.001156	-0.552	84	88	5918
Mbuti.DG	Boisman_MN	FBD_M284.30-80	FBD_M284.dam	-0.000792	0.001474	-0.537	75	79	5362
Mbuti.DG	Mongolia_EIA_4_Sagly	FBD_M284.30-80	FBD_M284.80-130	-0.000551	0.001029	-0.535	361	369	15369
Mbuti.DG	WLR_BA	FBD_M284.30-80	FBD_M284.all	-0.000471	0.000905	-0.521	253	263	21575
Mbuti.DG	Mongolia_Medieval	FBD_M284.30-80	FBD_M284.all	-0.000480	0.000936	-0.514	178	186	17691
Mbuti.DG	lateXiongnu	FBD_M284.30-80	FBD_M284.80-130	-0.000514	0.001002	-0.513	381	389	15772
Mbuti.DG	Xitoucun	FBD_M284.30-80	FBD_M284.dam	-0.001133	0.002227	-0.509	38	41	2941
Mbuti.DG	Ulchi.DG	FBD_M284.30-80	FBD_M284.all	-0.000250	0.000499	-0.500	478	489	40549
Mbuti.DG	YR_LBIA	FBD_M284.30-80	FBD_M284.dam	-0.000691	0.001389	-0.497	83	87	5877
Mbuti.DG	Yi.DG	FBD_M284.30-80	FBD_M284.dam	-0.000613	0.001243	-0.493	84	87	5917
Mbuti.DG	Shenxian	FBD_M284.30-80	FBD_M284.all	-0.000432	0.000886	-0.487	246	256	22402
Mbuti.DG	Buryat.DG	FBD_M284.30-80	FBD_M284.130-180	-0.000631	0.001304	-0.484	366	375	14999
Mbuti.DG	Han.DG	FBD_M284.30-80	FBD_M284.130-180	-0.000514	0.001069	-0.481	360	368	15000
Mbuti.DG	Russia_Afanasievo	FBD_M284.30-80	FBD_M284.130-180	-0.000496	0.001053	-0.471	338	345	14667
Mbuti.DG	Buryat.SG	FBD_M284.30-80	FBD_M284.80-130	-0.000609	0.001301	-0.468	380	389	15810
Mbuti.DG	AR_EN	FBD_M284.30-80	FBD_M284.dam	-0.001407	0.003054	-0.461	26	28	1925
Mbuti.DG	Japan_Jomon	FBD_M284.30-80	FBD_M284.all	-0.000286	0.000637	-0.449	363	372	32639
Mbuti.DG	Yi.DG	FBD_M284.30-80	FBD_M284.80-130	-0.000482	0.001077	-0.448	387	395	15809
Mbuti.DG	Mongolia_XiongNu.SG	FBD_M284.30-80	FBD_M284.all	-0.000239	0.000537	-0.444	470	479	40524
Mbuti.DG	Thai.DG	FBD_M284.30-80	FBD_M284.all	-0.000213	0.000481	-0.442	475	483	40549
Mbuti.DG	Miaozigou_MN	FBD_M284.30-80	FBD_M284.all	-0.000524	0.001197	-0.438	128	134	11764
Mbuti.DG	Mongolia_XiongNu.SG	FBD_M284.30-80	FBD_M284.dam	-0.000585	0.001338	-0.437	80	84	5913
Mbuti.DG	Mongolia_N_East	FBD_M284.30-80	FBD_M284.all	-0.000263	0.000604	-0.436	401	410	34799
Mbuti.DG	Mongolia_XiongNu.SG	FBD_M284.30-80	FBD_M284.80-130	-0.000538	0.001233	-0.436	377	386	15804
Mbuti.DG	China_Lahu.DG	FBD_M284.30-80	FBD_M284.130-180	-0.000464	0.001114	-0.416	363	370	15001
Mbuti.DG	Liangdao2	FBD_M284.30-80	FBD_M284.all	-0.000290	0.000706	-0.410	351	360	31076
Mbuti.DG	Atayal.DG	FBD_M284.30-80	FBD_M284.80-130	-0.000499	0.001234	-0.404	384	392	15788
Mbuti.DG	Tu.DG	FBD_M284.30-80	FBD_M284.130-180	-0.000431	0.001116	-0.386	359	366	15001
Mbuti.DG	Altai_MLBA	FBD_M284.30-80	FBD_M284.80-130	-0.000432	0.001123	-0.385	349	356	15191
Mbuti.DG	Dai.DG	FBD_M284.30-80	FBD_M284.all	-0.000163	0.000427	-0.383	478	485	40552
Mbuti.DG	WLR_BA	FBD_M284.30-80	FBD_M284.130-180	-0.000816	0.002151	-0.379	187	193	7765
Mbuti.DG	Malaysia_LN.SG	FBD_M284.30-80	FBD_M284.all	-0.000272	0.000726	-0.374	365	374	32684
Mbuti.DG	AR14K	FBD_M284.30-80	FBD_M284.130-180	-0.000805	0.002185	-0.369	141	146	6002
Mbuti.DG	lateMed_Mongol	FBD_M284.30-80	FBD_M284.80-130	-0.000347	0.000956	-0.363	385	390	15802
Mbuti.DG	She.DG	FBD_M284.30-80	FBD_M284.80-130	-0.000419	0.001154	-0.363	387	394	15808
Mbuti.DG	Naxi.DG	FBD_M284.30-80	FBD_M284.all	-0.000172	0.000477	-0.360	479	485	40552
Mbuti.DG	LaCen	FBD_M284.30-80	FBD_M284.dam	-0.000801	0.002251	-0.356	60	64	4263
Mbuti.DG	Dushan	FBD_M284.30-80	FBD_M284.80-130	-0.000757	0.002158	-0.351	176	182	7430
Mbuti.DG	Yumin	FBD_M284.30-80	FBD_M284.dam	-0.000736	0.002120	-0.347	58	61	4414
Mbuti.DG	Han.DG	FBD_M284.30-80	FBD_M284.dam	-0.000387	0.001167	-0.332	84	86	5918
Mbuti.DG	earlyMed_Uigur	FBD_M284.30-80	FBD_M284.130-180	-0.000341	0.001035	-0.330	349	355	14894
Mbuti.DG	Kyang	FBD_M284.30-80	FBD_M284.130-180	-0.000359	0.001096	-0.328	362	367	15001
Mbuti.DG	HMMH_MN	FBD_M284.30-80	FBD_M284.130-180	-0.000610	0.001871	-0.326	215	220	9285
Mbuti.DG	Han.DG	FBD_M284.30-80	FBD_M284.80-130	-0.000340	0.001070	-0.318	391	396	15810
Mbuti.DG	lateMed_Mongol	FBD_M284.30-80	FBD_M284.all	-0.000130	0.000415	-0.314	476	481	40534
Mbuti.DG	lateXiongnu_sarmatian	FBD_M284.30-80	FBD_M284.dam	-0.000353	0.001188	-0.297	78	81	5857
Mbuti.DG	Tujia.DG	FBD_M284.30-80	FBD_M284.all	-0.000139	0.000469	-0.296	474	479	40547
Mbuti.DG	Miaozigou_MN	FBD_M284.30-80	FBD_M284.130-180	-0.000821	0.002884	-0.285	99	103	4262
Mbuti.DG	WSHG	FBD_M284.30-80	FBD_M284.130-180	-0.000450	0.001578	-0.285	239	244	10273
Mbuti.DG	Korean.DG	FBD_M284.30-80	FBD_M284.all	-0.000139	0.000490	-0.283	479	484	40549
Mbuti.DG	DevilsCave_N.SG	FBD_M284.30-80	FBD_M284.all	-0.000158	0.000561	-0.282	486	492	40541
Mbuti.DG	lateMed_Mongol	FBD_M284.30-80	FBD_M284.dam	-0.000283	0.001073	-0.264	84	85	5916
Mbuti.DG	Mongolia_Khovsgol_LBA	FBD_M284.30-80	FBD_M284.dam	-0.000283	0.001153	-0.245	80	82	5812
Mbuti.DG	Russia_Afanasievo	FBD_M284.30-80	FBD_M284.80-130	-0.000253	0.001041	-0.243	360	363	15470
Mbuti.DG	Bianbian	FBD_M284.30-80	FBD_M284.all	-0.000193	0.000799	-0.242	235	240	22853
Mbuti.DG	Suila	FBD_M284.30-80	FBD_M284.all	-0.000193	0.000805	-0.239	295	300	25732
Mbuti.DG	Tarim_EMBA1	FBD_M284.30-80	FBD_M284.80-130	-0.000292	0.001249	-0.234	366	370	15519
Mbuti.DG	Hezhen.DG	FBD_M284.30-80	FBD_M284.80-130	-0.000261	0.001118	-0.233	385	389	15809
Mbuti.DG	DevilsCave_N.SG	FBD_M284.30-80	FBD_M284.80-130	-0.000306	0.001316	-0.232	397	402	15807
Mbuti.DG	YR_LN	FBD_M284.30-80	FBD_M284.130-180	-0.000263	0.001144	-0.229	367	371	14978
Mbuti.DG	YR_LN	FBD_M284.30-80	FBD_M284.all	-0.000106	0.000473	-0.224	480	484	40509
Mbuti.DG	WLR_LN	FBD_M284.30-80	FBD_M284.130-180	-0.000350	0.001575	-0.223	284	289	12007
Mbuti.DG	Oroqen.DG	FBD_M284.30-80	FBD_M284.all	-0.000108	0.000495	-0.218	478	482	40547
Mbuti.DG	Armenian.DG	FBD_M284.30-80	FBD_M284.80-130	-0.000221	0.001068	-0.207	359	363	15808
Mbuti.DG	WLR_MN	FBD_M284.30-80	FBD_M284.80-130	-0.000273	0.001324	-0.206	372	377	15719
Mbuti.DG	Suila	FBD_M284.30-80	FBD_M284.130-180	-0.000395	0.001989	-0.199	222	226	9174
Mbuti.DG	WLR_MN	FBD_M284.30-80	FBD_M284.all	-0.000118	0.000602	-0.196	479	484	40270
Mbuti.DG	Shenxian	FBD_M284.30-80	FBD_M284.dam	-0.000449	0.002332	-0.192	46	48	3343
Mbuti.DG	Ami.DG	FBD_M284.30-80	FBD_M284.all	-0.000096	0.000509	-0.188	485	488	40551
Mbuti.DG	ARpost9K	FBD_M284.30-80	FBD_M284.all	-0.000119	0.000642	-0.186	306	309	27754
Mbuti.DG	Baojianshan	FBD_M284.30-80	FBD_M284.dam	-0.000422	0.002274	-0.186	60	62	4148
Mbuti.DG	Liangdao2	FBD_M284.30-80	FBD_M284.80-130	-0.000305	0.001668	-0.183	272	276	11871
Mbuti.DG	Dzungaria_EBA1	FBD_M284.30-80	FBD_M284.80-130	-0.000253	0.001398	-0.181	326	330	13808
Mbuti.DG	Kinh.DG	FBD_M284.30-80	FBD_M284.dam	-0.000232	0.001289	-0.180	85	86	5916
Mbuti.DG	WLR_LN	FBD_M284.30-80	FBD_M284.80-130	-0.000258	0.001460	-0.177	312	316	12770
Mbuti.DG	Chemurchek_northAlai	FBD_M284.30-80	FBD_M284.dam	-0.000298	0.001717	-0.173	75	77	5462
Mbuti.DG	Japanese.DG	FBD_M284.30-80	FBD_M284.all	-0.000083	0.000488	-0.171	481	484	40551
Mbuti.DG	Mongolia_Mongol	FBD_M284.30-80	FBD_M284.130-180	-0.000277	0.001706	-0.162	261	264	10992
Mbuti.DG	Russia_Shamanka_Eneolithic.SG	FBD_M284.30-80	FBD_M284.80-130	-0.000172	0.001063	-0.162	385	388	15808
Mbuti.DG	HMMH_MN	FBD_M284.30-80	FBD_M284.80-130	-0.000304	0.001890	-0.161	242	245	9869
Mbuti.DG	Bianbian	FBD_M284.30-80	FBD_M284.80-130	-0.000318	0.002024	-0.157	200	203	8398
Mbuti.DG	Daur.DG	FBD_M284.30-80	FBD_M284.130-180	-0.000198	0.001294	-0.153	367	370	14964
Mbuti.DG	Yankovsky_IA	FBD_M284.30-80	FBD_M284.all	-0.000116	0.000802	-0.145	244	247	23686
Mbuti.DG	Mongolia_N_East	FBD_M284.30-80	FBD_M284.dam	-0.000243	0.001707	-0.142	74	75	5147
Mbuti.DG	Yumin	FBD_M284.30-80	FBD_M284.all	-0.000107	0.000799	-0.134	318	322	29556
Mbuti.DG	AR13-10K	FBD_M284.30-80	FBD_M284.130-180	-0.000278	0.002142	-0.130	126	128	5552
Mbuti.DG	Russia_Afanasievo	FBD_M284.30-80	FBD_M284.dam	-0.000145	0.001192	-0.122	77	78	5809
Mbuti.DG	Kinh.DG	FBD_M284.30-80	FBD_M284.130-180	-0.000131	0.001081	-0.121	366	367	14999
Mbuti.DG	Oroqen.DG	FBD_M284.30-80	FBD_M284.80-130	-0.000127	0.001141	-0.111	389	391	15807
Mbuti.DG	Upper_YR_LN	FBD_M284.30-80	FBD_M284.dam	-0.000140	0.001352	-0.104	82	83	5891
Mbuti.DG	Xibo.DG	FBD_M284.30-80	FBD_M284.all	-0.000046	0.000475	-0.097	470	472	40548
Mbuti.DG	WSHG	FBD_M284.30-80	FBD_M284.80-130	-0.000148	0.001634	-0.091	251	252	10960
Mbuti.DG	Tarim_EMBA1	FBD_M284.30-80	FBD_M284.dam	-0.000119	0.001365	-0.087	78	79	5830
Mbuti.DG	Upper_YR_IA	FBD_M284.30-80	FBD_M284.130-180	-0.000116	0.001335	-0.087	352	353	14344
Mbuti.DG	Shimao_LN	FBD_M284.30-80	FBD_M284.all	-0.000050	0.000582	-0.086	470	472	40072
Mbuti.DG	Armenia_Caucasus_EBA_KuraAraxes	FBD_M284.30-80	FBD_M284.130-180	-0.000182	0.002130	-0.085	155	156	7107
Mbuti.DG	Mongolia_LBA_2_Ulaanzukh	FBD_M284.30-80	FBD_M284.all	-0.000043	0.000585	-0.073	381	382	33957
Mbuti.DG	Mongolia_MBA_2_Munkhkhairkhan	FBD_M284.30-80	FBD_M284.dam	-0.000144	0.002154	-0.067	59	60	4328
Mbuti.DG	WSHG	FBD_M284.30-80	FBD_M284.dam	-0.000123	0.001922	-0.064	61	62	4414
Mbuti.DG	Xiaojingshan	FBD_M284.30-80	FBD_M284.dam	-0.000147	0.002443	-0.060	38	39	2829
Mbuti.DG	Kinh.DG	FBD_M284.30-80	FBD_M284.all	-0.000028	0.000472	-0.059	479	480	40547
Mbuti.DG	Mongolia_LBA_4_CenterWest	FBD_M284.30-80	FBD_M284.all	-0.000023	0.000470	-0.049	454	455	39240
Mbuti.DG	Miaozigou_MN	FBD_M284.30-80	FBD_M284.80-130	-0.000139	0.002873	-0.048	111	112	4507
Mbuti.DG	Iran_GanjDareh_N	FBD_M284.30-80	FBD_M284.all	-0.000024	0.000507	-0.047	402	403	37525
Mbuti.DG	WLR_LN	FBD_M284.30-80	FBD_M284.dam	-0.000077	0.001748	-0.044	67	67	4864
Mbuti.DG	China_Lahu.DG	FBD_M284.30-80	FBD_M284.80-130	-0.000040	0.001101	-0.036	388	388	15810
Mbuti.DG	lateMed_Khitan	FBD_M284.30-80	FBD_M284.80-130	-0.000048	0.001444	-0.033	319	320	13011
Mbuti.DG	Shimao_LN	FBD_M284.30-80	FBD_M284.130-180	-0.000037	0.001382	-0.026	361	362	14807
Mbuti.DG	Turkmenistan_Gonur_BA_1	FBD_M284.30-80	FBD_M284.dam	-0.000034	0.001445	-0.024	65	65	4996
Mbuti.DG	Shenxian	FBD_M284.30-80	FBD_M284.130-180	-0.000016	0.002085	-0.008	183	184	7860
Mbuti.DG	Boisman_MN	FBD_M284.30-80	FBD_M284.all	-0.000003	0.000524	-0.005	419	419	36485
Mbuti.DG	Mongolia_XiongNu.SG	FBD_M284.30-80	FBD_M284.130-180	0.000000	0.001255	0.000	371	371	14992
Mbuti.DG	Thailand_IA.SG	FBD_M284.30-80	FBD_M284.130-180	0.000005	0.001995	0.003	189	189	8007
Mbuti.DG	Thai.DG	FBD_M284.30-80	FBD_M284.dam	0.000021	0.001262	0.017	83	83	5918
Mbuti.DG	Xibo.DG	FBD_M284.30-80	FBD_M284.dam	0.000021	0.001216	0.017	82	82	5917
Mbuti.DG	Atayal.DG	FBD_M284.30-80	FBD_M284.all	0.000012	0.000546	0.023	484	483	40470
Mbuti.DG	Mongolia_N_North	FBD_M284.30-80	FBD_M284.all	0.000013	0.000520	0.025	433	432	37808
Mbuti.DG	Upper_YR_IA	FBD_M284.30-80	FBD_M284.80-130	0.000041	0.001273	0.032	365	364	15161
Mbuti.DG	Buryat.DG	FBD_M284.30-80	FBD_M284.dam	0.000063	0.001456	0.044	85	84	5916
Mbuti.DG	YR_MN	FBD_M284.30-80	FBD_M284.130-180	0.000060	0.001297	0.047	364	363	14908
Mbuti.DG	Chemurchek_southAltai	FBD_M284.30-80	FBD_M284.dam	0.000098	0.001963	0.050	70	69	5119
Mbuti.DG	Armenia_Caucasus_EBA_KuraAraxes	FBD_M284.30-80	FBD_M284.all	0.000055	0.000836	0.066	201	200	20410
Mbuti.DG	Hezhen.DG	FBD_M284.30-80	FBD_M284.dam	0.000106	0.001227	0.086	84	83	5917
Mbuti.DG	Mongolia_Mongol	FBD_M284.30-80	FBD_M284.all	0.000062	0.000687	0.090	340	338	31028
Mbuti.DG	Mongolia_LBA_3_MongunTaiga	FBD_M284.30-80	FBD_M284.130-180	0.000127	0.001325	0.096	304	302	12753
Mbuti.DG	Yi.DG	FBD_M284.30-80	FBD_M284.all	0.000046	0.000470	0.098	482	480	40549
Mbuti.DG	Armenian.DG	FBD_M284.30-80	FBD_M284.all	0.000049	0.000468	0.105	453	451	40549
Mbuti.DG	Tujia.DG	FBD_M284.30-80	FBD_M284.dam	0.000148	0.001298	0.114	84	83	5916
Mbuti.DG	She.DG	FBD_M284.30-80	FBD_M284.dam	0.000148	0.001279	0.116	83	82	5918
Mbuti.DG	Anatolia_N	FBD_M284.30-80	FBD_M284.all	0.000051	0.000427	0.119	446	444	40329
Mbuti.DG	Xiaojingshan	FBD_M284.30-80	FBD_M284.130-180	0.000257	0.002082	0.123	157	155	6490
Mbuti.DG	Hezhen.DG	FBD_M284.30-80	FBD_M284.all	0.000059	0.000472	0.124	482	479	40549
Mbuti.DG	Anatolia_N	FBD_M284.30-80	FBD_M284.dam	0.000146	0.001171	0.125	78	77	5882
Mbuti.DG	Yankovsky_IA	FBD_M284.30-80	FBD_M284.80-130	0.000258	0.002069	0.125	208	205	8729
Mbuti.DG	earlyMed_Uigur	FBD_M284.30-80	FBD_M284.all	0.000056	0.000447	0.126	465	463	40296
Mbuti.DG	lateXiongnu_sarmatian	FBD_M284.30-80	FBD_M284.all	0.000062	0.000457	0.135	455	453	40059
Mbuti.DG	China_Lahu.DG	FBD_M284.30-80	FBD_M284.dam	0.000190	0.001350	0.141	88	86	5917
Mbuti.DG	WLR_BA	FBD_M284.30-80	FBD_M284.dam	0.000370	0.002529	0.146	48	46	3156
Mbuti.DG	lateMed_Khitan	FBD_M284.30-80	FBD_M284.all	0.000098	0.000632	0.156	393	390	33895
Mbuti.DG	Turkmenistan_Gonur_BA_1	FBD_M284.30-80	FBD_M284.80-130	0.000224	0.001262	0.178	297	294	12854
Mbuti.DG	YR_LBIA	FBD_M284.30-80	FBD_M284.130-180	0.000220	0.001227	0.179	374	371	14880
Mbuti.DG	Thailand_IA.SG	FBD_M284.30-80	FBD_M284.dam	0.000480	0.002554	0.188	46	45	3213
Mbuti.DG	Thai.DG	FBD_M284.30-80	FBD_M284.80-130	0.000213	0.001100	0.194	392	389	15809
Mbuti.DG	HMMH_MN	FBD_M284.30-80	FBD_M284.dam	0.000450	0.002288	0.197	55	54	3614
Mbuti.DG	Russia_Caucasus_EBA_Yamnaya	FBD_M284.30-80	FBD_M284.130-180	0.000322	0.001635	0.197	228	225	9694
Mbuti.DG	Yumin	FBD_M284.30-80	FBD_M284.80-130	0.000364	0.001840	0.198	273	269	11111
Mbuti.DG	Xibo.DG	FBD_M284.30-80	FBD_M284.130-180	0.000219	0.001104	0.199	361	358	15000
Mbuti.DG	Japan_Jomon	FBD_M284.30-80	FBD_M284.80-130	0.000309	0.001494	0.207	299	296	12390
Mbuti.DG	Mongolia_EBA_1_Ulgii	FBD_M284.30-80	FBD_M284.all	0.000119	0.000541	0.219	405	401	35812
Mbuti.DG	Mongolia_EIA_4_Sagly	FBD_M284.30-80	FBD_M284.all	0.000099	0.000438	0.226	450	446	39541
Mbuti.DG	GaoHuaHua	FBD_M284.30-80	FBD_M284.dam	0.000376	0.001544	0.243	67	65	5102
Mbuti.DG	Mongolia_EBA_1_Ulgii	FBD_M284.30-80	FBD_M284.80-130	0.000321	0.001318	0.244	337	333	13743
Mbuti.DG	Iranian.DG	FBD_M284.30-80	FBD_M284.all	0.000114	0.000462	0.247	447	443	40551
Mbuti.DG	Xitoucun	FBD_M284.30-80	FBD_M284.all	0.000202	0.000780	0.259	205	201	19518
Mbuti.DG	Mongolia_N_North	FBD_M284.30-80	FBD_M284.80-130	0.000329	0.001261	0.261	363	358	14610
Mbuti.DG	Baojianshan	FBD_M284.30-80	FBD_M284.all	0.000207	0.000769	0.269	313	307	27952
Mbuti.DG	Han.DG	FBD_M284.30-80	FBD_M284.all	0.000124	0.000458	0.271	484	479	40551
Mbuti.DG	Suila	FBD_M284.30-80	FBD_M284.dam	0.000692	0.002479	0.279	59	56	3791
Mbuti.DG	Pakistan_IA_Katelai	FBD_M284.30-80	FBD_M284.130-180	0.000303	0.001067	0.284	330	325	14112
Mbuti.DG	Mongolia_LBA_4_CenterWest	FBD_M284.30-80	FBD_M284.80-130	0.000331	0.001092	0.303	368	363	15194
Mbuti.DG	Xitoucun	FBD_M284.30-80	FBD_M284.130-180	0.000613	0.002012	0.305	154	150	6813
Mbuti.DG	Mongolia_LBA_4_CenterWest	FBD_M284.30-80	FBD_M284.dam	0.000363	0.001172	0.310	80	78	5751
Mbuti.DG	Miao.DG	FBD_M284.30-80	FBD_M284.dam	0.000401	0.001287	0.312	87	84	5917
Mbuti.DG	Mongolia_N_East	FBD_M284.30-80	FBD_M284.130-180	0.000486	0.001535	0.317	306	300	12597
Mbuti.DG	Armenia_Caucasus_EBA_KuraAraxes	FBD_M284.30-80	FBD_M284.dam	0.000832	0.002547	0.327	41	39	3005
Mbuti.DG	Chemurchek_southAltai	FBD_M284.30-80	FBD_M284.80-130	0.000522	0.001536	0.340	307	300	13333
Mbuti.DG	WLR_LN	FBD_M284.30-80	FBD_M284.all	0.000216	0.000635	0.340	387	380	33027
Mbuti.DG	Chandman_IA	FBD_M284.30-80	FBD_M284.all	0.000172	0.000501	0.344	455	448	39509
Mbuti.DG	AR14K	FBD_M284.30-80	FBD_M284.dam	0.000789	0.002259	0.349	35	33	2693
Mbuti.DG	Mongolia_LBA_3_MongunTaiga	FBD_M284.30-80	FBD_M284.dam	0.000583	0.001581	0.369	73	70	5217
Mbuti.DG	AR_EN	FBD_M284.30-80	FBD_M284.80-130	0.000983	0.002635	0.373	112	107	4877
Mbuti.DG	Malaysia_LN.SG	FBD_M284.30-80	FBD_M284.dam	0.000710	0.001896	0.374	68	64	4755
Mbuti.DG	Mongolia_MBA_2_Munkhkhairkhan	FBD_M284.30-80	FBD_M284.80-130	0.000715	0.001866	0.383	264	256	10903
Mbuti.DG	Dushan	FBD_M284.30-80	FBD_M284.dam	0.001014	0.002569	0.395	45	42	3000
Mbuti.DG	Mongolia_N_East	FBD_M284.30-80	FBD_M284.80-130	0.000594	0.001437	0.413	340	332	13403
Mbuti.DG	Mongolia_LBA_3_MongunTaiga	FBD_M284.30-80	FBD_M284.80-130	0.000541	0.001307	0.414	318	311	13557
Mbuti.DG	Mongola.DG	FBD_M284.30-80	FBD_M284.all	0.000207	0.000498	0.415	487	478	40551
Mbuti.DG	Armenia_Caucasus_EBA_KuraAraxes	FBD_M284.30-80	FBD_M284.80-130	0.000874	0.002090	0.418	173	166	7531
Mbuti.DG	Daur.DG	FBD_M284.30-80	FBD_M284.80-130	0.000571	0.001314	0.434	392	383	15767
Mbuti.DG	China_Lahu.DG	FBD_M284.30-80	FBD_M284.all	0.000213	0.000478	0.445	483	475	40548
Mbuti.DG	Buryat.DG	FBD_M284.30-80	FBD_M284.all	0.000268	0.000575	0.467	486	475	40543
Mbuti.DG	Chemurchek_northAlai	FBD_M284.30-80	FBD_M284.80-130	0.000697	0.001446	0.482	342	333	14294
Mbuti.DG	Turkmenistan_Gonur_BA_1	FBD_M284.30-80	FBD_M284.all	0.000259	0.000519	0.499	363	354	33570
Mbuti.DG	Baojianshan	FBD_M284.30-80	FBD_M284.80-130	0.000888	0.001771	0.502	255	246	10599
Mbuti.DG	Russia_Shamanka_Eneolithic.SG	FBD_M284.30-80	FBD_M284.all	0.000243	0.000469	0.517	481	471	40547
Mbuti.DG	Buryat.SG	FBD_M284.30-80	FBD_M284.130-180	0.000669	0.001281	0.522	366	356	15000
Mbuti.DG	Mongolia_Medieval	FBD_M284.30-80	FBD_M284.80-130	0.001222	0.002238	0.546	150	143	6377
Mbuti.DG	YR_LBIA	FBD_M284.30-80	FBD_M284.all	0.000303	0.000528	0.573	494	482	40252
Mbuti.DG	Pakistan_IA_Katelai	FBD_M284.30-80	FBD_M284.dam	0.000693	0.001208	0.574	78	74	5657
Mbuti.DG	Kyang	FBD_M284.30-80	FBD_M284.all	0.000271	0.000462	0.587	482	471	40552
Mbuti.DG	Tarim_EMBA1	FBD_M284.30-80	FBD_M284.all	0.000320	0.000532	0.602	465	452	39898
Mbuti.DG	Mongolia_MBA_2_Munkhkhairkhan	FBD_M284.30-80	FBD_M284.130-180	0.001182	0.001855	0.637	253	241	10185
Mbuti.DG	ARpost9K	FBD_M284.30-80	FBD_M284.130-180	0.001048	0.001603	0.654	242	232	9711
Mbuti.DG	Chemurchek_northAlai	FBD_M284.30-80	FBD_M284.all	0.000419	0.000632	0.663	430	415	37089
Mbuti.DG	Russia_Afanasievo	FBD_M284.30-80	FBD_M284.all	0.000296	0.000445	0.666	452	441	39818
Mbuti.DG	Russia_Caucasus_EBA_Yamnaya	FBD_M284.30-80	FBD_M284.all	0.000459	0.000682	0.674	299	286	27480
Mbuti.DG	Russia_EHG	FBD_M284.30-80	FBD_M284.130-180	0.001530	0.002268	0.674	144	134	6129
Mbuti.DG	Chandman_IA	FBD_M284.30-80	FBD_M284.dam	0.000923	0.001266	0.730	83	78	5788
Mbuti.DG	Mongolia_Medieval	FBD_M284.30-80	FBD_M284.dam	0.002294	0.002940	0.780	40	34	2670
Mbuti.DG	Chemurchek_southAltai	FBD_M284.30-80	FBD_M284.all	0.000511	0.000651	0.785	385	367	34757
Mbuti.DG	Boisman_MN	FBD_M284.30-80	FBD_M284.80-130	0.001012	0.001275	0.793	350	336	14025
Mbuti.DG	HMMH_MN	FBD_M284.30-80	FBD_M284.all	0.000650	0.000820	0.793	305	288	24867
Mbuti.DG	Buryat.SG	FBD_M284.30-80	FBD_M284.all	0.000428	0.000531	0.807	479	462	40551
Mbuti.DG	Miaozigou_MN	FBD_M284.30-80	FBD_M284.dam	0.002426	0.002880	0.842	25	20	1752
Mbuti.DG	Russia_Caucasus_EBA_Yamnaya	FBD_M284.30-80	FBD_M284.dam	0.001651	0.001869	0.883	58	52	4113
Mbuti.DG	Russia_Caucasus_EBA_Yamnaya	FBD_M284.30-80	FBD_M284.80-130	0.001408	0.001533	0.918	238	223	10298
Mbuti.DG	Mongolia_LBA_3_MongunTaiga	FBD_M284.30-80	FBD_M284.all	0.000521	0.000555	0.939	400	382	35413
Mbuti.DG	Pakistan_IA_Katelai	FBD_M284.30-80	FBD_M284.all	0.000436	0.000449	0.971	436	419	38510
Mbuti.DG	AR_EN	FBD_M284.30-80	FBD_M284.all	0.001116	0.001102	1.013	149	134	12882
Mbuti.DG	Iran_GanjDareh_N	FBD_M284.30-80	FBD_M284.dam	0.001512	0.001462	1.034	78	70	5505
Mbuti.DG	Mongolia_Mongol	FBD_M284.30-80	FBD_M284.dam	0.002043	0.001899	1.076	68	59	4650
Mbuti.DG	Thailand_IA.SG	FBD_M284.30-80	FBD_M284.all	0.001003	0.000886	1.133	266	244	21602
Mbuti.DG	Armenian.DG	FBD_M284.30-80	FBD_M284.dam	0.001437	0.001197	1.200	79	71	5917
Mbuti.DG	Upper_YR_IA	FBD_M284.30-80	FBD_M284.all	0.000678	0.000560	1.210	470	443	38919
Mbuti.DG	YR_LBIA	FBD_M284.30-80	FBD_M284.80-130	0.001496	0.001195	1.252	405	381	15696
Mbuti.DG	Mongolia_MBA_2_Munkhkhairkhan	FBD_M284.30-80	FBD_M284.all	0.001071	0.000754	1.421	328	297	28951
Mbuti.DG	Daur.DG	FBD_M284.30-80	FBD_M284.dam	0.002160	0.001465	1.474	92	79	5904
Mbuti.DG	Russia_EHG	FBD_M284.30-80	FBD_M284.all	0.001429	0.000907	1.575	202	177	17731
Mbuti.DG	Daur.DG	FBD_M284.30-80	FBD_M284.all	0.000918	0.000573	1.602	496	459	40451
Mbuti.DG	WSHG	FBD_M284.30-80	FBD_M284.all	0.001189	0.000648	1.833	343	308	29231
Mbuti.DG	Russia_EHG	FBD_M284.30-80	FBD_M284.dam	0.004870	0.002537	1.920	41	28	2695
Mbuti.DG	Russia_EHG	FBD_M284.30-80	FBD_M284.80-130	0.004715	0.002224	2.120	168	137	6575

## Sheet: 8
pop1	pop2	pop3	pop4	f4	std.err	Z	ABAB	ABBA	SNPs
Mbuti.DG	Shimao_LN	FBD_M546.130-180	FBD_M546.30-80	-0.001600	0.000834	-1.918	853	911	36191
Mbuti.DG	YR_LBIA	FBD_M546.130-180	FBD_M546.30-80	-0.001312	0.000691	-1.898	841	889	36391
Mbuti.DG	LaCen	FBD_M546.130-180	FBD_M546.30-80	-0.002021	0.001091	-1.853	580	633	26408
Mbuti.DG	Lubrak	FBD_M546.130-180	FBD_M546.30-80	-0.001983	0.001081	-1.834	531	578	23514
Mbuti.DG	HMMH_MN	FBD_M546.130-180	FBD_M546.dam	-0.000644	0.000395	-1.628	3351	3466	178541
Mbuti.DG	Mongola.DG	FBD_M546.130-180	FBD_M546.30-80	-0.001014	0.000648	-1.564	856	893	36606
Mbuti.DG	Buryat.DG	FBD_M546.130-180	FBD_M546.30-80	-0.001171	0.000772	-1.516	845	888	36604
Mbuti.DG	Xibo.DG	FBD_M546.130-180	FBD_M546.30-80	-0.001021	0.000675	-1.514	855	892	36600
Mbuti.DG	Kinh.DG	FBD_M546.130-180	FBD_M546.30-80	-0.001007	0.000666	-1.512	866	903	36601
Mbuti.DG	Shenxian	FBD_M546.130-180	FBD_M546.30-80	-0.001874	0.001246	-1.504	459	498	20703
Mbuti.DG	Yankovsky_IA	FBD_M546.130-180	FBD_M546.30-80	-0.001655	0.001200	-1.379	493	530	21984
Mbuti.DG	WLR_MN	FBD_M546.130-180	FBD_M546.30-80	-0.001160	0.000848	-1.367	849	891	36352
Mbuti.DG	Buryat.DG	FBD_M546.130-180	FBD_M546.all	-0.000186	0.000138	-1.349	16059	16227	903435
Mbuti.DG	Kyang	FBD_M546.130-180	FBD_M546.30-80	-0.000858	0.000643	-1.335	855	886	36607
Mbuti.DG	lateXiongnu_sarmatian	FBD_M546.130-180	FBD_M546.30-80	-0.000829	0.000635	-1.305	821	851	36221
Mbuti.DG	Russia_EHG	FBD_M546.130-180	FBD_M546.all	-0.000308	0.000240	-1.283	6628	6753	408436
Mbuti.DG	DevilsCave_N.SG	FBD_M546.130-180	FBD_M546.30-80	-0.000969	0.000764	-1.268	859	895	36600
Mbuti.DG	Mongolia_Khovsgol_LBA	FBD_M546.130-180	FBD_M546.30-80	-0.000775	0.000630	-1.229	829	856	35892
Mbuti.DG	Yi.DG	FBD_M546.130-180	FBD_M546.30-80	-0.000830	0.000690	-1.202	870	900	36605
Mbuti.DG	ARpost9K	FBD_M546.130-180	FBD_M546.30-80	-0.001084	0.000917	-1.182	580	608	25617
Mbuti.DG	lateMed_Mongol	FBD_M546.130-180	FBD_M546.30-80	-0.000661	0.000561	-1.178	852	876	36591
Mbuti.DG	Buryat.SG	FBD_M546.130-180	FBD_M546.30-80	-0.000871	0.000751	-1.160	845	877	36605
Mbuti.DG	Thailand_IA.SG	FBD_M546.130-180	FBD_M546.80-130	-0.000320	0.000281	-1.139	9162	9287	389156
Mbuti.DG	Japanese.DG	FBD_M546.130-180	FBD_M546.30-80	-0.000702	0.000637	-1.102	862	887	36605
Mbuti.DG	Chemurchek_southAltai	FBD_M546.130-180	FBD_M546.30-80	-0.000955	0.000899	-1.062	707	737	31817
Mbuti.DG	Iran_GanjDareh_N	FBD_M546.130-180	FBD_M546.80-130	-0.000184	0.000176	-1.046	15336	15460	673001
Mbuti.DG	lateXiongnu	FBD_M546.130-180	FBD_M546.30-80	-0.000617	0.000598	-1.032	856	878	36529
Mbuti.DG	YR_MN	FBD_M546.130-180	FBD_M546.30-80	-0.000791	0.000767	-1.031	865	894	36420
Mbuti.DG	Thai.DG	FBD_M546.130-180	FBD_M546.30-80	-0.000700	0.000679	-1.030	860	886	36604
Mbuti.DG	Oroqen.DG	FBD_M546.130-180	FBD_M546.30-80	-0.000686	0.000676	-1.016	858	883	36604
Mbuti.DG	Thailand_IA.SG	FBD_M546.130-180	FBD_M546.all	-0.000223	0.000220	-1.012	8286	8391	474888
Mbuti.DG	Upper_YR_LN	FBD_M546.130-180	FBD_M546.30-80	-0.000723	0.000716	-1.011	864	890	36434
Mbuti.DG	Yumin	FBD_M546.130-180	FBD_M546.30-80	-0.001132	0.001128	-1.004	614	645	27263
Mbuti.DG	AR_EN	FBD_M546.130-180	FBD_M546.30-80	-0.001550	0.001571	-0.987	251	270	11772
Mbuti.DG	HMMH_MN	FBD_M546.130-180	FBD_M546.80-130	-0.000286	0.000293	-0.978	10694	10823	447783
Mbuti.DG	Dzungaria_EBA1	FBD_M546.130-180	FBD_M546.30-80	-0.000867	0.000894	-0.970	726	754	32114
Mbuti.DG	Miaozigou_MN	FBD_M546.130-180	FBD_M546.30-80	-0.001641	0.001731	-0.948	238	256	10842
Mbuti.DG	Han.DG	FBD_M546.130-180	FBD_M546.30-80	-0.000609	0.000648	-0.940	876	898	36606
Mbuti.DG	Mongolia_LBA_2_Ulaanzukh	FBD_M546.130-180	FBD_M546.30-80	-0.000761	0.000814	-0.934	727	751	31282
Mbuti.DG	YR_LBIA	FBD_M546.130-180	FBD_M546.all	-0.000115	0.000124	-0.926	16111	16214	895739
Mbuti.DG	Armenian.DG	FBD_M546.130-180	FBD_M546.30-80	-0.000604	0.000653	-0.925	829	851	36607
Mbuti.DG	HMMH_MN	FBD_M546.130-180	FBD_M546.30-80	-0.001119	0.001240	-0.903	515	540	22598
Mbuti.DG	Japan_Jomon	FBD_M546.130-180	FBD_M546.30-80	-0.000799	0.000898	-0.890	688	712	29899
Mbuti.DG	Miao.DG	FBD_M546.130-180	FBD_M546.30-80	-0.000598	0.000678	-0.881	872	894	36605
Mbuti.DG	Russia_Caucasus_EBA_Yamnaya	FBD_M546.130-180	FBD_M546.30-80	-0.000836	0.000963	-0.869	561	582	25405
Mbuti.DG	Dai.DG	FBD_M546.130-180	FBD_M546.30-80	-0.000527	0.000608	-0.867	865	884	36607
Mbuti.DG	Atayal.DG	FBD_M546.130-180	FBD_M546.30-80	-0.000657	0.000774	-0.848	854	878	36554
Mbuti.DG	Boisman_MN	FBD_M546.130-180	FBD_M546.30-80	-0.000619	0.000741	-0.836	784	804	33290
Mbuti.DG	Russia_Shamanka_Eneolithic.SG	FBD_M546.130-180	FBD_M546.30-80	-0.000541	0.000649	-0.834	867	887	36603
Mbuti.DG	YR_LN	FBD_M546.130-180	FBD_M546.30-80	-0.000555	0.000668	-0.831	871	891	36576
Mbuti.DG	Baojianshan	FBD_M546.130-180	FBD_M546.80-130	-0.000213	0.000259	-0.823	11679	11786	497720
Mbuti.DG	Armenian.DG	FBD_M546.130-180	FBD_M546.dam	-0.000173	0.000212	-0.817	5275	5326	293069
Mbuti.DG	Dzungaria_EBA1	FBD_M546.130-180	FBD_M546.dam	-0.000223	0.000279	-0.798	4631	4688	256960
Mbuti.DG	Korean.DG	FBD_M546.130-180	FBD_M546.30-80	-0.000536	0.000675	-0.794	865	884	36605
Mbuti.DG	earlyMed_Uigur	FBD_M546.130-180	FBD_M546.all	-0.000087	0.000110	-0.793	15507	15585	894652
Mbuti.DG	Tu.DG	FBD_M546.130-180	FBD_M546.30-80	-0.000509	0.000642	-0.793	857	876	36606
Mbuti.DG	Naxi.DG	FBD_M546.130-180	FBD_M546.30-80	-0.000518	0.000661	-0.784	867	886	36606
Mbuti.DG	Russia_Caucasus_EBA_Yamnaya	FBD_M546.130-180	FBD_M546.80-130	-0.000169	0.000220	-0.769	11263	11347	492704
Mbuti.DG	Baojianshan	FBD_M546.130-180	FBD_M546.all	-0.000142	0.000199	-0.714	10582	10670	620638
Mbuti.DG	Altai_MLBA	FBD_M546.130-180	FBD_M546.dam	-0.000157	0.000225	-0.698	5179	5224	281539
Mbuti.DG	Anatolia_N	FBD_M546.130-180	FBD_M546.30-80	-0.000426	0.000613	-0.695	818	833	36457
Mbuti.DG	Mongolia_EBA_1_Ulgii	FBD_M546.130-180	FBD_M546.30-80	-0.000516	0.000779	-0.662	746	763	32652
Mbuti.DG	Upper_YR_IA	FBD_M546.130-180	FBD_M546.30-80	-0.000552	0.000842	-0.656	837	856	35155
Mbuti.DG	Upper_YR_IA	FBD_M546.130-180	FBD_M546.dam	-0.000173	0.000264	-0.656	5338	5387	281480
Mbuti.DG	Ulchi.DG	FBD_M546.130-180	FBD_M546.30-80	-0.000437	0.000683	-0.640	865	881	36602
Mbuti.DG	Ami.DG	FBD_M546.130-180	FBD_M546.30-80	-0.000461	0.000725	-0.636	877	893	36601
Mbuti.DG	China_Lahu.DG	FBD_M546.130-180	FBD_M546.30-80	-0.000454	0.000714	-0.636	863	880	36603
Mbuti.DG	BaBanQinCen	FBD_M546.130-180	FBD_M546.30-80	-0.000662	0.001099	-0.603	547	563	23562
Mbuti.DG	LaCen	FBD_M546.130-180	FBD_M546.dam	-0.000194	0.000330	-0.587	3881	3922	208585
Mbuti.DG	Shimao_LN	FBD_M546.130-180	FBD_M546.all	-0.000090	0.000154	-0.584	16031	16111	892176
Mbuti.DG	Iran_GanjDareh_N	FBD_M546.130-180	FBD_M546.dam	-0.000136	0.000237	-0.576	4836	4873	271155
Mbuti.DG	Turkmenistan_Gonur_BA_1	FBD_M546.130-180	FBD_M546.dam	-0.000143	0.000252	-0.569	4328	4363	242814
Mbuti.DG	Yankovsky_IA	FBD_M546.130-180	FBD_M546.80-130	-0.000150	0.000293	-0.512	10362	10426	428737
Mbuti.DG	Boisman_MN	FBD_M546.130-180	FBD_M546.all	-0.000068	0.000142	-0.481	14273	14328	807477
Mbuti.DG	Dzungaria_EBA1	FBD_M546.130-180	FBD_M546.all	-0.000074	0.000159	-0.465	13475	13534	788730
Mbuti.DG	Upper_YR_IA	FBD_M546.130-180	FBD_M546.all	-0.000067	0.000145	-0.462	15524	15582	865400
Mbuti.DG	Mongolia_XiongNu_WE.SG	FBD_M546.130-180	FBD_M546.30-80	-0.000397	0.000870	-0.457	764	778	33687
Mbuti.DG	Turkmenistan_Gonur_BA_1	FBD_M546.130-180	FBD_M546.80-130	-0.000083	0.000183	-0.457	13737	13787	598536
Mbuti.DG	Mongolia_LBA_3_MongunTaiga	FBD_M546.130-180	FBD_M546.30-80	-0.000350	0.000781	-0.449	734	745	32338
Mbuti.DG	Daur.DG	FBD_M546.130-180	FBD_M546.30-80	-0.000339	0.000777	-0.436	861	873	36524
Mbuti.DG	Mongolia_N_North	FBD_M546.130-180	FBD_M546.30-80	-0.000301	0.000706	-0.427	807	817	34397
Mbuti.DG	Suila	FBD_M546.130-180	FBD_M546.80-130	-0.000114	0.000267	-0.426	11023	11075	458949
Mbuti.DG	GaoHuaHua	FBD_M546.130-180	FBD_M546.30-80	-0.000383	0.000901	-0.425	738	750	31524
Mbuti.DG	Buryat.DG	FBD_M546.130-180	FBD_M546.80-130	-0.000074	0.000176	-0.421	17734	17789	735637
Mbuti.DG	Ami.DG	FBD_M546.130-180	FBD_M546.all	-0.000052	0.000126	-0.416	16309	16356	903476
Mbuti.DG	AR13-10K	FBD_M546.130-180	FBD_M546.dam	-0.000158	0.000381	-0.414	2297	2318	127626
Mbuti.DG	Mongolia_MBA_2_Munkhkhairkhan	FBD_M546.130-180	FBD_M546.all	-0.000078	0.000189	-0.414	11117	11167	648691
Mbuti.DG	Korean.DG	FBD_M546.130-180	FBD_M546.dam	-0.000092	0.000224	-0.410	5578	5605	293074
Mbuti.DG	Thailand_IA.SG	FBD_M546.130-180	FBD_M546.30-80	-0.000481	0.001210	-0.397	455	465	19668
Mbuti.DG	Mongolia_XiongNu_WE.SG	FBD_M546.130-180	FBD_M546.80-130	-0.000079	0.000202	-0.390	15667	15720	674136
Mbuti.DG	Armenia_Caucasus_EBA_KuraAraxes	FBD_M546.130-180	FBD_M546.30-80	-0.000446	0.001225	-0.364	416	425	19066
Mbuti.DG	LaCen	FBD_M546.130-180	FBD_M546.80-130	-0.000086	0.000244	-0.352	12260	12304	511907
Mbuti.DG	Dzungaria_EBA1	FBD_M546.130-180	FBD_M546.80-130	-0.000072	0.000204	-0.351	14804	14850	641710
Mbuti.DG	lateXiongnu_sarmatian	FBD_M546.130-180	FBD_M546.80-130	-0.000050	0.000145	-0.345	16879	16915	723103
Mbuti.DG	Yi.DG	FBD_M546.130-180	FBD_M546.all	-0.000041	0.000122	-0.336	16274	16311	903473
Mbuti.DG	lateMed_Khitan	FBD_M546.130-180	FBD_M546.30-80	-0.000312	0.000934	-0.334	720	730	30881
Mbuti.DG	Suila	FBD_M546.130-180	FBD_M546.30-80	-0.000375	0.001147	-0.327	537	546	23468
Mbuti.DG	AR_EN	FBD_M546.130-180	FBD_M546.all	-0.000100	0.000306	-0.326	5035	5063	287322
Mbuti.DG	AR14K	FBD_M546.130-180	FBD_M546.30-80	-0.000426	0.001351	-0.315	387	394	16732
Mbuti.DG	Liangdao2	FBD_M546.130-180	FBD_M546.dam	-0.000106	0.000338	-0.315	4179	4203	225497
Mbuti.DG	Xibo.DG	FBD_M546.130-180	FBD_M546.dam	-0.000066	0.000217	-0.306	5556	5576	293062
Mbuti.DG	Xitoucun	FBD_M546.130-180	FBD_M546.80-130	-0.000088	0.000288	-0.305	8223	8253	346401
Mbuti.DG	Russia_EHG	FBD_M546.130-180	FBD_M546.dam	-0.000136	0.000454	-0.299	2369	2387	133428
Mbuti.DG	Buryat.SG	FBD_M546.130-180	FBD_M546.all	-0.000040	0.000137	-0.295	16109	16146	903539
Mbuti.DG	Mongolia_XiongNu.SG	FBD_M546.130-180	FBD_M546.80-130	-0.000051	0.000174	-0.293	17804	17842	735204
Mbuti.DG	Xitoucun	FBD_M546.130-180	FBD_M546.30-80	-0.000345	0.001211	-0.285	423	430	18142
Mbuti.DG	Mongolia_EIA_4_Sagly	FBD_M546.130-180	FBD_M546.30-80	-0.000164	0.000580	-0.282	818	824	35766
Mbuti.DG	Armenian.DG	FBD_M546.130-180	FBD_M546.80-130	-0.000044	0.000155	-0.281	16939	16971	735674
Mbuti.DG	Tujia.DG	FBD_M546.130-180	FBD_M546.30-80	-0.000188	0.000677	-0.278	876	883	36604
Mbuti.DG	Mongolia_LBA_3_MongunTaiga	FBD_M546.130-180	FBD_M546.dam	-0.000071	0.000259	-0.274	4676	4695	256116
Mbuti.DG	Yankovsky_IA	FBD_M546.130-180	FBD_M546.all	-0.000055	0.000203	-0.270	9391	9420	543426
Mbuti.DG	Altai_MLBA	FBD_M546.130-180	FBD_M546.30-80	-0.000182	0.000697	-0.262	810	817	35411
Mbuti.DG	WLR_BA	FBD_M546.130-180	FBD_M546.dam	-0.000096	0.000404	-0.236	2951	2966	157396
Mbuti.DG	Daur.DG	FBD_M546.130-180	FBD_M546.dam	-0.000052	0.000252	-0.204	5565	5580	292369
Mbuti.DG	BaBanQinCen	FBD_M546.130-180	FBD_M546.all	-0.000038	0.000196	-0.195	9959	9981	570973
Mbuti.DG	Mongolia_N_East	FBD_M546.130-180	FBD_M546.30-80	-0.000177	0.000907	-0.195	749	755	31853
Mbuti.DG	Buryat.DG	FBD_M546.130-180	FBD_M546.dam	-0.000048	0.000250	-0.194	5507	5521	293064
Mbuti.DG	Xitoucun	FBD_M546.130-180	FBD_M546.all	-0.000043	0.000221	-0.194	7444	7463	434058
Mbuti.DG	DevilsCave_N.SG	FBD_M546.130-180	FBD_M546.all	-0.000027	0.000142	-0.193	16290	16314	903312
Mbuti.DG	Suila	FBD_M546.130-180	FBD_M546.all	-0.000039	0.000206	-0.188	10003	10025	568794
Mbuti.DG	Liangdao2	FBD_M546.130-180	FBD_M546.30-80	-0.000188	0.001056	-0.178	669	674	28537
Mbuti.DG	Anatolia_N	FBD_M546.130-180	FBD_M546.80-130	-0.000025	0.000147	-0.169	16813	16831	729657
Mbuti.DG	Thai.DG	FBD_M546.130-180	FBD_M546.dam	-0.000037	0.000217	-0.168	5558	5569	293062
Mbuti.DG	Armenian.DG	FBD_M546.130-180	FBD_M546.all	-0.000019	0.000115	-0.162	15318	15334	903496
Mbuti.DG	Mongolia_N_North	FBD_M546.130-180	FBD_M546.all	-0.000022	0.000133	-0.161	14808	14826	834918
Mbuti.DG	Lubrak	FBD_M546.130-180	FBD_M546.all	-0.000030	0.000190	-0.157	10019	10037	577195
Mbuti.DG	Iran_GanjDareh_N	FBD_M546.130-180	FBD_M546.all	-0.000019	0.000132	-0.142	13880	13895	829408
Mbuti.DG	AR13-10K	FBD_M546.130-180	FBD_M546.30-80	-0.000172	0.001275	-0.135	347	350	15525
Mbuti.DG	DevilsCave_N.SG	FBD_M546.130-180	FBD_M546.dam	-0.000034	0.000262	-0.129	5561	5571	293033
Mbuti.DG	AR13-10K	FBD_M546.130-180	FBD_M546.all	-0.000029	0.000229	-0.128	6581	6592	395379
Mbuti.DG	Tu.DG	FBD_M546.130-180	FBD_M546.dam	-0.000028	0.000216	-0.128	5564	5572	293061
Mbuti.DG	Miao.DG	FBD_M546.130-180	FBD_M546.all	-0.000015	0.000121	-0.127	16319	16333	903486
Mbuti.DG	Pakistan_IA_Katelai	FBD_M546.130-180	FBD_M546.30-80	-0.000069	0.000631	-0.109	789	792	34946
Mbuti.DG	Pakistan_IA_Katelai	FBD_M546.130-180	FBD_M546.80-130	-0.000016	0.000152	-0.106	15983	15995	690917
Mbuti.DG	She.DG	FBD_M546.130-180	FBD_M546.30-80	-0.000072	0.000693	-0.103	873	876	36599
Mbuti.DG	Mongolia_EBA_1_Ulgii	FBD_M546.130-180	FBD_M546.dam	-0.000028	0.000274	-0.102	4816	4823	258745
Mbuti.DG	Anatolia_N	FBD_M546.130-180	FBD_M546.dam	-0.000018	0.000201	-0.088	5248	5254	291187
Mbuti.DG	Russia_Shamanka_Eneolithic.SG	FBD_M546.130-180	FBD_M546.all	-0.000010	0.000117	-0.084	16179	16188	903461
Mbuti.DG	earlyMed_Uigur	FBD_M546.130-180	FBD_M546.80-130	-0.000010	0.000145	-0.070	17138	17146	728575
Mbuti.DG	WLR_MN	FBD_M546.130-180	FBD_M546.dam	-0.000018	0.000268	-0.068	5535	5541	291058
Mbuti.DG	Upper_YR_IA	FBD_M546.130-180	FBD_M546.80-130	-0.000012	0.000194	-0.063	17201	17210	703896
Mbuti.DG	earlyMed_Turk	FBD_M546.130-180	FBD_M546.30-80	-0.000037	0.000657	-0.056	833	834	35829
Mbuti.DG	AR14K	FBD_M546.130-180	FBD_M546.all	-0.000006	0.000219	-0.028	7067	7069	423157
Mbuti.DG	BaBanQinCen	FBD_M546.130-180	FBD_M546.dam	-0.000008	0.000328	-0.023	3507	3508	186935
Mbuti.DG	Miao.DG	FBD_M546.130-180	FBD_M546.dam	-0.000003	0.000218	-0.013	5616	5616	293069
Mbuti.DG	Bianbian	FBD_M546.130-180	FBD_M546.dam	-0.000002	0.000400	-0.005	3147	3148	171156
Mbuti.DG	Dushan	FBD_M546.130-180	FBD_M546.80-130	-0.000000	0.000306	-0.001	8336	8337	353800
Mbuti.DG	AR_EN	FBD_M546.130-180	FBD_M546.80-130	0.000002	0.000390	0.006	5587	5587	231621
Mbuti.DG	Iranian.DG	FBD_M546.130-180	FBD_M546.dam	0.000002	0.000210	0.009	5269	5268	293082
Mbuti.DG	Bianbian	FBD_M546.130-180	FBD_M546.30-80	0.000016	0.001205	0.013	492	491	21236
Mbuti.DG	Thai.DG	FBD_M546.130-180	FBD_M546.all	0.000004	0.000121	0.035	16155	16151	903450
Mbuti.DG	Mongolia_Medieval	FBD_M546.130-180	FBD_M546.30-80	0.000053	0.001420	0.037	372	372	16523
Mbuti.DG	Daur.DG	FBD_M546.130-180	FBD_M546.all	0.000007	0.000140	0.049	16181	16175	901278
Mbuti.DG	Russia_EHG	FBD_M546.130-180	FBD_M546.80-130	0.000018	0.000308	0.057	7372	7366	323314
Mbuti.DG	Mongolia_LBA_4_CenterWest	FBD_M546.130-180	FBD_M546.30-80	0.000037	0.000644	0.058	839	838	35551
Mbuti.DG	GaoHuaHua	FBD_M546.130-180	FBD_M546.dam	0.000019	0.000293	0.064	4750	4745	250574
Mbuti.DG	Han.DG	FBD_M546.130-180	FBD_M546.all	0.000008	0.000114	0.066	16388	16381	903535
Mbuti.DG	Tarim_EMBA1	FBD_M546.130-180	FBD_M546.30-80	0.000046	0.000703	0.066	828	826	36056
Mbuti.DG	Dushan	FBD_M546.130-180	FBD_M546.30-80	0.000092	0.001329	0.069	439	437	18558
Mbuti.DG	Thai.DG	FBD_M546.130-180	FBD_M546.80-130	0.000011	0.000161	0.070	17834	17825	735635
Mbuti.DG	Yankovsky_IA	FBD_M546.130-180	FBD_M546.dam	0.000027	0.000389	0.070	3274	3269	176359
Mbuti.DG	Mongolia_EBA_1_Ulgii	FBD_M546.130-180	FBD_M546.all	0.000013	0.000143	0.094	13899	13888	791867
Mbuti.DG	Altai_MLBA	FBD_M546.130-180	FBD_M546.all	0.000013	0.000121	0.105	14968	14957	864037
Mbuti.DG	Yi.DG	FBD_M546.130-180	FBD_M546.dam	0.000024	0.000215	0.112	5616	5609	293069
Mbuti.DG	Iranian.DG	FBD_M546.130-180	FBD_M546.30-80	0.000079	0.000644	0.122	836	833	36605
Mbuti.DG	Baojianshan	FBD_M546.130-180	FBD_M546.30-80	0.000144	0.001132	0.127	606	602	25815
Mbuti.DG	Dushan	FBD_M546.130-180	FBD_M546.dam	0.000055	0.000430	0.127	2669	2661	145462
Mbuti.DG	Russia_Caucasus_EBA_Yamnaya	FBD_M546.130-180	FBD_M546.dam	0.000039	0.000302	0.129	3605	3597	202017
Mbuti.DG	Russia_Afanasievo	FBD_M546.130-180	FBD_M546.30-80	0.000080	0.000603	0.133	823	820	36097
Mbuti.DG	Buryat.SG	FBD_M546.130-180	FBD_M546.80-130	0.000025	0.000184	0.137	17743	17725	735710
Mbuti.DG	Miaozigou_MN	FBD_M546.130-180	FBD_M546.all	0.000044	0.000306	0.144	4642	4630	263339
Mbuti.DG	Iranian.DG	FBD_M546.130-180	FBD_M546.80-130	0.000023	0.000153	0.148	16898	16882	735692
Mbuti.DG	Upper_YR_LN	FBD_M546.130-180	FBD_M546.all	0.000021	0.000133	0.159	16275	16256	898323
Mbuti.DG	Shimao_LN	FBD_M546.130-180	FBD_M546.80-130	0.000031	0.000191	0.164	17685	17662	726326
Mbuti.DG	Han.DG	FBD_M546.130-180	FBD_M546.dam	0.000035	0.000211	0.166	5635	5624	293088
Mbuti.DG	Mongola.DG	FBD_M546.130-180	FBD_M546.dam	0.000038	0.000216	0.175	5578	5567	293071
Mbuti.DG	Mongolia_LBA_3_MongunTaiga	FBD_M546.130-180	FBD_M546.all	0.000025	0.000137	0.184	13452	13433	784326
Mbuti.DG	earlyMed_Uigur	FBD_M546.130-180	FBD_M546.30-80	0.000110	0.000594	0.185	842	838	36400
Mbuti.DG	YR_MN	FBD_M546.130-180	FBD_M546.dam	0.000048	0.000257	0.187	5558	5544	291290
Mbuti.DG	YR_LBIA	FBD_M546.130-180	FBD_M546.dam	0.000043	0.000226	0.189	5554	5542	290845
Mbuti.DG	China_Lahu.DG	FBD_M546.130-180	FBD_M546.dam	0.000045	0.000221	0.201	5573	5559	293064
Mbuti.DG	earlyMed_Uigur	FBD_M546.130-180	FBD_M546.dam	0.000041	0.000198	0.206	5364	5352	290825
Mbuti.DG	lateXiongnu	FBD_M546.130-180	FBD_M546.dam	0.000042	0.000199	0.211	5517	5505	292311
Mbuti.DG	Dai.DG	FBD_M546.130-180	FBD_M546.dam	0.000042	0.000199	0.212	5614	5601	293093
Mbuti.DG	Mongolia_XiongNu.SG	FBD_M546.130-180	FBD_M546.dam	0.000051	0.000240	0.215	5553	5538	292902
Mbuti.DG	Japan_Jomon	FBD_M546.130-180	FBD_M546.dam	0.000060	0.000273	0.220	4365	4351	237450
Mbuti.DG	Upper_YR_LN	FBD_M546.130-180	FBD_M546.80-130	0.000039	0.000173	0.224	17984	17955	731542
Mbuti.DG	Mongolia_XiongNu_WE.SG	FBD_M546.130-180	FBD_M546.dam	0.000063	0.000278	0.226	4917	4900	268582
Mbuti.DG	Japan_Jomon	FBD_M546.130-180	FBD_M546.all	0.000037	0.000157	0.237	12536	12509	727043
Mbuti.DG	Kyang	FBD_M546.130-180	FBD_M546.dam	0.000052	0.000211	0.247	5583	5567	293094
Mbuti.DG	Hezhen.DG	FBD_M546.130-180	FBD_M546.30-80	0.000167	0.000668	0.251	868	862	36606
Mbuti.DG	Russia_Afanasievo	FBD_M546.130-180	FBD_M546.dam	0.000054	0.000212	0.253	5228	5213	287351
Mbuti.DG	HMMH_MN	FBD_M546.130-180	FBD_M546.all	0.000055	0.000213	0.258	9780	9750	545169
Mbuti.DG	Mongolia_EIA_4_Sagly	FBD_M546.130-180	FBD_M546.all	0.000029	0.000112	0.259	15235	15209	874253
Mbuti.DG	Suila	FBD_M546.130-180	FBD_M546.dam	0.000099	0.000383	0.259	3516	3497	186659
Mbuti.DG	Mongolia_LBA_4_CenterWest	FBD_M546.130-180	FBD_M546.all	0.000032	0.000118	0.274	15421	15393	866995
Mbuti.DG	AR14K	FBD_M546.130-180	FBD_M546.80-130	0.000079	0.000285	0.277	7829	7803	327914
Mbuti.DG	Baojianshan	FBD_M546.130-180	FBD_M546.dam	0.000101	0.000362	0.280	3778	3758	203277
Mbuti.DG	Mongolia_Khovsgol_LBA	FBD_M546.130-180	FBD_M546.all	0.000033	0.000117	0.282	15554	15525	879080
Mbuti.DG	WLR_LN	FBD_M546.130-180	FBD_M546.dam	0.000099	0.000323	0.308	4595	4571	241014
Mbuti.DG	ARpost9K	FBD_M546.130-180	FBD_M546.all	0.000049	0.000160	0.309	10867	10836	629613
Mbuti.DG	Shenxian	FBD_M546.130-180	FBD_M546.dam	0.000119	0.000386	0.309	2991	2972	161390
Mbuti.DG	AR13-10K	FBD_M546.130-180	FBD_M546.80-130	0.000091	0.000287	0.316	7300	7272	306387
Mbuti.DG	YR_LBIA	FBD_M546.130-180	FBD_M546.80-130	0.000052	0.000164	0.319	17826	17787	729319
Mbuti.DG	Dai.DG	FBD_M546.130-180	FBD_M546.all	0.000038	0.000111	0.341	16294	16260	903569
Mbuti.DG	Russia_Caucasus_EBA_Yamnaya	FBD_M546.130-180	FBD_M546.all	0.000058	0.000168	0.344	10243	10207	618008
Mbuti.DG	Turkmenistan_Gonur_BA_1	FBD_M546.130-180	FBD_M546.30-80	0.000277	0.000783	0.354	693	684	30615
Mbuti.DG	lateMed_Mongol	FBD_M546.130-180	FBD_M546.all	0.000039	0.000105	0.367	16136	16101	902691
Mbuti.DG	GaoHuaHua	FBD_M546.130-180	FBD_M546.all	0.000063	0.000168	0.378	13657	13609	769394
Mbuti.DG	WLR_LN	FBD_M546.130-180	FBD_M546.30-80	0.000387	0.000979	0.395	714	703	30183
Mbuti.DG	DevilsCave_N.SG	FBD_M546.130-180	FBD_M546.80-130	0.000075	0.000189	0.396	17962	17907	735545
Mbuti.DG	Chandman_IA	FBD_M546.130-180	FBD_M546.30-80	0.000251	0.000626	0.400	825	816	35714
Mbuti.DG	Chemurchek_northAlai	FBD_M546.130-180	FBD_M546.30-80	0.000360	0.000901	0.400	799	787	33755
Mbuti.DG	Chemurchek_northAlai	FBD_M546.130-180	FBD_M546.all	0.000068	0.000169	0.400	14444	14389	818875
Mbuti.DG	WLR_BA	FBD_M546.130-180	FBD_M546.all	0.000091	0.000223	0.407	8548	8505	481473
Mbuti.DG	Altai_MLBA	FBD_M546.130-180	FBD_M546.80-130	0.000068	0.000167	0.408	16596	16548	702478
Mbuti.DG	Mongolia_Mongol	FBD_M546.130-180	FBD_M546.30-80	0.000414	0.000969	0.427	682	670	28496
Mbuti.DG	Anatolia_N	FBD_M546.130-180	FBD_M546.all	0.000046	0.000107	0.433	15263	15222	895759
Mbuti.DG	Bianbian	FBD_M546.130-180	FBD_M546.80-130	0.000124	0.000286	0.434	9933	9882	415347
Mbuti.DG	Yumin	FBD_M546.130-180	FBD_M546.all	0.000083	0.000191	0.434	11489	11434	664073
Mbuti.DG	Liangdao2	FBD_M546.130-180	FBD_M546.80-130	0.000102	0.000234	0.435	13245	13189	554389
Mbuti.DG	Atayal.DG	FBD_M546.130-180	FBD_M546.dam	0.000115	0.000263	0.436	5602	5569	292545
Mbuti.DG	Japanese.DG	FBD_M546.130-180	FBD_M546.all	0.000051	0.000116	0.444	16284	16238	903524
Mbuti.DG	lateMed_Mongol	FBD_M546.130-180	FBD_M546.dam	0.000088	0.000191	0.460	5547	5521	292914
Mbuti.DG	Bianbian	FBD_M546.130-180	FBD_M546.all	0.000100	0.000211	0.472	9088	9035	528454
Mbuti.DG	WSHG	FBD_M546.130-180	FBD_M546.dam	0.000144	0.000303	0.475	3882	3851	215300
Mbuti.DG	Miaozigou_MN	FBD_M546.130-180	FBD_M546.80-130	0.000199	0.000411	0.485	5117	5074	213168
Mbuti.DG	Ami.DG	FBD_M546.130-180	FBD_M546.80-130	0.000082	0.000167	0.491	18032	17972	735655
Mbuti.DG	AR_EN	FBD_M546.130-180	FBD_M546.dam	0.000258	0.000517	0.500	1759	1735	93841
Mbuti.DG	Tu.DG	FBD_M546.130-180	FBD_M546.all	0.000060	0.000121	0.501	16266	16211	903463
Mbuti.DG	Boisman_MN	FBD_M546.130-180	FBD_M546.dam	0.000126	0.000249	0.506	4972	4939	263859
Mbuti.DG	Russia_Afanasievo	FBD_M546.130-180	FBD_M546.80-130	0.000076	0.000146	0.518	16688	16634	718450
Mbuti.DG	Turkmenistan_Gonur_BA_1	FBD_M546.130-180	FBD_M546.all	0.000072	0.000139	0.518	12443	12390	741964
Mbuti.DG	Russia_Shamanka_Eneolithic.SG	FBD_M546.130-180	FBD_M546.80-130	0.000081	0.000155	0.522	17863	17803	735656
Mbuti.DG	Malaysia_LN.SG	FBD_M546.130-180	FBD_M546.all	0.000099	0.000184	0.538	12747	12675	721049
Mbuti.DG	Mongolia_LBA_2_Ulaanzukh	FBD_M546.130-180	FBD_M546.dam	0.000140	0.000260	0.540	4653	4618	246671
Mbuti.DG	Hezhen.DG	FBD_M546.130-180	FBD_M546.all	0.000069	0.000124	0.554	16272	16210	903513
Mbuti.DG	Japanese.DG	FBD_M546.130-180	FBD_M546.dam	0.000117	0.000211	0.554	5617	5583	293082
Mbuti.DG	earlyMed_Turk	FBD_M546.130-180	FBD_M546.all	0.000068	0.000122	0.560	15414	15354	876889
Mbuti.DG	Miaozigou_MN	FBD_M546.130-180	FBD_M546.dam	0.000317	0.000558	0.568	1626	1598	86298
Mbuti.DG	Mongolia_EBA_1_Ulgii	FBD_M546.130-180	FBD_M546.80-130	0.000109	0.000191	0.574	15439	15369	640223
Mbuti.DG	lateMed_Khitan	FBD_M546.130-180	FBD_M546.all	0.000096	0.000165	0.580	13301	13228	752509
Mbuti.DG	ARpost9K	FBD_M546.130-180	FBD_M546.80-130	0.000125	0.000215	0.582	11992	11930	499984
Mbuti.DG	WLR_MN	FBD_M546.130-180	FBD_M546.all	0.000090	0.000153	0.590	16149	16068	896745
Mbuti.DG	Upper_YR_LN	FBD_M546.130-180	FBD_M546.dam	0.000147	0.000245	0.599	5627	5584	291588
Mbuti.DG	Yi.DG	FBD_M546.130-180	FBD_M546.80-130	0.000099	0.000163	0.607	18005	17932	735657
Mbuti.DG	Chandman_IA	FBD_M546.130-180	FBD_M546.dam	0.000141	0.000223	0.631	5257	5217	284852
Mbuti.DG	Dushan	FBD_M546.130-180	FBD_M546.all	0.000144	0.000227	0.635	7568	7504	443238
Mbuti.DG	Chandman_IA	FBD_M546.130-180	FBD_M546.all	0.000075	0.000118	0.637	15187	15121	874690
Mbuti.DG	YR_LN	FBD_M546.130-180	FBD_M546.all	0.000074	0.000116	0.641	16345	16278	902114
Mbuti.DG	Iran_GanjDareh_N	FBD_M546.130-180	FBD_M546.30-80	0.000448	0.000697	0.643	777	762	34162
Mbuti.DG	Chemurchek_northAlai	FBD_M546.130-180	FBD_M546.80-130	0.000146	0.000225	0.650	16025	15928	664113
Mbuti.DG	earlyMed_Turk	FBD_M546.130-180	FBD_M546.dam	0.000147	0.000225	0.652	5370	5328	285520
Mbuti.DG	Mongolia_LBA_3_MongunTaiga	FBD_M546.130-180	FBD_M546.80-130	0.000122	0.000185	0.657	14908	14831	633326
Mbuti.DG	Hezhen.DG	FBD_M546.130-180	FBD_M546.dam	0.000149	0.000223	0.666	5596	5553	293079
Mbuti.DG	China_Lahu.DG	FBD_M546.130-180	FBD_M546.all	0.000086	0.000128	0.667	16269	16192	903444
Mbuti.DG	LaCen	FBD_M546.130-180	FBD_M546.all	0.000129	0.000191	0.676	11242	11159	637780
Mbuti.DG	Xibo.DG	FBD_M546.130-180	FBD_M546.all	0.000084	0.000123	0.678	16286	16210	903441
Mbuti.DG	She.DG	FBD_M546.130-180	FBD_M546.all	0.000087	0.000126	0.689	16320	16241	903383
Mbuti.DG	Tujia.DG	FBD_M546.130-180	FBD_M546.dam	0.000155	0.000224	0.689	5660	5615	293060
Mbuti.DG	GaoHuaHua	FBD_M546.130-180	FBD_M546.80-130	0.000148	0.000214	0.690	15107	15015	622125
Mbuti.DG	Mongolia_XiongNu_WE.SG	FBD_M546.130-180	FBD_M546.all	0.000112	0.000162	0.691	14291	14198	826436
Mbuti.DG	Oroqen.DG	FBD_M546.130-180	FBD_M546.all	0.000084	0.000121	0.692	16240	16165	903451
Mbuti.DG	Mongolia_Khovsgol_LBA	FBD_M546.130-180	FBD_M546.dam	0.000142	0.000205	0.693	5391	5350	286316
Mbuti.DG	Mongolia_N_East	FBD_M546.130-180	FBD_M546.dam	0.000204	0.000293	0.698	4762	4711	251434
Mbuti.DG	China_Lahu.DG	FBD_M546.130-180	FBD_M546.80-130	0.000113	0.000162	0.700	17965	17882	735644
Mbuti.DG	Naxi.DG	FBD_M546.130-180	FBD_M546.all	0.000080	0.000114	0.705	16351	16278	903545
Mbuti.DG	Kinh.DG	FBD_M546.130-180	FBD_M546.dam	0.000157	0.000220	0.711	5650	5604	293054
Mbuti.DG	lateXiongnu	FBD_M546.130-180	FBD_M546.all	0.000079	0.000110	0.715	16079	16009	900236
Mbuti.DG	Ami.DG	FBD_M546.130-180	FBD_M546.dam	0.000163	0.000227	0.717	5646	5599	293069
Mbuti.DG	Ulchi.DG	FBD_M546.130-180	FBD_M546.dam	0.000161	0.000222	0.725	5591	5544	293070
Mbuti.DG	Han.DG	FBD_M546.130-180	FBD_M546.80-130	0.000108	0.000148	0.727	18060	17981	735710
Mbuti.DG	Pakistan_IA_Katelai	FBD_M546.130-180	FBD_M546.all	0.000085	0.000116	0.728	14507	14435	850610
Mbuti.DG	Iranian.DG	FBD_M546.130-180	FBD_M546.all	0.000087	0.000116	0.753	15335	15256	903518
Mbuti.DG	Tarim_EMBA1	FBD_M546.130-180	FBD_M546.all	0.000103	0.000136	0.756	15416	15325	885869
Mbuti.DG	Mongolia_MBA_2_Munkhkhairkhan	FBD_M546.130-180	FBD_M546.80-130	0.000192	0.000253	0.760	12394	12294	518139
Mbuti.DG	Shenxian	FBD_M546.130-180	FBD_M546.80-130	0.000223	0.000289	0.771	9463	9375	393931
Mbuti.DG	Chandman_IA	FBD_M546.130-180	FBD_M546.80-130	0.000124	0.000161	0.773	16780	16692	711588
Mbuti.DG	Lubrak	FBD_M546.130-180	FBD_M546.dam	0.000265	0.000337	0.787	3555	3505	188746
Mbuti.DG	Naxi.DG	FBD_M546.130-180	FBD_M546.dam	0.000160	0.000200	0.799	5634	5587	293086
Mbuti.DG	Kinh.DG	FBD_M546.130-180	FBD_M546.all	0.000098	0.000121	0.809	16335	16246	903426
Mbuti.DG	Mongolia_Mongol	FBD_M546.130-180	FBD_M546.dam	0.000261	0.000320	0.816	4223	4163	226759
Mbuti.DG	Mongolia_EIA_4_Sagly	FBD_M546.130-180	FBD_M546.dam	0.000165	0.000200	0.824	5298	5251	284830
Mbuti.DG	Mongolia_XiongNu.SG	FBD_M546.130-180	FBD_M546.all	0.000111	0.000135	0.824	16240	16140	902855
Mbuti.DG	Xiaojingshan	FBD_M546.130-180	FBD_M546.30-80	0.001021	0.001234	0.828	413	395	17665
Mbuti.DG	Pakistan_IA_Katelai	FBD_M546.130-180	FBD_M546.dam	0.000180	0.000215	0.837	5062	5012	277715
Mbuti.DG	Tarim_EMBA1	FBD_M546.130-180	FBD_M546.dam	0.000209	0.000250	0.837	5348	5287	287999
Mbuti.DG	Boisman_MN	FBD_M546.130-180	FBD_M546.80-130	0.000147	0.000173	0.849	15859	15763	653556
Mbuti.DG	Thailand_IA.SG	FBD_M546.130-180	FBD_M546.dam	0.000379	0.000440	0.862	2917	2858	155240
Mbuti.DG	lateXiongnu_sarmatian	FBD_M546.130-180	FBD_M546.all	0.000099	0.000114	0.866	15319	15232	888175
Mbuti.DG	lateMed_Mongol	FBD_M546.130-180	FBD_M546.80-130	0.000119	0.000136	0.869	17788	17701	735104
Mbuti.DG	Malaysia_LN.SG	FBD_M546.130-180	FBD_M546.30-80	0.000911	0.001048	0.869	716	689	29634
Mbuti.DG	Shenxian	FBD_M546.130-180	FBD_M546.all	0.000195	0.000218	0.896	8573	8477	490095
Mbuti.DG	BaBanQinCen	FBD_M546.130-180	FBD_M546.80-130	0.000220	0.000245	0.897	11022	10922	457505
Mbuti.DG	WLR_BA	FBD_M546.130-180	FBD_M546.80-130	0.000262	0.000292	0.898	9484	9381	389208
Mbuti.DG	Xiaojingshan	FBD_M546.130-180	FBD_M546.dam	0.000344	0.000378	0.909	2604	2556	140670
Mbuti.DG	Oroqen.DG	FBD_M546.130-180	FBD_M546.80-130	0.000148	0.000163	0.911	17933	17824	735642
Mbuti.DG	YR_LN	FBD_M546.130-180	FBD_M546.dam	0.000195	0.000214	0.911	5621	5564	292757
Mbuti.DG	Tarim_EMBA1	FBD_M546.130-180	FBD_M546.80-130	0.000162	0.000177	0.918	16983	16866	721010
Mbuti.DG	lateXiongnu_sarmatian	FBD_M546.130-180	FBD_M546.dam	0.000189	0.000204	0.924	5327	5272	289033
Mbuti.DG	Mongolia_LBA_4_CenterWest	FBD_M546.130-180	FBD_M546.dam	0.000204	0.000220	0.927	5367	5309	282789
Mbuti.DG	Ulchi.DG	FBD_M546.130-180	FBD_M546.all	0.000113	0.000121	0.930	16244	16142	903449
Mbuti.DG	Dai.DG	FBD_M546.130-180	FBD_M546.80-130	0.000142	0.000147	0.963	18030	17925	735732
Mbuti.DG	WLR_LN	FBD_M546.130-180	FBD_M546.all	0.000176	0.000179	0.985	13163	13033	737346
Mbuti.DG	WSHG	FBD_M546.130-180	FBD_M546.30-80	0.000948	0.000949	0.999	628	602	26943
Mbuti.DG	Japan_Jomon	FBD_M546.130-180	FBD_M546.80-130	0.000200	0.000199	1.003	13906	13789	583647
Mbuti.DG	Russia_Afanasievo	FBD_M546.130-180	FBD_M546.all	0.000110	0.000109	1.003	15142	15046	882705
Mbuti.DG	Shimao_LN	FBD_M546.130-180	FBD_M546.dam	0.000270	0.000268	1.008	5586	5507	289726
Mbuti.DG	AR14K	FBD_M546.130-180	FBD_M546.dam	0.000409	0.000403	1.015	2508	2452	136144
Mbuti.DG	Armenia_Caucasus_EBA_KuraAraxes	FBD_M546.130-180	FBD_M546.dam	0.000416	0.000408	1.019	2667	2604	151376
Mbuti.DG	WLR_LN	FBD_M546.130-180	FBD_M546.80-130	0.000229	0.000219	1.043	14446	14310	597033
Mbuti.DG	Yumin	FBD_M546.130-180	FBD_M546.dam	0.000363	0.000346	1.050	4048	3969	216800
Mbuti.DG	WSHG	FBD_M546.130-180	FBD_M546.all	0.000176	0.000167	1.051	11147	11031	661210
Mbuti.DG	Mongolia_Medieval	FBD_M546.130-180	FBD_M546.all	0.000270	0.000250	1.077	6975	6865	409463
Mbuti.DG	Tu.DG	FBD_M546.130-180	FBD_M546.80-130	0.000173	0.000159	1.084	17960	17833	735654
Mbuti.DG	Mongolia_EIA_4_Sagly	FBD_M546.130-180	FBD_M546.80-130	0.000158	0.000146	1.087	16869	16757	711308
Mbuti.DG	Liangdao2	FBD_M546.130-180	FBD_M546.all	0.000207	0.000188	1.099	12055	11913	687366
Mbuti.DG	Atayal.DG	FBD_M546.130-180	FBD_M546.all	0.000164	0.000146	1.125	16323	16175	901967
Mbuti.DG	Daur.DG	FBD_M546.130-180	FBD_M546.80-130	0.000214	0.000189	1.135	17912	17755	733905
Mbuti.DG	WLR_BA	FBD_M546.130-180	FBD_M546.30-80	0.001457	0.001276	1.142	491	462	19984
Mbuti.DG	Russia_EHG	FBD_M546.130-180	FBD_M546.30-80	0.001584	0.001350	1.173	378	352	16652
Mbuti.DG	lateMed_Khitan	FBD_M546.130-180	FBD_M546.dam	0.000350	0.000296	1.182	4664	4577	245918
Mbuti.DG	Malaysia_LN.SG	FBD_M546.130-180	FBD_M546.dam	0.000406	0.000341	1.192	4448	4353	235429
Mbuti.DG	Mongolia_Khovsgol_LBA	FBD_M546.130-180	FBD_M546.80-130	0.000177	0.000148	1.192	17203	17076	715383
Mbuti.DG	Tujia.DG	FBD_M546.130-180	FBD_M546.all	0.000146	0.000122	1.193	16405	16273	903449
Mbuti.DG	Mongolia_MBA_2_Munkhkhairkhan	FBD_M546.130-180	FBD_M546.30-80	0.001335	0.001110	1.202	642	606	26655
Mbuti.DG	She.DG	FBD_M546.130-180	FBD_M546.dam	0.000264	0.000219	1.207	5645	5567	293039
Mbuti.DG	Atayal.DG	FBD_M546.130-180	FBD_M546.80-130	0.000231	0.000190	1.217	17996	17826	734440
Mbuti.DG	Mongolia_XiongNu.SG	FBD_M546.130-180	FBD_M546.30-80	0.000932	0.000748	1.246	880	846	36585
Mbuti.DG	Malaysia_LN.SG	FBD_M546.130-180	FBD_M546.80-130	0.000288	0.000230	1.250	14110	13940	589164
Mbuti.DG	Russia_Shamanka_Eneolithic.SG	FBD_M546.130-180	FBD_M546.dam	0.000264	0.000210	1.258	5597	5519	293074
Mbuti.DG	Kyang	FBD_M546.130-180	FBD_M546.all	0.000152	0.000119	1.274	16302	16164	903568
Mbuti.DG	Mongolia_LBA_2_Ulaanzukh	FBD_M546.130-180	FBD_M546.80-130	0.000245	0.000190	1.284	14654	14505	607332
Mbuti.DG	Kinh.DG	FBD_M546.130-180	FBD_M546.80-130	0.000206	0.000159	1.297	18014	17862	735626
Mbuti.DG	Mongolia_LBA_2_Ulaanzukh	FBD_M546.130-180	FBD_M546.all	0.000192	0.000148	1.300	13291	13147	754166
Mbuti.DG	Oroqen.DG	FBD_M546.130-180	FBD_M546.dam	0.000300	0.000230	1.303	5629	5541	293054
Mbuti.DG	lateXiongnu	FBD_M546.130-180	FBD_M546.80-130	0.000191	0.000145	1.316	17733	17593	733161
Mbuti.DG	Mongolia_Medieval	FBD_M546.130-180	FBD_M546.80-130	0.000425	0.000318	1.335	7698	7561	322016
Mbuti.DG	Mongolia_MBA_2_Munkhkhairkhan	FBD_M546.130-180	FBD_M546.dam	0.000476	0.000354	1.342	3909	3809	211694
Mbuti.DG	YR_LN	FBD_M546.130-180	FBD_M546.80-130	0.000210	0.000154	1.358	18060	17906	734621
Mbuti.DG	ARpost9K	FBD_M546.130-180	FBD_M546.dam	0.000403	0.000293	1.375	3793	3711	204290
Mbuti.DG	Japanese.DG	FBD_M546.130-180	FBD_M546.80-130	0.000212	0.000155	1.375	18015	17859	735700
Mbuti.DG	Mongolia_N_North	FBD_M546.130-180	FBD_M546.dam	0.000334	0.000243	1.376	5184	5093	272722
Mbuti.DG	Mongolia_N_North	FBD_M546.130-180	FBD_M546.80-130	0.000240	0.000173	1.389	16429	16267	677094
Mbuti.DG	Armenia_Caucasus_EBA_KuraAraxes	FBD_M546.130-180	FBD_M546.80-130	0.000417	0.000300	1.392	8416	8263	367125
Mbuti.DG	Naxi.DG	FBD_M546.130-180	FBD_M546.80-130	0.000211	0.000151	1.397	18064	17909	735714
Mbuti.DG	She.DG	FBD_M546.130-180	FBD_M546.80-130	0.000222	0.000159	1.398	18045	17882	735580
Mbuti.DG	Xitoucun	FBD_M546.130-180	FBD_M546.dam	0.000545	0.000387	1.408	2696	2618	142712
Mbuti.DG	Miao.DG	FBD_M546.130-180	FBD_M546.80-130	0.000226	0.000159	1.428	18063	17897	735670
Mbuti.DG	Yumin	FBD_M546.130-180	FBD_M546.80-130	0.000362	0.000253	1.432	12761	12570	529877
Mbuti.DG	Chemurchek_northAlai	FBD_M546.130-180	FBD_M546.dam	0.000448	0.000305	1.467	5067	4947	267437
Mbuti.DG	Mongola.DG	FBD_M546.130-180	FBD_M546.all	0.000179	0.000121	1.475	16306	16144	903494
Mbuti.DG	Buryat.SG	FBD_M546.130-180	FBD_M546.dam	0.000376	0.000253	1.484	5593	5483	293087
Mbuti.DG	WSHG	FBD_M546.130-180	FBD_M546.80-130	0.000336	0.000223	1.511	12343	12166	526489
Mbuti.DG	Korean.DG	FBD_M546.130-180	FBD_M546.all	0.000185	0.000122	1.517	16365	16199	903499
Mbuti.DG	Ulchi.DG	FBD_M546.130-180	FBD_M546.80-130	0.000240	0.000157	1.527	17979	17802	735640
Mbuti.DG	WLR_MN	FBD_M546.130-180	FBD_M546.80-130	0.000304	0.000199	1.531	17900	17678	730142
Mbuti.DG	Mongola.DG	FBD_M546.130-180	FBD_M546.80-130	0.000239	0.000156	1.538	17950	17774	735676
Mbuti.DG	YR_MN	FBD_M546.130-180	FBD_M546.80-130	0.000296	0.000182	1.622	17946	17729	730670
Mbuti.DG	Tujia.DG	FBD_M546.130-180	FBD_M546.80-130	0.000255	0.000154	1.657	18081	17893	735633
Mbuti.DG	Xibo.DG	FBD_M546.130-180	FBD_M546.80-130	0.000277	0.000163	1.705	17992	17788	735631
Mbuti.DG	Kyang	FBD_M546.130-180	FBD_M546.80-130	0.000267	0.000153	1.744	18012	17816	735731
Mbuti.DG	Hezhen.DG	FBD_M546.130-180	FBD_M546.80-130	0.000287	0.000164	1.751	17980	17769	735690
Mbuti.DG	Lubrak	FBD_M546.130-180	FBD_M546.80-130	0.000430	0.000242	1.779	11209	11011	460932
Mbuti.DG	earlyMed_Turk	FBD_M546.130-180	FBD_M546.80-130	0.000292	0.000162	1.798	17096	16888	713597
Mbuti.DG	Mongolia_Mongol	FBD_M546.130-180	FBD_M546.80-130	0.000400	0.000221	1.813	13362	13139	556116
Mbuti.DG	YR_MN	FBD_M546.130-180	FBD_M546.all	0.000270	0.000147	1.838	16298	16056	897257
Mbuti.DG	Mongolia_Mongol	FBD_M546.130-180	FBD_M546.all	0.000334	0.000174	1.922	12138	11906	694064
Mbuti.DG	Mongolia_N_East	FBD_M546.130-180	FBD_M546.all	0.000308	0.000158	1.954	13749	13513	769195
Mbuti.DG	Armenia_Caucasus_EBA_KuraAraxes	FBD_M546.130-180	FBD_M546.all	0.000461	0.000227	2.027	7638	7425	461492
Mbuti.DG	lateMed_Khitan	FBD_M546.130-180	FBD_M546.80-130	0.000447	0.000219	2.039	14800	14528	607700
Mbuti.DG	Mongolia_N_East	FBD_M546.130-180	FBD_M546.80-130	0.000430	0.000203	2.116	15186	14919	621744
Mbuti.DG	Mongolia_Medieval	FBD_M546.130-180	FBD_M546.dam	0.000949	0.000435	2.178	2488	2362	132944
Mbuti.DG	Chemurchek_southAltai	FBD_M546.130-180	FBD_M546.dam	0.000748	0.000326	2.293	4607	4419	251034
Mbuti.DG	Chemurchek_southAltai	FBD_M546.130-180	FBD_M546.all	0.000412	0.000171	2.405	13218	12901	768114
Mbuti.DG	Mongolia_LBA_4_CenterWest	FBD_M546.130-180	FBD_M546.80-130	0.000367	0.000152	2.415	17135	16876	704986
Mbuti.DG	Xiaojingshan	FBD_M546.130-180	FBD_M546.all	0.000531	0.000219	2.431	7528	7299	430529
Mbuti.DG	Korean.DG	FBD_M546.130-180	FBD_M546.80-130	0.000387	0.000158	2.449	18085	17800	735684
Mbuti.DG	Xiaojingshan	FBD_M546.130-180	FBD_M546.80-130	0.000724	0.000283	2.562	8269	8023	340381
Mbuti.DG	Chemurchek_southAltai	FBD_M546.130-180	FBD_M546.80-130	0.000639	0.000218	2.937	14591	14194	620978

## Sheet: 9
pop1	pop2	pop3	pop4	f4	std.err	Z	ABAB	ABBA	SNPs
Mbuti.DG	Korean.DG	FBD_M546.80-130	FBD_M546.dam	-0.000793	0.000221	-3.593	5409	5641	292524
Mbuti.DG	Upper_YR_LN	FBD_M546.80-130	FBD_M546.30-80	-0.002671	0.000768	-3.479	846	943	36275
Mbuti.DG	YR_LBIA	FBD_M546.80-130	FBD_M546.dam	-0.000715	0.000227	-3.158	5380	5587	290333
Mbuti.DG	Mongolia_LBA_4_CenterWest	FBD_M546.80-130	FBD_M546.all	-0.000332	0.000112	-2.970	15229	15515	861313
Mbuti.DG	Chemurchek_southAltai	FBD_M546.80-130	FBD_M546.130-180	-0.000639	0.000218	-2.937	14194	14591	620978
Mbuti.DG	Mongola.DG	FBD_M546.80-130	FBD_M546.dam	-0.000636	0.000221	-2.881	5432	5618	292523
Mbuti.DG	Kyang	FBD_M546.80-130	FBD_M546.dam	-0.000621	0.000217	-2.856	5411	5593	292546
Mbuti.DG	GaoHuaHua	FBD_M546.80-130	FBD_M546.30-80	-0.002586	0.000920	-2.811	730	811	31407
Mbuti.DG	Shimao_LN	FBD_M546.80-130	FBD_M546.30-80	-0.002418	0.000876	-2.759	856	944	36037
Mbuti.DG	Miaozigou_MN	FBD_M546.80-130	FBD_M546.30-80	-0.004453	0.001627	-2.737	226	274	10798
Mbuti.DG	WLR_MN	FBD_M546.80-130	FBD_M546.dam	-0.000734	0.000273	-2.691	5335	5548	290518
Mbuti.DG	Hezhen.DG	FBD_M546.80-130	FBD_M546.dam	-0.000585	0.000218	-2.687	5404	5576	292529
Mbuti.DG	Ulchi.DG	FBD_M546.80-130	FBD_M546.30-80	-0.001807	0.000681	-2.653	850	916	36442
Mbuti.DG	WLR_MN	FBD_M546.80-130	FBD_M546.30-80	-0.002286	0.000866	-2.640	842	924	36188
Mbuti.DG	DevilsCave_N.SG	FBD_M546.80-130	FBD_M546.dam	-0.000655	0.000249	-2.635	5436	5628	292479
Mbuti.DG	Chemurchek_southAltai	FBD_M546.80-130	FBD_M546.30-80	-0.002661	0.001012	-2.630	699	784	31692
Mbuti.DG	Mongolia_MBA_2_Munkhkhairkhan	FBD_M546.80-130	FBD_M546.30-80	-0.003021	0.001153	-2.619	608	689	26588
Mbuti.DG	lateXiongnu	FBD_M546.80-130	FBD_M546.30-80	-0.001535	0.000588	-2.612	848	904	36371
Mbuti.DG	YR_LBIA	FBD_M546.80-130	FBD_M546.30-80	-0.001819	0.000700	-2.599	850	916	36228
Mbuti.DG	Xiaojingshan	FBD_M546.80-130	FBD_M546.130-180	-0.000724	0.000283	-2.562	8023	8269	340381
Mbuti.DG	China_Lahu.DG	FBD_M546.80-130	FBD_M546.dam	-0.000581	0.000228	-2.554	5442	5612	292517
Mbuti.DG	Mongolia_N_East	FBD_M546.80-130	FBD_M546.dam	-0.000712	0.000281	-2.531	4607	4786	251319
Mbuti.DG	earlyMed_Turk	FBD_M546.80-130	FBD_M546.dam	-0.000548	0.000219	-2.506	5194	5350	285119
Mbuti.DG	Xibo.DG	FBD_M546.80-130	FBD_M546.dam	-0.000552	0.000221	-2.502	5424	5586	292516
Mbuti.DG	YR_LN	FBD_M546.80-130	FBD_M546.30-80	-0.001678	0.000676	-2.482	861	922	36412
Mbuti.DG	Miao.DG	FBD_M546.80-130	FBD_M546.dam	-0.000534	0.000216	-2.471	5481	5638	292520
Mbuti.DG	Kyang	FBD_M546.80-130	FBD_M546.30-80	-0.001644	0.000668	-2.460	859	919	36446
Mbuti.DG	Korean.DG	FBD_M546.80-130	FBD_M546.30-80	-0.001651	0.000673	-2.452	866	926	36444
Mbuti.DG	Korean.DG	FBD_M546.80-130	FBD_M546.130-180	-0.000387	0.000158	-2.449	17800	18085	735684
Mbuti.DG	Mongolia_Khovsgol_LBA	FBD_M546.80-130	FBD_M546.30-80	-0.001550	0.000636	-2.438	843	899	35749
Mbuti.DG	lateXiongnu_sarmatian	FBD_M546.80-130	FBD_M546.30-80	-0.001544	0.000635	-2.433	826	882	36072
Mbuti.DG	Mongolia_LBA_4_CenterWest	FBD_M546.80-130	FBD_M546.130-180	-0.000367	0.000152	-2.415	16876	17135	704986
Mbuti.DG	AR_EN	FBD_M546.80-130	FBD_M546.30-80	-0.003825	0.001587	-2.410	258	303	11776
Mbuti.DG	Dai.DG	FBD_M546.80-130	FBD_M546.dam	-0.000482	0.000203	-2.376	5466	5607	292545
Mbuti.DG	lateMed_Mongol	FBD_M546.80-130	FBD_M546.30-80	-0.001341	0.000565	-2.372	852	901	36431
Mbuti.DG	Mongolia_LBA_4_CenterWest	FBD_M546.80-130	FBD_M546.30-80	-0.001573	0.000666	-2.361	827	883	35410
Mbuti.DG	lateXiongnu	FBD_M546.80-130	FBD_M546.dam	-0.000447	0.000192	-2.330	5377	5507	291786
Mbuti.DG	Ulchi.DG	FBD_M546.80-130	FBD_M546.dam	-0.000521	0.000224	-2.325	5408	5560	292520
Mbuti.DG	DevilsCave_N.SG	FBD_M546.80-130	FBD_M546.30-80	-0.001805	0.000807	-2.237	851	917	36435
Mbuti.DG	Han.DG	FBD_M546.80-130	FBD_M546.30-80	-0.001443	0.000646	-2.235	869	921	36445
Mbuti.DG	lateMed_Khitan	FBD_M546.80-130	FBD_M546.all	-0.000359	0.000163	-2.200	13134	13403	748394
Mbuti.DG	Lubrak	FBD_M546.80-130	FBD_M546.all	-0.000424	0.000193	-2.193	9989	10232	574249
Mbuti.DG	She.DG	FBD_M546.80-130	FBD_M546.dam	-0.000489	0.000224	-2.186	5462	5605	292488
Mbuti.DG	Naxi.DG	FBD_M546.80-130	FBD_M546.30-80	-0.001404	0.000646	-2.174	862	913	36445
Mbuti.DG	Mongolia_LBA_4_CenterWest	FBD_M546.80-130	FBD_M546.dam	-0.000454	0.000210	-2.168	5200	5328	282458
Mbuti.DG	Yi.DG	FBD_M546.80-130	FBD_M546.dam	-0.000479	0.000221	-2.168	5448	5588	292519
Mbuti.DG	Hezhen.DG	FBD_M546.80-130	FBD_M546.30-80	-0.001473	0.000680	-2.164	853	906	36445
Mbuti.DG	Japanese.DG	FBD_M546.80-130	FBD_M546.30-80	-0.001399	0.000647	-2.163	860	911	36444
Mbuti.DG	Dai.DG	FBD_M546.80-130	FBD_M546.30-80	-0.001322	0.000612	-2.162	870	918	36446
Mbuti.DG	Tu.DG	FBD_M546.80-130	FBD_M546.dam	-0.000480	0.000223	-2.153	5431	5571	292513
Mbuti.DG	Yumin	FBD_M546.80-130	FBD_M546.30-80	-0.002486	0.001156	-2.151	617	685	27234
Mbuti.DG	Daur.DG	FBD_M546.80-130	FBD_M546.dam	-0.000565	0.000266	-2.129	5407	5572	291829
Mbuti.DG	Mongolia_EIA_4_Sagly	FBD_M546.80-130	FBD_M546.30-80	-0.001309	0.000616	-2.124	820	867	35633
Mbuti.DG	earlyMed_Turk	FBD_M546.80-130	FBD_M546.all	-0.000254	0.000120	-2.119	15306	15528	871024
Mbuti.DG	Mongolia_N_East	FBD_M546.80-130	FBD_M546.130-180	-0.000430	0.000203	-2.116	14919	15186	621744
Mbuti.DG	Boisman_MN	FBD_M546.80-130	FBD_M546.dam	-0.000523	0.000250	-2.091	4841	4979	263701
Mbuti.DG	YR_LN	FBD_M546.80-130	FBD_M546.dam	-0.000461	0.000222	-2.073	5451	5585	292236
Mbuti.DG	lateMed_Mongol	FBD_M546.80-130	FBD_M546.dam	-0.000386	0.000188	-2.050	5404	5517	292373
Mbuti.DG	Mongolia_N_East	FBD_M546.80-130	FBD_M546.30-80	-0.001793	0.000874	-2.050	743	800	31750
Mbuti.DG	lateMed_Khitan	FBD_M546.80-130	FBD_M546.130-180	-0.000447	0.000219	-2.039	14528	14800	607700
Mbuti.DG	Xibo.DG	FBD_M546.80-130	FBD_M546.30-80	-0.001288	0.000636	-2.025	859	905	36438
Mbuti.DG	WLR_LN	FBD_M546.80-130	FBD_M546.dam	-0.000619	0.000307	-2.019	4436	4585	240796
Mbuti.DG	YR_MN	FBD_M546.80-130	FBD_M546.30-80	-0.001627	0.000818	-1.989	870	929	36271
Mbuti.DG	Japanese.DG	FBD_M546.80-130	FBD_M546.dam	-0.000414	0.000210	-1.967	5470	5591	292534
Mbuti.DG	Mongolia_N_North	FBD_M546.80-130	FBD_M546.30-80	-0.001426	0.000726	-1.965	808	856	34279
Mbuti.DG	Mongolia_N_North	FBD_M546.80-130	FBD_M546.all	-0.000249	0.000128	-1.946	14702	14909	829840
Mbuti.DG	Yi.DG	FBD_M546.80-130	FBD_M546.30-80	-0.001356	0.000705	-1.923	870	920	36444
Mbuti.DG	Russia_Shamanka_Eneolithic.SG	FBD_M546.80-130	FBD_M546.30-80	-0.001212	0.000638	-1.901	862	906	36441
Mbuti.DG	Anatolia_N	FBD_M546.80-130	FBD_M546.30-80	-0.001163	0.000613	-1.899	823	865	36289
Mbuti.DG	Han.DG	FBD_M546.80-130	FBD_M546.dam	-0.000406	0.000214	-1.898	5493	5612	292539
Mbuti.DG	WLR_BA	FBD_M546.80-130	FBD_M546.dam	-0.000717	0.000382	-1.879	2880	2993	157364
Mbuti.DG	Japan_Jomon	FBD_M546.80-130	FBD_M546.30-80	-0.001660	0.000885	-1.875	699	748	29845
Mbuti.DG	YR_LN	FBD_M546.80-130	FBD_M546.all	-0.000215	0.000115	-1.870	16191	16383	895509
Mbuti.DG	Atayal.DG	FBD_M546.80-130	FBD_M546.dam	-0.000481	0.000259	-1.853	5456	5597	292019
Mbuti.DG	GaoHuaHua	FBD_M546.80-130	FBD_M546.dam	-0.000528	0.000289	-1.829	4608	4741	250343
Mbuti.DG	ARpost9K	FBD_M546.80-130	FBD_M546.30-80	-0.001703	0.000936	-1.820	579	623	25534
Mbuti.DG	Naxi.DG	FBD_M546.80-130	FBD_M546.dam	-0.000384	0.000211	-1.816	5476	5588	292540
Mbuti.DG	Mongolia_Mongol	FBD_M546.80-130	FBD_M546.130-180	-0.000400	0.000221	-1.813	13139	13362	556116
Mbuti.DG	Tu.DG	FBD_M546.80-130	FBD_M546.30-80	-0.001219	0.000675	-1.804	863	908	36445
Mbuti.DG	earlyMed_Turk	FBD_M546.80-130	FBD_M546.130-180	-0.000292	0.000162	-1.798	16888	17096	713597
Mbuti.DG	Thailand_IA.SG	FBD_M546.80-130	FBD_M546.30-80	-0.002279	0.001280	-1.781	445	489	19525
Mbuti.DG	Lubrak	FBD_M546.80-130	FBD_M546.130-180	-0.000430	0.000242	-1.779	11011	11209	460932
Mbuti.DG	Ami.DG	FBD_M546.80-130	FBD_M546.30-80	-0.001258	0.000709	-1.774	876	922	36441
Mbuti.DG	Chemurchek_northAlai	FBD_M546.80-130	FBD_M546.30-80	-0.001793	0.001012	-1.772	782	842	33621
Mbuti.DG	Oroqen.DG	FBD_M546.80-130	FBD_M546.30-80	-0.001164	0.000660	-1.765	868	910	36442
Mbuti.DG	Hezhen.DG	FBD_M546.80-130	FBD_M546.130-180	-0.000287	0.000164	-1.751	17769	17980	735690
Mbuti.DG	Buryat.DG	FBD_M546.80-130	FBD_M546.30-80	-0.001318	0.000753	-1.750	858	906	36439
Mbuti.DG	Hezhen.DG	FBD_M546.80-130	FBD_M546.all	-0.000213	0.000122	-1.750	16079	16270	896834
Mbuti.DG	Boisman_MN	FBD_M546.80-130	FBD_M546.all	-0.000241	0.000138	-1.745	14244	14437	802667
Mbuti.DG	Kyang	FBD_M546.80-130	FBD_M546.130-180	-0.000267	0.000153	-1.744	17816	18012	735731
Mbuti.DG	Xibo.DG	FBD_M546.80-130	FBD_M546.130-180	-0.000277	0.000163	-1.705	17788	17992	735631
Mbuti.DG	Mongolia_Khovsgol_LBA	FBD_M546.80-130	FBD_M546.dam	-0.000338	0.000201	-1.685	5226	5323	285902
Mbuti.DG	Upper_YR_IA	FBD_M546.80-130	FBD_M546.dam	-0.000425	0.000253	-1.679	5276	5396	281055
Mbuti.DG	Mongola.DG	FBD_M546.80-130	FBD_M546.30-80	-0.001150	0.000686	-1.678	869	911	36444
Mbuti.DG	Liangdao2	FBD_M546.80-130	FBD_M546.30-80	-0.001800	0.001074	-1.677	684	735	28449
Mbuti.DG	Mongolia_N_East	FBD_M546.80-130	FBD_M546.all	-0.000260	0.000156	-1.671	13571	13770	764724
Mbuti.DG	China_Lahu.DG	FBD_M546.80-130	FBD_M546.30-80	-0.001212	0.000726	-1.670	869	913	36440
Mbuti.DG	Tujia.DG	FBD_M546.80-130	FBD_M546.dam	-0.000360	0.000215	-1.670	5507	5612	292509
Mbuti.DG	Tujia.DG	FBD_M546.80-130	FBD_M546.130-180	-0.000255	0.000154	-1.657	17893	18081	735633
Mbuti.DG	Mongolia_EIA_4_Sagly	FBD_M546.80-130	FBD_M546.dam	-0.000317	0.000195	-1.630	5158	5249	284470
Mbuti.DG	YR_MN	FBD_M546.80-130	FBD_M546.130-180	-0.000296	0.000182	-1.622	17729	17946	730670
Mbuti.DG	Suila	FBD_M546.80-130	FBD_M546.30-80	-0.001943	0.001202	-1.616	534	579	23439
Mbuti.DG	Lubrak	FBD_M546.80-130	FBD_M546.dam	-0.000556	0.000346	-1.607	3469	3574	189003
Mbuti.DG	Daur.DG	FBD_M546.80-130	FBD_M546.30-80	-0.001222	0.000770	-1.586	858	902	36362
Mbuti.DG	Bianbian	FBD_M546.80-130	FBD_M546.dam	-0.000618	0.000393	-1.573	3017	3123	171477
Mbuti.DG	Russia_Shamanka_Eneolithic.SG	FBD_M546.80-130	FBD_M546.dam	-0.000327	0.000208	-1.569	5447	5543	292530
Mbuti.DG	Mongolia_XiongNu_WE.SG	FBD_M546.80-130	FBD_M546.dam	-0.000436	0.000278	-1.568	4819	4936	268078
Mbuti.DG	Kinh.DG	FBD_M546.80-130	FBD_M546.30-80	-0.001075	0.000686	-1.567	877	917	36439
Mbuti.DG	WLR_LN	FBD_M546.80-130	FBD_M546.30-80	-0.001592	0.001023	-1.556	708	755	30079
Mbuti.DG	Mongolia_EBA_1_Ulgii	FBD_M546.80-130	FBD_M546.dam	-0.000415	0.000267	-1.554	4725	4832	258692
Mbuti.DG	Mongola.DG	FBD_M546.80-130	FBD_M546.130-180	-0.000239	0.000156	-1.538	17774	17950	735676
Mbuti.DG	WLR_MN	FBD_M546.80-130	FBD_M546.130-180	-0.000304	0.000199	-1.531	17678	17900	730142
Mbuti.DG	Yankovsky_IA	FBD_M546.80-130	FBD_M546.30-80	-0.001970	0.001288	-1.530	506	549	21952
Mbuti.DG	Ulchi.DG	FBD_M546.80-130	FBD_M546.130-180	-0.000240	0.000157	-1.527	17802	17979	735640
Mbuti.DG	Japanese.DG	FBD_M546.80-130	FBD_M546.all	-0.000174	0.000115	-1.522	16198	16354	896855
Mbuti.DG	WSHG	FBD_M546.80-130	FBD_M546.130-180	-0.000336	0.000223	-1.511	12166	12343	526489
Mbuti.DG	Thai.DG	FBD_M546.80-130	FBD_M546.30-80	-0.001047	0.000695	-1.507	865	903	36443
Mbuti.DG	Buryat.SG	FBD_M546.80-130	FBD_M546.30-80	-0.001150	0.000802	-1.435	856	898	36444
Mbuti.DG	Yumin	FBD_M546.80-130	FBD_M546.130-180	-0.000362	0.000253	-1.432	12570	12761	529877
Mbuti.DG	Armenian.DG	FBD_M546.80-130	FBD_M546.30-80	-0.000931	0.000651	-1.429	824	858	36446
Mbuti.DG	Mongolia_Medieval	FBD_M546.80-130	FBD_M546.30-80	-0.002123	0.001486	-1.429	363	397	16489
Mbuti.DG	WSHG	FBD_M546.80-130	FBD_M546.dam	-0.000432	0.000302	-1.429	3795	3888	215437
Mbuti.DG	Miao.DG	FBD_M546.80-130	FBD_M546.130-180	-0.000226	0.000159	-1.428	17897	18063	735670
Mbuti.DG	Upper_YR_IA	FBD_M546.80-130	FBD_M546.30-80	-0.001163	0.000817	-1.424	826	867	35002
Mbuti.DG	earlyMed_Uigur	FBD_M546.80-130	FBD_M546.30-80	-0.000858	0.000608	-1.409	839	871	36243
Mbuti.DG	Tarim_EMBA1	FBD_M546.80-130	FBD_M546.dam	-0.000334	0.000237	-1.409	5180	5276	287535
Mbuti.DG	Mongolia_EBA_1_Ulgii	FBD_M546.80-130	FBD_M546.all	-0.000197	0.000141	-1.403	13828	13984	787177
Mbuti.DG	Altai_MLBA	FBD_M546.80-130	FBD_M546.dam	-0.000316	0.000225	-1.402	5082	5171	281136
Mbuti.DG	Dai.DG	FBD_M546.80-130	FBD_M546.all	-0.000151	0.000108	-1.402	16200	16335	896897
Mbuti.DG	Altai_MLBA	FBD_M546.80-130	FBD_M546.30-80	-0.000987	0.000705	-1.400	823	858	35276
Mbuti.DG	She.DG	FBD_M546.80-130	FBD_M546.130-180	-0.000222	0.000159	-1.398	17882	18045	735580
Mbuti.DG	Naxi.DG	FBD_M546.80-130	FBD_M546.130-180	-0.000211	0.000151	-1.397	17909	18064	735714
Mbuti.DG	Armenia_Caucasus_EBA_KuraAraxes	FBD_M546.80-130	FBD_M546.130-180	-0.000417	0.000300	-1.392	8263	8416	367125
Mbuti.DG	Mongolia_N_North	FBD_M546.80-130	FBD_M546.130-180	-0.000240	0.000173	-1.389	16267	16429	677094
Mbuti.DG	She.DG	FBD_M546.80-130	FBD_M546.30-80	-0.000940	0.000680	-1.381	878	912	36437
Mbuti.DG	Japanese.DG	FBD_M546.80-130	FBD_M546.130-180	-0.000212	0.000155	-1.375	17859	18015	735700
Mbuti.DG	YR_LBIA	FBD_M546.80-130	FBD_M546.all	-0.000175	0.000128	-1.370	16089	16245	889255
Mbuti.DG	Mongolia_LBA_2_Ulaanzukh	FBD_M546.80-130	FBD_M546.30-80	-0.001138	0.000837	-1.359	739	775	31208
Mbuti.DG	YR_LN	FBD_M546.80-130	FBD_M546.130-180	-0.000210	0.000154	-1.358	17906	18060	734621
Mbuti.DG	Daur.DG	FBD_M546.80-130	FBD_M546.all	-0.000183	0.000136	-1.346	16076	16240	894686
Mbuti.DG	Mongolia_Medieval	FBD_M546.80-130	FBD_M546.130-180	-0.000425	0.000318	-1.335	7561	7698	322016
Mbuti.DG	Mongolia_N_North	FBD_M546.80-130	FBD_M546.dam	-0.000321	0.000243	-1.318	5037	5125	272471
Mbuti.DG	lateXiongnu	FBD_M546.80-130	FBD_M546.130-180	-0.000191	0.000145	-1.316	17593	17733	733161
Mbuti.DG	Mongolia_EIA_4_Sagly	FBD_M546.80-130	FBD_M546.all	-0.000141	0.000107	-1.316	15151	15273	868502
Mbuti.DG	Miao.DG	FBD_M546.80-130	FBD_M546.all	-0.000158	0.000120	-1.311	16223	16365	896811
Mbuti.DG	Kinh.DG	FBD_M546.80-130	FBD_M546.130-180	-0.000206	0.000159	-1.297	17862	18014	735626
Mbuti.DG	Mongolia_LBA_2_Ulaanzukh	FBD_M546.80-130	FBD_M546.130-180	-0.000245	0.000190	-1.284	14505	14654	607332
Mbuti.DG	HMMH_MN	FBD_M546.80-130	FBD_M546.30-80	-0.001668	0.001302	-1.281	515	552	22585
Mbuti.DG	Dzungaria_EBA1	FBD_M546.80-130	FBD_M546.dam	-0.000359	0.000283	-1.268	4522	4614	256491
Mbuti.DG	Japan_Jomon	FBD_M546.80-130	FBD_M546.dam	-0.000351	0.000279	-1.256	4293	4376	237459
Mbuti.DG	Yumin	FBD_M546.80-130	FBD_M546.all	-0.000245	0.000195	-1.256	11464	11626	660787
Mbuti.DG	Malaysia_LN.SG	FBD_M546.80-130	FBD_M546.130-180	-0.000288	0.000230	-1.250	13940	14110	589164
Mbuti.DG	Pakistan_IA_Katelai	FBD_M546.80-130	FBD_M546.30-80	-0.000812	0.000650	-1.249	801	830	34806
Mbuti.DG	Xibo.DG	FBD_M546.80-130	FBD_M546.all	-0.000151	0.000121	-1.245	16140	16275	896767
Mbuti.DG	Iranian.DG	FBD_M546.80-130	FBD_M546.30-80	-0.000800	0.000646	-1.240	829	858	36444
Mbuti.DG	Mongolia_Mongol	FBD_M546.80-130	FBD_M546.30-80	-0.001295	0.001052	-1.231	679	716	28465
Mbuti.DG	AR13-10K	FBD_M546.80-130	FBD_M546.dam	-0.000480	0.000392	-1.225	2224	2285	127946
Mbuti.DG	LaCen	FBD_M546.80-130	FBD_M546.dam	-0.000401	0.000329	-1.218	3783	3867	208643
Mbuti.DG	Atayal.DG	FBD_M546.80-130	FBD_M546.130-180	-0.000231	0.000190	-1.217	17826	17996	734440
Mbuti.DG	Oroqen.DG	FBD_M546.80-130	FBD_M546.dam	-0.000275	0.000226	-1.217	5481	5561	292505
Mbuti.DG	Ulchi.DG	FBD_M546.80-130	FBD_M546.all	-0.000143	0.000118	-1.209	16140	16268	896775
Mbuti.DG	Mongolia_MBA_2_Munkhkhairkhan	FBD_M546.80-130	FBD_M546.all	-0.000243	0.000203	-1.194	11156	11313	645569
Mbuti.DG	Buryat.SG	FBD_M546.80-130	FBD_M546.all	-0.000153	0.000128	-1.192	16068	16205	896855
Mbuti.DG	Mongolia_Khovsgol_LBA	FBD_M546.80-130	FBD_M546.130-180	-0.000177	0.000148	-1.192	17076	17203	715383
Mbuti.DG	Mongolia_LBA_3_MongunTaiga	FBD_M546.80-130	FBD_M546.30-80	-0.000903	0.000765	-1.180	748	777	32239
Mbuti.DG	Kyang	FBD_M546.80-130	FBD_M546.all	-0.000135	0.000116	-1.169	16138	16259	896897
Mbuti.DG	Miaozigou_MN	FBD_M546.80-130	FBD_M546.dam	-0.000610	0.000529	-1.154	1592	1645	86233
Mbuti.DG	Dzungaria_EBA1	FBD_M546.80-130	FBD_M546.30-80	-0.001051	0.000912	-1.152	732	765	31928
Mbuti.DG	Chandman_IA	FBD_M546.80-130	FBD_M546.dam	-0.000245	0.000213	-1.149	5131	5200	284495
Mbuti.DG	Mongolia_XiongNu.SG	FBD_M546.80-130	FBD_M546.30-80	-0.000908	0.000791	-1.148	874	907	36420
Mbuti.DG	Russia_Caucasus_EBA_Yamnaya	FBD_M546.80-130	FBD_M546.30-80	-0.001081	0.000946	-1.143	580	607	25401
Mbuti.DG	Korean.DG	FBD_M546.80-130	FBD_M546.all	-0.000130	0.000114	-1.136	16199	16315	896832
Mbuti.DG	Daur.DG	FBD_M546.80-130	FBD_M546.130-180	-0.000214	0.000189	-1.135	17755	17912	733905
Mbuti.DG	Shimao_LN	FBD_M546.80-130	FBD_M546.dam	-0.000296	0.000263	-1.126	5455	5541	289191
Mbuti.DG	Kinh.DG	FBD_M546.80-130	FBD_M546.dam	-0.000246	0.000219	-1.125	5470	5542	292505
Mbuti.DG	Buryat.DG	FBD_M546.80-130	FBD_M546.dam	-0.000277	0.000247	-1.124	5414	5495	292509
Mbuti.DG	DevilsCave_N.SG	FBD_M546.80-130	FBD_M546.all	-0.000149	0.000136	-1.093	16200	16333	896617
Mbuti.DG	earlyMed_Uigur	FBD_M546.80-130	FBD_M546.dam	-0.000211	0.000194	-1.089	5268	5329	290316
Mbuti.DG	Mongolia_EIA_4_Sagly	FBD_M546.80-130	FBD_M546.130-180	-0.000158	0.000146	-1.087	16757	16869	711308
Mbuti.DG	Tu.DG	FBD_M546.80-130	FBD_M546.130-180	-0.000173	0.000159	-1.084	17833	17960	735654
Mbuti.DG	earlyMed_Uigur	FBD_M546.80-130	FBD_M546.all	-0.000113	0.000105	-1.076	15491	15591	888225
Mbuti.DG	ARpost9K	FBD_M546.80-130	FBD_M546.all	-0.000175	0.000163	-1.072	10789	10898	626451
Mbuti.DG	Armenian.DG	FBD_M546.80-130	FBD_M546.dam	-0.000217	0.000204	-1.066	5167	5231	292517
Mbuti.DG	BaBanQinCen	FBD_M546.80-130	FBD_M546.all	-0.000199	0.000189	-1.055	9912	10026	568341
Mbuti.DG	WLR_LN	FBD_M546.80-130	FBD_M546.130-180	-0.000229	0.000219	-1.043	14310	14446	597033
Mbuti.DG	Armenia_Caucasus_EBA_KuraAraxes	FBD_M546.80-130	FBD_M546.30-80	-0.001384	0.001332	-1.039	419	445	19057
Mbuti.DG	Buryat.DG	FBD_M546.80-130	FBD_M546.all	-0.000140	0.000138	-1.015	16003	16129	896703
Mbuti.DG	BaBanQinCen	FBD_M546.80-130	FBD_M546.30-80	-0.001100	0.001087	-1.013	541	567	23520
Mbuti.DG	Tarim_EMBA1	FBD_M546.80-130	FBD_M546.30-80	-0.000769	0.000759	-1.013	832	860	35894
Mbuti.DG	Mongolia_Khovsgol_LBA	FBD_M546.80-130	FBD_M546.all	-0.000113	0.000112	-1.010	15475	15574	873143
Mbuti.DG	Japan_Jomon	FBD_M546.80-130	FBD_M546.130-180	-0.000200	0.000199	-1.003	13789	13906	583647
Mbuti.DG	Russia_Afanasievo	FBD_M546.80-130	FBD_M546.30-80	-0.000604	0.000608	-0.993	832	854	35927
Mbuti.DG	Russia_Afanasievo	FBD_M546.80-130	FBD_M546.dam	-0.000195	0.000197	-0.989	5117	5173	286953
Mbuti.DG	WLR_MN	FBD_M546.80-130	FBD_M546.all	-0.000145	0.000148	-0.983	16079	16208	890138
Mbuti.DG	Xitoucun	FBD_M546.80-130	FBD_M546.all	-0.000217	0.000222	-0.978	7431	7524	432085
Mbuti.DG	AR14K	FBD_M546.80-130	FBD_M546.30-80	-0.001268	0.001305	-0.972	393	414	16756
Mbuti.DG	WLR_BA	FBD_M546.80-130	FBD_M546.30-80	-0.001257	0.001296	-0.969	472	497	19891
Mbuti.DG	Tujia.DG	FBD_M546.80-130	FBD_M546.30-80	-0.000663	0.000686	-0.967	876	900	36441
Mbuti.DG	earlyMed_Turk	FBD_M546.80-130	FBD_M546.30-80	-0.000650	0.000673	-0.966	837	861	35665
Mbuti.DG	Mongolia_LBA_2_Ulaanzukh	FBD_M546.80-130	FBD_M546.all	-0.000138	0.000143	-0.964	13197	13300	750061
Mbuti.DG	Dai.DG	FBD_M546.80-130	FBD_M546.130-180	-0.000142	0.000147	-0.963	17925	18030	735732
Mbuti.DG	BaBanQinCen	FBD_M546.80-130	FBD_M546.dam	-0.000330	0.000344	-0.959	3396	3457	187005
Mbuti.DG	WLR_LN	FBD_M546.80-130	FBD_M546.all	-0.000154	0.000163	-0.950	13045	13158	732545
Mbuti.DG	Boisman_MN	FBD_M546.80-130	FBD_M546.30-80	-0.000741	0.000795	-0.932	792	817	33211
Mbuti.DG	Naxi.DG	FBD_M546.80-130	FBD_M546.all	-0.000103	0.000111	-0.928	16245	16337	896873
Mbuti.DG	Han.DG	FBD_M546.80-130	FBD_M546.all	-0.000102	0.000110	-0.927	16286	16378	896868
Mbuti.DG	Oroqen.DG	FBD_M546.80-130	FBD_M546.all	-0.000114	0.000123	-0.924	16175	16277	896780
Mbuti.DG	Ami.DG	FBD_M546.80-130	FBD_M546.dam	-0.000213	0.000231	-0.922	5499	5561	292517
Mbuti.DG	Tarim_EMBA1	FBD_M546.80-130	FBD_M546.130-180	-0.000162	0.000177	-0.918	16866	16983	721010
Mbuti.DG	lateMed_Mongol	FBD_M546.80-130	FBD_M546.all	-0.000090	0.000099	-0.912	16034	16116	896046
Mbuti.DG	Oroqen.DG	FBD_M546.80-130	FBD_M546.130-180	-0.000148	0.000163	-0.911	17824	17933	735642
Mbuti.DG	Upper_YR_LN	FBD_M546.80-130	FBD_M546.dam	-0.000216	0.000241	-0.898	5497	5560	291038
Mbuti.DG	WLR_BA	FBD_M546.80-130	FBD_M546.130-180	-0.000262	0.000292	-0.898	9381	9484	389208
Mbuti.DG	BaBanQinCen	FBD_M546.80-130	FBD_M546.130-180	-0.000220	0.000245	-0.897	10922	11022	457505
Mbuti.DG	Japan_Jomon	FBD_M546.80-130	FBD_M546.all	-0.000149	0.000167	-0.889	12530	12637	722868
Mbuti.DG	Upper_YR_IA	FBD_M546.80-130	FBD_M546.all	-0.000125	0.000142	-0.880	15550	15657	859321
Mbuti.DG	Ami.DG	FBD_M546.80-130	FBD_M546.all	-0.000112	0.000128	-0.876	16290	16390	896794
Mbuti.DG	lateMed_Mongol	FBD_M546.80-130	FBD_M546.130-180	-0.000119	0.000136	-0.869	17701	17788	735104
Mbuti.DG	Buryat.SG	FBD_M546.80-130	FBD_M546.dam	-0.000214	0.000246	-0.868	5435	5498	292540
Mbuti.DG	Yi.DG	FBD_M546.80-130	FBD_M546.all	-0.000101	0.000118	-0.861	16241	16332	896797
Mbuti.DG	Mongolia_EBA_1_Ulgii	FBD_M546.80-130	FBD_M546.30-80	-0.000692	0.000806	-0.860	770	793	32555
Mbuti.DG	Chandman_IA	FBD_M546.80-130	FBD_M546.all	-0.000101	0.000118	-0.858	15108	15195	868789
Mbuti.DG	Boisman_MN	FBD_M546.80-130	FBD_M546.130-180	-0.000147	0.000173	-0.849	15763	15859	653556
Mbuti.DG	lateXiongnu	FBD_M546.80-130	FBD_M546.all	-0.000088	0.000105	-0.841	15949	16028	893671
Mbuti.DG	YR_MN	FBD_M546.80-130	FBD_M546.dam	-0.000211	0.000251	-0.840	5430	5491	290769
Mbuti.DG	ARpost9K	FBD_M546.80-130	FBD_M546.dam	-0.000254	0.000306	-0.831	3686	3738	204479
Mbuti.DG	Yumin	FBD_M546.80-130	FBD_M546.dam	-0.000277	0.000338	-0.821	3945	4006	217025
Mbuti.DG	WSHG	FBD_M546.80-130	FBD_M546.all	-0.000137	0.000168	-0.812	11080	11170	658029
Mbuti.DG	Kinh.DG	FBD_M546.80-130	FBD_M546.all	-0.000095	0.000117	-0.805	16230	16315	896760
Mbuti.DG	lateMed_Khitan	FBD_M546.80-130	FBD_M546.30-80	-0.000754	0.000948	-0.796	735	759	30874
Mbuti.DG	LaCen	FBD_M546.80-130	FBD_M546.30-80	-0.000832	0.001054	-0.789	613	635	26307
Mbuti.DG	Miao.DG	FBD_M546.80-130	FBD_M546.30-80	-0.000547	0.000695	-0.786	885	905	36444
Mbuti.DG	Baojianshan	FBD_M546.80-130	FBD_M546.all	-0.000152	0.000195	-0.783	10670	10764	617852
Mbuti.DG	Chandman_IA	FBD_M546.80-130	FBD_M546.130-180	-0.000124	0.000161	-0.773	16692	16780	711588
Mbuti.DG	Shenxian	FBD_M546.80-130	FBD_M546.130-180	-0.000223	0.000289	-0.771	9375	9463	393931
Mbuti.DG	WLR_BA	FBD_M546.80-130	FBD_M546.all	-0.000161	0.000211	-0.762	8505	8582	478185
Mbuti.DG	Mongolia_MBA_2_Munkhkhairkhan	FBD_M546.80-130	FBD_M546.130-180	-0.000192	0.000253	-0.760	12294	12394	518139
Mbuti.DG	Thai.DG	FBD_M546.80-130	FBD_M546.dam	-0.000162	0.000214	-0.756	5466	5513	292512
Mbuti.DG	Liangdao2	FBD_M546.80-130	FBD_M546.dam	-0.000259	0.000346	-0.749	4097	4156	225523
Mbuti.DG	Han.DG	FBD_M546.80-130	FBD_M546.130-180	-0.000108	0.000148	-0.727	17981	18060	735710
Mbuti.DG	Lubrak	FBD_M546.80-130	FBD_M546.30-80	-0.000833	0.001149	-0.725	569	589	23512
Mbuti.DG	Mongolia_XiongNu_WE.SG	FBD_M546.80-130	FBD_M546.30-80	-0.000641	0.000904	-0.709	765	786	33496
Mbuti.DG	China_Lahu.DG	FBD_M546.80-130	FBD_M546.130-180	-0.000113	0.000162	-0.700	17882	17965	735644
Mbuti.DG	Altai_MLBA	FBD_M546.80-130	FBD_M546.all	-0.000081	0.000117	-0.690	14952	15022	858189
Mbuti.DG	GaoHuaHua	FBD_M546.80-130	FBD_M546.130-180	-0.000148	0.000214	-0.690	15015	15107	622125
Mbuti.DG	Mongolia_LBA_3_MongunTaiga	FBD_M546.80-130	FBD_M546.dam	-0.000177	0.000259	-0.684	4607	4653	256001
Mbuti.DG	Russia_Shamanka_Eneolithic.SG	FBD_M546.80-130	FBD_M546.all	-0.000078	0.000114	-0.681	16142	16212	896774
Mbuti.DG	Mongolia_LBA_3_MongunTaiga	FBD_M546.80-130	FBD_M546.all	-0.000091	0.000136	-0.672	13496	13567	779830
Mbuti.DG	Xiaojingshan	FBD_M546.80-130	FBD_M546.all	-0.000146	0.000217	-0.671	7345	7407	428757
Mbuti.DG	Xitoucun	FBD_M546.80-130	FBD_M546.dam	-0.000262	0.000394	-0.665	2619	2657	142989
Mbuti.DG	Mongolia_LBA_3_MongunTaiga	FBD_M546.80-130	FBD_M546.130-180	-0.000122	0.000185	-0.657	14831	14908	633326
Mbuti.DG	Shimao_LN	FBD_M546.80-130	FBD_M546.all	-0.000093	0.000141	-0.657	15974	16056	885715
Mbuti.DG	Tujia.DG	FBD_M546.80-130	FBD_M546.all	-0.000076	0.000117	-0.652	16269	16337	896763
Mbuti.DG	Chemurchek_northAlai	FBD_M546.80-130	FBD_M546.130-180	-0.000146	0.000225	-0.650	15928	16025	664113
Mbuti.DG	Xiaojingshan	FBD_M546.80-130	FBD_M546.dam	-0.000257	0.000396	-0.650	2510	2547	140951
Mbuti.DG	Chandman_IA	FBD_M546.80-130	FBD_M546.30-80	-0.000440	0.000683	-0.644	827	843	35581
Mbuti.DG	lateMed_Khitan	FBD_M546.80-130	FBD_M546.dam	-0.000186	0.000289	-0.642	4540	4586	245875
Mbuti.DG	Upper_YR_LN	FBD_M546.80-130	FBD_M546.all	-0.000082	0.000128	-0.637	16152	16225	891720
Mbuti.DG	Mongolia_Medieval	FBD_M546.80-130	FBD_M546.all	-0.000156	0.000247	-0.629	6838	6901	407984
Mbuti.DG	Thailand_IA.SG	FBD_M546.80-130	FBD_M546.all	-0.000133	0.000215	-0.620	8248	8310	471230
Mbuti.DG	Russia_Caucasus_EBA_Yamnaya	FBD_M546.80-130	FBD_M546.dam	-0.000177	0.000286	-0.618	3473	3509	202227
Mbuti.DG	Yi.DG	FBD_M546.80-130	FBD_M546.130-180	-0.000099	0.000163	-0.607	17932	18005	735657
Mbuti.DG	ARpost9K	FBD_M546.80-130	FBD_M546.130-180	-0.000125	0.000215	-0.582	11930	11992	499984
Mbuti.DG	Mongolia_EBA_1_Ulgii	FBD_M546.80-130	FBD_M546.130-180	-0.000109	0.000191	-0.574	15369	15439	640223
Mbuti.DG	Thailand_IA.SG	FBD_M546.80-130	FBD_M546.dam	-0.000205	0.000364	-0.563	2796	2828	155103
Mbuti.DG	Mongolia_LBA_2_Ulaanzukh	FBD_M546.80-130	FBD_M546.dam	-0.000145	0.000266	-0.546	4577	4613	246706
Mbuti.DG	Mongolia_Mongol	FBD_M546.80-130	FBD_M546.all	-0.000092	0.000169	-0.545	11998	12061	690526
Mbuti.DG	Mongolia_Mongol	FBD_M546.80-130	FBD_M546.dam	-0.000164	0.000304	-0.540	4164	4202	226841
Mbuti.DG	Russia_Shamanka_Eneolithic.SG	FBD_M546.80-130	FBD_M546.130-180	-0.000081	0.000155	-0.522	17803	17863	735656
Mbuti.DG	Russia_Afanasievo	FBD_M546.80-130	FBD_M546.130-180	-0.000076	0.000146	-0.518	16634	16688	718450
Mbuti.DG	Chemurchek_southAltai	FBD_M546.80-130	FBD_M546.dam	-0.000158	0.000308	-0.514	4468	4507	250868
Mbuti.DG	GaoHuaHua	FBD_M546.80-130	FBD_M546.all	-0.000086	0.000167	-0.512	13661	13727	764640
Mbuti.DG	Ami.DG	FBD_M546.80-130	FBD_M546.130-180	-0.000082	0.000167	-0.491	17972	18032	735655
Mbuti.DG	Tu.DG	FBD_M546.80-130	FBD_M546.all	-0.000055	0.000114	-0.486	16180	16229	896797
Mbuti.DG	Miaozigou_MN	FBD_M546.80-130	FBD_M546.130-180	-0.000199	0.000411	-0.485	5074	5117	213168
Mbuti.DG	AR13-10K	FBD_M546.80-130	FBD_M546.all	-0.000106	0.000219	-0.484	6626	6668	393890
Mbuti.DG	AR14K	FBD_M546.80-130	FBD_M546.dam	-0.000190	0.000403	-0.472	2406	2432	136458
Mbuti.DG	Russia_EHG	FBD_M546.80-130	FBD_M546.all	-0.000112	0.000239	-0.469	6658	6704	406402
Mbuti.DG	Anatolia_N	FBD_M546.80-130	FBD_M546.dam	-0.000092	0.000198	-0.462	5171	5198	290700
Mbuti.DG	Bianbian	FBD_M546.80-130	FBD_M546.all	-0.000098	0.000215	-0.458	8991	9043	526267
Mbuti.DG	AR13-10K	FBD_M546.80-130	FBD_M546.30-80	-0.000581	0.001277	-0.455	359	368	15491
Mbuti.DG	China_Lahu.DG	FBD_M546.80-130	FBD_M546.all	-0.000054	0.000118	-0.455	16221	16269	896782
Mbuti.DG	Liangdao2	FBD_M546.80-130	FBD_M546.130-180	-0.000102	0.000234	-0.435	13189	13245	554389
Mbuti.DG	Bianbian	FBD_M546.80-130	FBD_M546.130-180	-0.000124	0.000286	-0.434	9882	9933	415347
Mbuti.DG	Mongola.DG	FBD_M546.80-130	FBD_M546.all	-0.000051	0.000118	-0.432	16200	16246	896829
Mbuti.DG	Chemurchek_southAltai	FBD_M546.80-130	FBD_M546.all	-0.000071	0.000168	-0.424	12982	13036	763713
Mbuti.DG	Malaysia_LN.SG	FBD_M546.80-130	FBD_M546.all	-0.000074	0.000182	-0.409	12628	12681	715897
Mbuti.DG	Altai_MLBA	FBD_M546.80-130	FBD_M546.130-180	-0.000068	0.000167	-0.408	16548	16596	702478
Mbuti.DG	Miaozigou_MN	FBD_M546.80-130	FBD_M546.all	-0.000126	0.000313	-0.402	4617	4650	261556
Mbuti.DG	DevilsCave_N.SG	FBD_M546.80-130	FBD_M546.130-180	-0.000075	0.000189	-0.396	17907	17962	735545
Mbuti.DG	Dzungaria_EBA1	FBD_M546.80-130	FBD_M546.all	-0.000061	0.000154	-0.396	13400	13448	783244
Mbuti.DG	Atayal.DG	FBD_M546.80-130	FBD_M546.all	-0.000052	0.000139	-0.373	16277	16323	895294
Mbuti.DG	Mongolia_XiongNu.SG	FBD_M546.80-130	FBD_M546.dam	-0.000091	0.000247	-0.366	5489	5516	292331
Mbuti.DG	Yankovsky_IA	FBD_M546.80-130	FBD_M546.all	-0.000077	0.000213	-0.361	9384	9426	540938
Mbuti.DG	AR_EN	FBD_M546.80-130	FBD_M546.dam	-0.000191	0.000539	-0.354	1760	1778	93879
Mbuti.DG	YR_LBIA	FBD_M546.80-130	FBD_M546.130-180	-0.000052	0.000164	-0.319	17787	17826	729319
Mbuti.DG	Tarim_EMBA1	FBD_M546.80-130	FBD_M546.all	-0.000042	0.000133	-0.317	15335	15372	879700
Mbuti.DG	AR13-10K	FBD_M546.80-130	FBD_M546.130-180	-0.000091	0.000287	-0.316	7272	7300	306387
Mbuti.DG	Suila	FBD_M546.80-130	FBD_M546.dam	-0.000117	0.000373	-0.313	3431	3452	186436
Mbuti.DG	Xiaojingshan	FBD_M546.80-130	FBD_M546.30-80	-0.000416	0.001333	-0.312	421	429	17621
Mbuti.DG	AR14K	FBD_M546.80-130	FBD_M546.130-180	-0.000079	0.000285	-0.277	7803	7829	327914
Mbuti.DG	Suila	FBD_M546.80-130	FBD_M546.all	-0.000054	0.000202	-0.265	9986	10017	565952
Mbuti.DG	Turkmenistan_Gonur_BA_1	FBD_M546.80-130	FBD_M546.30-80	-0.000186	0.000821	-0.227	704	710	30577
Mbuti.DG	Upper_YR_LN	FBD_M546.80-130	FBD_M546.130-180	-0.000039	0.000173	-0.224	17955	17984	731542
Mbuti.DG	Malaysia_LN.SG	FBD_M546.80-130	FBD_M546.dam	-0.000068	0.000331	-0.207	4329	4345	234914
Mbuti.DG	She.DG	FBD_M546.80-130	FBD_M546.all	-0.000024	0.000117	-0.207	16281	16303	896695
Mbuti.DG	Shimao_LN	FBD_M546.80-130	FBD_M546.130-180	-0.000031	0.000191	-0.164	17662	17685	726326
Mbuti.DG	Iranian.DG	FBD_M546.80-130	FBD_M546.130-180	-0.000023	0.000153	-0.148	16882	16898	735692
Mbuti.DG	Xitoucun	FBD_M546.80-130	FBD_M546.30-80	-0.000195	0.001316	-0.148	444	448	18182
Mbuti.DG	lateXiongnu_sarmatian	FBD_M546.80-130	FBD_M546.dam	-0.000029	0.000200	-0.144	5206	5214	288629
Mbuti.DG	Yankovsky_IA	FBD_M546.80-130	FBD_M546.dam	-0.000055	0.000387	-0.143	3220	3230	176653
Mbuti.DG	Shenxian	FBD_M546.80-130	FBD_M546.all	-0.000031	0.000225	-0.140	8551	8566	488216
Mbuti.DG	Buryat.SG	FBD_M546.80-130	FBD_M546.130-180	-0.000025	0.000184	-0.137	17725	17743	735710
Mbuti.DG	Pakistan_IA_Katelai	FBD_M546.80-130	FBD_M546.dam	-0.000026	0.000200	-0.130	4957	4964	277368
Mbuti.DG	Baojianshan	FBD_M546.80-130	FBD_M546.dam	-0.000044	0.000356	-0.124	3669	3678	203366
Mbuti.DG	Chemurchek_northAlai	FBD_M546.80-130	FBD_M546.all	-0.000020	0.000162	-0.121	14422	14438	813909
Mbuti.DG	Thai.DG	FBD_M546.80-130	FBD_M546.all	-0.000014	0.000121	-0.116	16132	16144	896776
Mbuti.DG	Baojianshan	FBD_M546.80-130	FBD_M546.30-80	-0.000104	0.001178	-0.088	620	623	25755
Mbuti.DG	Bianbian	FBD_M546.80-130	FBD_M546.30-80	-0.000108	0.001266	-0.085	508	511	21185
Mbuti.DG	AR14K	FBD_M546.80-130	FBD_M546.all	-0.000017	0.000218	-0.078	7115	7123	421315
Mbuti.DG	Thai.DG	FBD_M546.80-130	FBD_M546.130-180	-0.000011	0.000161	-0.070	17825	17834	735635
Mbuti.DG	Russia_EHG	FBD_M546.80-130	FBD_M546.130-180	-0.000018	0.000308	-0.057	7366	7372	323314
Mbuti.DG	Shenxian	FBD_M546.80-130	FBD_M546.30-80	-0.000062	0.001341	-0.046	493	494	20713
Mbuti.DG	Atayal.DG	FBD_M546.80-130	FBD_M546.30-80	-0.000008	0.000821	-0.010	888	889	36389
Mbuti.DG	Armenian.DG	FBD_M546.80-130	FBD_M546.all	-0.000001	0.000110	-0.008	15316	15317	896819
Mbuti.DG	AR_EN	FBD_M546.80-130	FBD_M546.130-180	-0.000002	0.000390	-0.006	5587	5587	231621
Mbuti.DG	Iranian.DG	FBD_M546.80-130	FBD_M546.dam	-0.000000	0.000208	-0.001	5167	5167	292533
Mbuti.DG	Dushan	FBD_M546.80-130	FBD_M546.all	-0.000000	0.000229	-0.000	7599	7599	441988
Mbuti.DG	Dushan	FBD_M546.80-130	FBD_M546.130-180	0.000000	0.000306	0.001	8337	8336	353800
Mbuti.DG	Russia_EHG	FBD_M546.80-130	FBD_M546.dam	0.000009	0.000433	0.022	2328	2327	133616
Mbuti.DG	HMMH_MN	FBD_M546.80-130	FBD_M546.dam	0.000014	0.000405	0.034	3361	3359	178194
Mbuti.DG	Upper_YR_IA	FBD_M546.80-130	FBD_M546.130-180	0.000012	0.000194	0.063	17210	17201	703896
Mbuti.DG	earlyMed_Uigur	FBD_M546.80-130	FBD_M546.130-180	0.000010	0.000145	0.070	17146	17138	728575
Mbuti.DG	AR_EN	FBD_M546.80-130	FBD_M546.all	0.000022	0.000304	0.071	5106	5099	285579
Mbuti.DG	Shenxian	FBD_M546.80-130	FBD_M546.dam	0.000031	0.000401	0.078	2969	2964	161705
Mbuti.DG	Pakistan_IA_Katelai	FBD_M546.80-130	FBD_M546.130-180	0.000016	0.000152	0.106	15995	15983	690917
Mbuti.DG	WSHG	FBD_M546.80-130	FBD_M546.30-80	0.000107	0.000942	0.113	620	618	26880
Mbuti.DG	Mongolia_Medieval	FBD_M546.80-130	FBD_M546.dam	0.000053	0.000441	0.121	2417	2410	133398
Mbuti.DG	Chemurchek_northAlai	FBD_M546.80-130	FBD_M546.dam	0.000040	0.000309	0.129	4927	4916	267203
Mbuti.DG	Anatolia_N	FBD_M546.80-130	FBD_M546.130-180	0.000025	0.000147	0.169	16831	16813	729657
Mbuti.DG	Dushan	FBD_M546.80-130	FBD_M546.dam	0.000075	0.000421	0.177	2623	2612	145930
Mbuti.DG	Russia_Afanasievo	FBD_M546.80-130	FBD_M546.all	0.000022	0.000110	0.200	15116	15096	876600
Mbuti.DG	Iran_GanjDareh_N	FBD_M546.80-130	FBD_M546.all	0.000035	0.000127	0.272	13989	13960	824210
Mbuti.DG	Armenian.DG	FBD_M546.80-130	FBD_M546.130-180	0.000044	0.000155	0.281	16971	16939	735674
Mbuti.DG	Mongolia_XiongNu.SG	FBD_M546.80-130	FBD_M546.130-180	0.000051	0.000174	0.293	17842	17804	735204
Mbuti.DG	Xitoucun	FBD_M546.80-130	FBD_M546.130-180	0.000088	0.000288	0.305	8253	8223	346401
Mbuti.DG	Russia_Caucasus_EBA_Yamnaya	FBD_M546.80-130	FBD_M546.all	0.000052	0.000168	0.308	10279	10248	614955
Mbuti.DG	lateXiongnu_sarmatian	FBD_M546.80-130	FBD_M546.130-180	0.000050	0.000145	0.345	16915	16879	723103
Mbuti.DG	Dzungaria_EBA1	FBD_M546.80-130	FBD_M546.130-180	0.000072	0.000204	0.351	14850	14804	641710
Mbuti.DG	LaCen	FBD_M546.80-130	FBD_M546.130-180	0.000086	0.000244	0.352	12304	12260	511907
Mbuti.DG	YR_MN	FBD_M546.80-130	FBD_M546.all	0.000050	0.000136	0.365	16215	16170	890732
Mbuti.DG	Turkmenistan_Gonur_BA_1	FBD_M546.80-130	FBD_M546.all	0.000052	0.000138	0.380	12474	12436	737972
Mbuti.DG	Malaysia_LN.SG	FBD_M546.80-130	FBD_M546.30-80	0.000432	0.001108	0.390	720	708	29432
Mbuti.DG	Mongolia_XiongNu_WE.SG	FBD_M546.80-130	FBD_M546.130-180	0.000079	0.000202	0.390	15720	15667	674136
Mbuti.DG	Buryat.DG	FBD_M546.80-130	FBD_M546.130-180	0.000074	0.000176	0.421	17789	17734	735637
Mbuti.DG	Suila	FBD_M546.80-130	FBD_M546.130-180	0.000114	0.000267	0.426	11075	11023	458949
Mbuti.DG	Pakistan_IA_Katelai	FBD_M546.80-130	FBD_M546.all	0.000050	0.000111	0.454	14495	14453	845206
Mbuti.DG	Turkmenistan_Gonur_BA_1	FBD_M546.80-130	FBD_M546.130-180	0.000083	0.000183	0.457	13787	13737	598536
Mbuti.DG	Turkmenistan_Gonur_BA_1	FBD_M546.80-130	FBD_M546.dam	0.000119	0.000248	0.479	4284	4255	242767
Mbuti.DG	Armenia_Caucasus_EBA_KuraAraxes	FBD_M546.80-130	FBD_M546.all	0.000112	0.000231	0.485	7600	7548	459559
Mbuti.DG	Mongolia_XiongNu.SG	FBD_M546.80-130	FBD_M546.all	0.000066	0.000133	0.498	16161	16101	896123
Mbuti.DG	Yankovsky_IA	FBD_M546.80-130	FBD_M546.130-180	0.000150	0.000293	0.512	10426	10362	428737
Mbuti.DG	Iranian.DG	FBD_M546.80-130	FBD_M546.all	0.000063	0.000112	0.566	15352	15295	896839
Mbuti.DG	Armenia_Caucasus_EBA_KuraAraxes	FBD_M546.80-130	FBD_M546.dam	0.000222	0.000391	0.568	2676	2642	151667
Mbuti.DG	Anatolia_N	FBD_M546.80-130	FBD_M546.all	0.000060	0.000102	0.585	15274	15221	889435
Mbuti.DG	Iran_GanjDareh_N	FBD_M546.80-130	FBD_M546.dam	0.000147	0.000237	0.620	4818	4778	270854
Mbuti.DG	Dushan	FBD_M546.80-130	FBD_M546.30-80	0.000843	0.001327	0.635	456	440	18496
Mbuti.DG	Iran_GanjDareh_N	FBD_M546.80-130	FBD_M546.30-80	0.000491	0.000754	0.650	793	776	34068
Mbuti.DG	Russia_EHG	FBD_M546.80-130	FBD_M546.30-80	0.001017	0.001402	0.725	386	369	16636
Mbuti.DG	Russia_Caucasus_EBA_Yamnaya	FBD_M546.80-130	FBD_M546.130-180	0.000169	0.000220	0.769	11347	11263	492704
Mbuti.DG	Baojianshan	FBD_M546.80-130	FBD_M546.130-180	0.000213	0.000259	0.823	11786	11679	497720
Mbuti.DG	lateXiongnu_sarmatian	FBD_M546.80-130	FBD_M546.all	0.000097	0.000107	0.911	15343	15257	882071
Mbuti.DG	Liangdao2	FBD_M546.80-130	FBD_M546.all	0.000180	0.000191	0.944	12042	11919	683919
Mbuti.DG	HMMH_MN	FBD_M546.80-130	FBD_M546.130-180	0.000286	0.000293	0.978	10823	10694	447783
Mbuti.DG	Iran_GanjDareh_N	FBD_M546.80-130	FBD_M546.130-180	0.000184	0.000176	1.046	15460	15336	673001
Mbuti.DG	Mongolia_XiongNu_WE.SG	FBD_M546.80-130	FBD_M546.all	0.000174	0.000161	1.076	14351	14208	820139
Mbuti.DG	Thailand_IA.SG	FBD_M546.80-130	FBD_M546.130-180	0.000320	0.000281	1.139	9287	9162	389156
Mbuti.DG	LaCen	FBD_M546.80-130	FBD_M546.all	0.000217	0.000189	1.150	11247	11109	634668
Mbuti.DG	Mongolia_MBA_2_Munkhkhairkhan	FBD_M546.80-130	FBD_M546.dam	0.000391	0.000334	1.171	3903	3821	211915
Mbuti.DG	HMMH_MN	FBD_M546.80-130	FBD_M546.all	0.000303	0.000213	1.418	9903	9739	541144

[truncated: 11 more sheets: 10, 11, 12, 13, 14, 15, 16, 17, 18, 19, 20]
