# Supplementary material for: The demic diffusion of Han culture into the Yunnan-Guizhou plateau inferred from ancient genomes
Source: Natl Sci Rev. 2024 Oct 30;11(12):nwae387. doi: 10.1093/nsr/nwae387 (PMC11647586; doi:10.1093/nsr/nwae387)
Supplement: nwae387_Supplementary_Files [file nwae387_supplementary_files.zip › Table.S3.xlsx]

## Sheet: summary
f-statistics in the form of f4(Mbuti, References; Songshan, Songshan) test the consistency of genetic information from different time period
#	Population	Min Z-score	Max Z-score	Min f4	Max f4	Abs(Min) + Abs(Max)
1	Songshan_Yuan ( n=1 )	-1.832	2.154	-0.002041	0.002844	3.986
2	Songshan_Song ( n=2 )	-2.357	1.785	-0.001442	0.001907	4.142
3	Songshan_Ming ( n=48 )	-2.154	2.06	-0.00177	0.001326	4.214
4	Songshan_Qing ( n=3 )	-2.056	2.357	-0.002844	0.002041	4.413
Note: Songshan population were diveded into four sub-populations according to time period to test the genetic consistency among different time period

## Sheet: 1
pop1	pop2	pop3	pop4	f4	std.err	Z	ABAB	ABBA	SNPs
Mbuti.DG	Mongolia_XiongNu.SG	Songshan_Yuan	Songshan_Qing	-0.001059	0.000578	-1.832	8519	8703	174436
Mbuti.DG	Mongolia_XiongNu.SG	Songshan_Yuan	Songshan_Song	-0.000646	0.000362	-1.785	50683	51347	1028559
Mbuti.DG	Chemurchek_northAlai	Songshan_Yuan	Songshan_Qing	-0.001231	0.000703	-1.751	7674	7869	159026
Mbuti.DG	Liangdao2	Songshan_Yuan	Songshan_Qing	-0.001332	0.000764	-1.744	6398	6576	133675
Mbuti.DG	WLR_MN	Songshan_Yuan	Songshan_Qing	-0.001130	0.000710	-1.592	8509	8705	173295
Mbuti.DG	Mongolia_N_East	Songshan_Yuan	Songshan_Qing	-0.001025	0.000686	-1.494	7288	7441	149433
Mbuti.DG	Vietnam_N_all	Songshan_Yuan	Songshan_Qing	-0.002041	0.001378	-1.482	1793	1869	37340
Mbuti.DG	Mongolia_XiongNu.SG	Songshan_Yuan	Songshan_Ming	-0.000441	0.000303	-1.456	51221	51679	1036828
Mbuti.DG	Yiyang	Songshan_Yuan	Songshan_Qing	-0.001643	0.001280	-1.284	1971	2040	41973
Mbuti.DG	Upper_YR_IA	Songshan_Yuan	Songshan_Qing	-0.000771	0.000625	-1.235	8217	8346	167420
Mbuti.DG	Armenia_Caucasus_EBA_KuraAraxes	Songshan_Yuan	Songshan_Song	-0.000569	0.000490	-1.161	25073	25381	541875
Mbuti.DG	Mongolia_N_East	Songshan_Yuan	Songshan_Ming	-0.000390	0.000343	-1.135	44263	44612	895496
Mbuti.DG	Liangdao1	Songshan_Yuan	Songshan_Ming	-0.000526	0.000464	-1.132	16615	16801	353620
Mbuti.DG	Liangdao2	Songshan_Yuan	Songshan_Ming	-0.000449	0.000408	-1.102	39232	39593	803530
Mbuti.DG	Oroqen.DG	Songshan_Yuan	Songshan_Qing	-0.000598	0.000557	-1.073	8581	8685	174526
Mbuti.DG	Chemurchek_northAlai	Songshan_Yuan	Songshan_Ming	-0.000387	0.000362	-1.070	46531	46898	949102
Mbuti.DG	YR_MN	Songshan_Yuan	Songshan_Qing	-0.000627	0.000587	-1.069	8570	8679	173467
Mbuti.DG	earlyMed_Uigur	Songshan_Yuan	Songshan_Qing	-0.000468	0.000458	-1.022	8277	8358	173209
Mbuti.DG	Yumin	Songshan_Yuan	Songshan_Ming	-0.000390	0.000402	-0.969	38264	38569	782696
Mbuti.DG	Liangdao2	Songshan_Yuan	Songshan_Song	-0.000467	0.000487	-0.959	38775	39146	796610
Mbuti.DG	Kyang	Songshan_Yuan	Songshan_Ming	-0.000280	0.000294	-0.955	51465	51756	1037756
Mbuti.DG	Mongolia_N_North	Songshan_Yuan	Songshan_Qing	-0.000552	0.000587	-0.940	7948	8038	161958
Mbuti.DG	Miaozigou_MN	Songshan_Yuan	Songshan_Qing	-0.001026	0.001182	-0.867	2453	2505	51151
Mbuti.DG	AR13-10K	Songshan_Yuan	Songshan_Qing	-0.000739	0.000912	-0.810	3582	3637	75182
Mbuti.DG	Mongolia_Medieval	Songshan_Yuan	Songshan_Qing	-0.000811	0.001023	-0.793	3700	3763	78050
Mbuti.DG	Mongolia_LBA_3_MongunTaiga	Songshan_Yuan	Songshan_Qing	-0.000474	0.000603	-0.785	7236	7308	151854
Mbuti.DG	AR13-10K	Songshan_Yuan	Songshan_Ming	-0.000285	0.000365	-0.783	23380	23517	478342
Mbuti.DG	China_Lahu.DG	Songshan_Yuan	Songshan_Qing	-0.000437	0.000577	-0.758	8603	8679	174530
Mbuti.DG	WSHG	Songshan_Yuan	Songshan_Ming	-0.000256	0.000348	-0.736	37192	37392	780103
Mbuti.DG	lateXiongnu_sarmatian	Songshan_Yuan	Songshan_Ming	-0.000170	0.000245	-0.696	48734	48908	1022648
Mbuti.DG	Buryat.SG	Songshan_Yuan	Songshan_Qing	-0.000436	0.000628	-0.695	8540	8616	174549
Mbuti.DG	Mongolia_N_East	Songshan_Yuan	Songshan_Song	-0.000261	0.000407	-0.640	43928	44159	887830
Mbuti.DG	Hezhen.DG	Songshan_Yuan	Songshan_Qing	-0.000358	0.000560	-0.638	8604	8666	174538
Mbuti.DG	lateXiongnu_sarmatian	Songshan_Yuan	Songshan_Qing	-0.000307	0.000482	-0.636	8148	8201	172123
Mbuti.DG	LaCen	Songshan_Yuan	Songshan_Qing	-0.000489	0.000813	-0.602	6031	6091	123951
Mbuti.DG	lateXiongnu_sarmatian	Songshan_Yuan	Songshan_Song	-0.000180	0.000301	-0.597	48388	48570	1014397
Mbuti.DG	Mongolia_Mongol	Songshan_Yuan	Songshan_Qing	-0.000432	0.000735	-0.588	6443	6501	134158
Mbuti.DG	Tu.DG	Songshan_Yuan	Songshan_Qing	-0.000327	0.000560	-0.583	8598	8655	174534
Mbuti.DG	Liangdao1	Songshan_Yuan	Songshan_Qing	-0.000634	0.001129	-0.561	2696	2733	58740
Mbuti.DG	Yumin	Songshan_Yuan	Songshan_Qing	-0.000446	0.000840	-0.530	6217	6274	127896
Mbuti.DG	Malaysia_Historical.SG	Songshan_Yuan	Songshan_Qing	-0.000530	0.001004	-0.528	3582	3620	72993
Mbuti.DG	Tanshishan	Songshan_Yuan	Songshan_Ming	-0.000222	0.000422	-0.525	18270	18353	376215
Mbuti.DG	Yumin	Songshan_Yuan	Songshan_Song	-0.000262	0.000504	-0.521	37931	38134	775164
Mbuti.DG	DevilsCave_N.SG	Songshan_Yuan	Songshan_Qing	-0.000309	0.000607	-0.508	8638	8692	174518
Mbuti.DG	Russia_Afanasievo	Songshan_Yuan	Songshan_Song	-0.000156	0.000311	-0.503	47935	48093	1008835
Mbuti.DG	Chemurchek_northAlai	Songshan_Yuan	Songshan_Song	-0.000215	0.000435	-0.494	46254	46456	941179
Mbuti.DG	Turkmenistan_Gonur_BA_1	Songshan_Yuan	Songshan_Qing	-0.000281	0.000568	-0.494	6697	6738	143914
Mbuti.DG	Armenia_Caucasus_EBA_KuraAraxes	Songshan_Yuan	Songshan_Ming	-0.000195	0.000400	-0.487	25474	25581	547089
Mbuti.DG	Kyang	Songshan_Yuan	Songshan_Song	-0.000169	0.000348	-0.487	51141	51315	1029435
Mbuti.DG	Dushan	Songshan_Yuan	Songshan_Ming	-0.000200	0.000433	-0.462	25410	25515	525308
Mbuti.DG	Yi.DG	Songshan_Yuan	Songshan_Qing	-0.000257	0.000580	-0.443	8674	8719	174535
Mbuti.DG	Shimao_LN	Songshan_Yuan	Songshan_Qing	-0.000282	0.000640	-0.440	8577	8626	172443
Mbuti.DG	YR_LN	Songshan_Yuan	Songshan_Qing	-0.000224	0.000523	-0.429	8670	8709	174351
Mbuti.DG	Yiyang	Songshan_Yuan	Songshan_Ming	-0.000215	0.000513	-0.420	12441	12496	256144
Mbuti.DG	Ami.DG	Songshan_Yuan	Songshan_Ming	-0.000144	0.000344	-0.419	51929	52078	1037634
Mbuti.DG	Mongolia_EBA_1_Ulgii	Songshan_Yuan	Songshan_Ming	-0.000130	0.000311	-0.418	45087	45207	920960
Mbuti.DG	WSHG	Songshan_Yuan	Songshan_Song	-0.000170	0.000410	-0.415	36853	36984	772517
Mbuti.DG	Chandman_IA	Songshan_Yuan	Songshan_Qing	-0.000213	0.000520	-0.411	8118	8155	169536
Mbuti.DG	Miaozigou_MN	Songshan_Yuan	Songshan_Ming	-0.000168	0.000452	-0.372	15138	15190	305689
Mbuti.DG	ARpost9K	Songshan_Yuan	Songshan_Qing	-0.000234	0.000666	-0.351	5839	5867	120820
Mbuti.DG	WLR_LN	Songshan_Yuan	Songshan_Qing	-0.000246	0.000721	-0.341	7032	7068	143072
Mbuti.DG	WLR_MN	Songshan_Yuan	Songshan_Ming	-0.000114	0.000359	-0.318	51349	51467	1030348
Mbuti.DG	Upper_YR_LN	Songshan_Yuan	Songshan_Qing	-0.000177	0.000565	-0.314	8641	8672	173617
Mbuti.DG	Liangdao1	Songshan_Yuan	Songshan_Song	-0.000153	0.000546	-0.280	16522	16575	350570
Mbuti.DG	Russia_Caucasus_EBA_Yamnaya	Songshan_Yuan	Songshan_Qing	-0.000167	0.000708	-0.236	5548	5568	119247
Mbuti.DG	Suogang	Songshan_Yuan	Songshan_Qing	-0.000563	0.002386	-0.236	491	497	10871
Mbuti.DG	Shimao_LN	Songshan_Yuan	Songshan_Ming	-0.000077	0.000344	-0.225	51223	51302	1025587
Mbuti.DG	earlyMed_Uigur	Songshan_Yuan	Songshan_Ming	-0.000051	0.000244	-0.209	49651	49704	1029073
Mbuti.DG	AR14K	Songshan_Yuan	Songshan_Qing	-0.000187	0.000906	-0.206	3862	3877	80267
Mbuti.DG	Xibo.DG	Songshan_Yuan	Songshan_Qing	-0.000113	0.000552	-0.204	8625	8645	174522
Mbuti.DG	earlyMed_Uigur	Songshan_Yuan	Songshan_Song	-0.000060	0.000303	-0.199	49309	49370	1020808
Mbuti.DG	Naxi.DG	Songshan_Yuan	Songshan_Qing	-0.000101	0.000532	-0.190	8685	8703	174544
Mbuti.DG	AR13-10K	Songshan_Yuan	Songshan_Song	-0.000082	0.000441	-0.185	23117	23155	472670
Mbuti.DG	Boisman_MN	Songshan_Yuan	Songshan_Qing	-0.000111	0.000604	-0.183	7746	7763	156667
Mbuti.DG	Kyang	Songshan_Yuan	Songshan_Qing	-0.000090	0.000551	-0.164	8656	8671	174549
Mbuti.DG	Russia_EHG	Songshan_Yuan	Songshan_Song	-0.000087	0.000541	-0.160	22792	22834	480543
Mbuti.DG	Upper_YR_IA	Songshan_Yuan	Songshan_Ming	-0.000047	0.000320	-0.147	49710	49757	996448
Mbuti.DG	She.DG	Songshan_Yuan	Songshan_Qing	-0.000076	0.000575	-0.132	8701	8714	174516
Mbuti.DG	Baojianshan	Songshan_Yuan	Songshan_Qing	-0.000101	0.000850	-0.119	5805	5817	120410
Mbuti.DG	Baojianshan	Songshan_Yuan	Songshan_Song	-0.000059	0.000494	-0.119	34996	35039	723232
Mbuti.DG	Mongolia_MBA_2_Munkhkhairkhan	Songshan_Yuan	Songshan_Ming	-0.000044	0.000392	-0.112	37069	37103	764278
Mbuti.DG	Han.DG	Songshan_Yuan	Songshan_Qing	-0.000055	0.000500	-0.109	8687	8696	174541
Mbuti.DG	YR_LBIA	Songshan_Yuan	Songshan_Ming	-0.000032	0.000303	-0.106	51410	51443	1029740
Mbuti.DG	lateMed_Mongol	Songshan_Yuan	Songshan_Qing	-0.000047	0.000451	-0.104	8591	8599	174456
Mbuti.DG	Oroqen.DG	Songshan_Yuan	Songshan_Song	-0.000037	0.000387	-0.097	51220	51258	1029302
Mbuti.DG	Ami.DG	Songshan_Yuan	Songshan_Qing	-0.000053	0.000578	-0.091	8693	8702	174530
Mbuti.DG	China_Lahu.DG	Songshan_Yuan	Songshan_Ming	-0.000031	0.000347	-0.090	51747	51779	1037602
Mbuti.DG	Yankovsky_IA	Songshan_Yuan	Songshan_Song	-0.000048	0.000538	-0.090	31736	31767	640432
Mbuti.DG	Hezhen.DG	Songshan_Yuan	Songshan_Ming	-0.000022	0.000331	-0.067	51530	51553	1037683
Mbuti.DG	YR_LN	Songshan_Yuan	Songshan_Ming	-0.000017	0.000276	-0.061	51872	51889	1036435
Mbuti.DG	Atayal.DG	Songshan_Yuan	Songshan_Qing	-0.000036	0.000651	-0.055	8645	8651	174260
Mbuti.DG	Anatolia_N	Songshan_Yuan	Songshan_Song	-0.000016	0.000310	-0.052	48152	48169	1022041
Mbuti.DG	Malaysia_LN.SG	Songshan_Yuan	Songshan_Qing	-0.000029	0.000769	-0.037	6766	6770	139812
Mbuti.DG	BaBanQinCen	Songshan_Yuan	Songshan_Qing	-0.000023	0.000801	-0.029	5443	5446	110937
Mbuti.DG	Upper_YR_LN	Songshan_Yuan	Songshan_Ming	-0.000009	0.000302	-0.029	51604	51613	1031986
Mbuti.DG	Mongolia_EBA_1_Ulgii	Songshan_Yuan	Songshan_Qing	-0.000008	0.000604	-0.013	7496	7498	153598
Mbuti.DG	Iranian.DG	Songshan_Yuan	Songshan_Song	-0.000003	0.000363	-0.008	48364	48367	1029380
Mbuti.DG	China_Lahu.DG	Songshan_Yuan	Songshan_Song	-0.000001	0.000407	-0.002	51339	51340	1029289
Mbuti.DG	Chandman_IA	Songshan_Yuan	Songshan_Song	0.000000	0.000317	0.000	48210	48210	1000424
Mbuti.DG	Daur.DG	Songshan_Yuan	Songshan_Qing	0.000000	0.000664	0.001	8641	8641	174134
Mbuti.DG	Mongola.DG	Songshan_Yuan	Songshan_Qing	0.000001	0.000550	0.001	8643	8643	174533
Mbuti.DG	YR_MN	Songshan_Yuan	Songshan_Ming	0.000000	0.000303	0.001	51496	51495	1031119
Mbuti.DG	Vietnam_N_all	Songshan_Yuan	Songshan_Ming	0.000002	0.000477	0.004	11434	11433	232767
Mbuti.DG	Xitoucun	Songshan_Yuan	Songshan_Ming	0.000002	0.000370	0.005	25127	25126	513940
Mbuti.DG	Anatolia_N	Songshan_Yuan	Songshan_Qing	0.000006	0.000476	0.014	8123	8122	173452
Mbuti.DG	Dushan	Songshan_Yuan	Songshan_Qing	0.000021	0.000965	0.022	4088	4086	86190
Mbuti.DG	Baojianshan	Songshan_Yuan	Songshan_Ming	0.000013	0.000400	0.034	35503	35493	729878
Mbuti.DG	Buryat.DG	Songshan_Yuan	Songshan_Qing	0.000021	0.000601	0.035	8617	8613	174526
Mbuti.DG	Vietnam_LN.SG	Songshan_Yuan	Songshan_Ming	0.000015	0.000423	0.036	15697	15692	329521
Mbuti.DG	Buryat.SG	Songshan_Yuan	Songshan_Ming	0.000013	0.000336	0.037	51268	51255	1037713
Mbuti.DG	GaoHuaHua	Songshan_Yuan	Songshan_Ming	0.000017	0.000336	0.052	44416	44400	892970
Mbuti.DG	Yiyang	Songshan_Yuan	Songshan_Song	0.000034	0.000627	0.055	12369	12360	253597
Mbuti.DG	Russia_Shamanka_Eneolithic.SG	Songshan_Yuan	Songshan_Ming	0.000017	0.000277	0.062	51507	51489	1037608
Mbuti.DG	Mongolia_LBA_4_CenterWest	Songshan_Yuan	Songshan_Qing	0.000032	0.000516	0.063	8288	8282	168254
Mbuti.DG	Chandman_IA	Songshan_Yuan	Songshan_Ming	0.000017	0.000257	0.065	48635	48618	1008627
Mbuti.DG	WLR_MN	Songshan_Yuan	Songshan_Song	0.000033	0.000434	0.077	51062	51028	1022078
Mbuti.DG	Suila	Songshan_Yuan	Songshan_Song	0.000043	0.000502	0.085	32491	32463	659258
Mbuti.DG	Russia_EHG	Songshan_Yuan	Songshan_Ming	0.000040	0.000433	0.091	23001	22982	485473
Mbuti.DG	Mongolia_EIA_4_Sagly	Songshan_Yuan	Songshan_Song	0.000028	0.000304	0.092	48412	48384	1000256
Mbuti.DG	Mongolia_EIA_4_Sagly	Songshan_Yuan	Songshan_Ming	0.000024	0.000246	0.099	48778	48754	1008471
Mbuti.DG	Tu.DG	Songshan_Yuan	Songshan_Song	0.000036	0.000365	0.100	51193	51156	1029323
Mbuti.DG	Suila	Songshan_Yuan	Songshan_Ming	0.000046	0.000414	0.110	32754	32724	664897
Mbuti.DG	Russia_EHG	Songshan_Yuan	Songshan_Qing	0.000114	0.000998	0.114	3693	3684	78487
Mbuti.DG	Thai.DG	Songshan_Yuan	Songshan_Qing	0.000064	0.000531	0.120	8639	8628	174522
Mbuti.DG	Mongola.DG	Songshan_Yuan	Songshan_Ming	0.000040	0.000311	0.127	51721	51680	1037666
Mbuti.DG	Mongola.DG	Songshan_Yuan	Songshan_Song	0.000047	0.000371	0.128	51301	51252	1029352
Mbuti.DG	Tu.DG	Songshan_Yuan	Songshan_Ming	0.000042	0.000321	0.130	51591	51548	1037639
Mbuti.DG	lateXiongnu	Songshan_Yuan	Songshan_Qing	0.000070	0.000486	0.143	8567	8555	174101
Mbuti.DG	Dzungaria_EBA1	Songshan_Yuan	Songshan_Qing	0.000093	0.000638	0.145	7237	7223	152670
Mbuti.DG	GaoHuaHua	Songshan_Yuan	Songshan_Qing	0.000103	0.000677	0.152	7404	7389	148983
Mbuti.DG	Russia_Caucasus_EBA_Yamnaya	Songshan_Yuan	Songshan_Song	0.000061	0.000370	0.166	34012	33968	722624
Mbuti.DG	Pakistan_IA_Katelai	Songshan_Yuan	Songshan_Qing	0.000082	0.000475	0.172	7800	7787	165147
Mbuti.DG	Pakistan_IA_Katelai	Songshan_Yuan	Songshan_Song	0.000053	0.000303	0.174	46246	46194	975526
Mbuti.DG	YR_MN	Songshan_Yuan	Songshan_Song	0.000065	0.000372	0.176	51168	51101	1022855
Mbuti.DG	Mongolia_MBA_2_Munkhkhairkhan	Songshan_Yuan	Songshan_Qing	0.000155	0.000852	0.182	6031	6011	125158
Mbuti.DG	Mongolia_Khovsgol_LBA	Songshan_Yuan	Songshan_Ming	0.000053	0.000259	0.205	49791	49737	1013287
Mbuti.DG	Shenxian	Songshan_Yuan	Songshan_Qing	0.000196	0.000948	0.207	4682	4663	95930
Mbuti.DG	Xiaojingshan	Songshan_Yuan	Songshan_Ming	0.000076	0.000366	0.208	25167	25127	513440
Mbuti.DG	Yankovsky_IA	Songshan_Yuan	Songshan_Ming	0.000094	0.000443	0.212	32098	32037	647060
Mbuti.DG	Russia_Afanasievo	Songshan_Yuan	Songshan_Qing	0.000104	0.000483	0.216	8119	8101	171018
Mbuti.DG	Mongolia_EIA_4_Sagly	Songshan_Yuan	Songshan_Qing	0.000112	0.000479	0.235	8166	8147	169547
Mbuti.DG	Yi.DG	Songshan_Yuan	Songshan_Ming	0.000078	0.000322	0.242	51888	51807	1037644
Mbuti.DG	Ulchi.DG	Songshan_Yuan	Songshan_Qing	0.000145	0.000575	0.253	8670	8644	174525
Mbuti.DG	HMMH_MN	Songshan_Yuan	Songshan_Ming	0.000105	0.000408	0.256	30718	30653	623400
Mbuti.DG	Chuanyun	Songshan_Yuan	Songshan_Song	0.000157	0.000609	0.258	13962	13917	285473
Mbuti.DG	Tarim_EMBA1	Songshan_Yuan	Songshan_Song	0.000106	0.000399	0.265	48913	48806	1011490
Mbuti.DG	YR_LBIA	Songshan_Yuan	Songshan_Qing	0.000157	0.000568	0.276	8646	8619	173169
Mbuti.DG	Russia_Shamanka_Eneolithic.SG	Songshan_Yuan	Songshan_Qing	0.000148	0.000502	0.295	8630	8604	174536
Mbuti.DG	Qihe	Songshan_Yuan	Songshan_Qing	0.000360	0.001200	0.300	2298	2280	49093
Mbuti.DG	Layi	Songshan_Yuan	Songshan_Qing	0.000467	0.001525	0.306	1464	1450	30064
Mbuti.DG	Armenia_Caucasus_EBA_KuraAraxes	Songshan_Yuan	Songshan_Qing	0.000282	0.000896	0.315	4125	4100	89393
Mbuti.DG	BaBanQinCen	Songshan_Yuan	Songshan_Song	0.000132	0.000416	0.316	32930	32842	666205
Mbuti.DG	Armenian.DG	Songshan_Yuan	Songshan_Qing	0.000167	0.000513	0.326	8166	8137	174537
Mbuti.DG	HMMH_MN	Songshan_Yuan	Songshan_Qing	0.000287	0.000871	0.330	5257	5226	106636
Mbuti.DG	Buryat.SG	Songshan_Yuan	Songshan_Song	0.000135	0.000402	0.335	50986	50848	1029393
Mbuti.DG	Laos_BA.WGC	Songshan_Yuan	Songshan_Qing	0.000422	0.001226	0.344	2498	2476	51135
Mbuti.DG	Hezhen.DG	Songshan_Yuan	Songshan_Song	0.000135	0.000390	0.345	51216	51078	1029368
Mbuti.DG	Mongolia_Mongol	Songshan_Yuan	Songshan_Ming	0.000121	0.000339	0.355	39779	39681	814946
Mbuti.DG	Miaozigou_MN	Songshan_Yuan	Songshan_Song	0.000200	0.000549	0.364	15066	15005	303105
Mbuti.DG	Mongolia_LBA_3_MongunTaiga	Songshan_Yuan	Songshan_Song	0.000135	0.000356	0.379	43713	43590	905328
Mbuti.DG	Vietnam_LN.SG	Songshan_Yuan	Songshan_Qing	0.000423	0.001115	0.379	2728	2704	56856
Mbuti.DG	Chemurchek_southAltai	Songshan_Yuan	Songshan_Song	0.000168	0.000439	0.382	42286	42137	886536
Mbuti.DG	Layi	Songshan_Yuan	Songshan_Ming	0.000225	0.000585	0.385	8771	8731	178368
Mbuti.DG	Shenxian	Songshan_Yuan	Songshan_Ming	0.000170	0.000439	0.386	28250	28152	577386
Mbuti.DG	Upper_YR_LN	Songshan_Yuan	Songshan_Song	0.000140	0.000356	0.393	51284	51141	1023742
Mbuti.DG	Mongolia_LBA_4_CenterWest	Songshan_Yuan	Songshan_Ming	0.000117	0.000279	0.419	49400	49283	1001056
Mbuti.DG	Mongolia_Mongol	Songshan_Yuan	Songshan_Song	0.000168	0.000402	0.419	39450	39314	807431
Mbuti.DG	Daur.DG	Songshan_Yuan	Songshan_Ming	0.000166	0.000390	0.427	51555	51383	1035192
Mbuti.DG	BaBanQinCen	Songshan_Yuan	Songshan_Ming	0.000156	0.000358	0.436	33258	33153	672347
Mbuti.DG	Naxi.DG	Songshan_Yuan	Songshan_Ming	0.000134	0.000302	0.443	51918	51780	1037722
Mbuti.DG	Russia_Afanasievo	Songshan_Yuan	Songshan_Ming	0.000115	0.000260	0.443	48422	48305	1017067
Mbuti.DG	Longlin	Songshan_Yuan	Songshan_Ming	0.000237	0.000513	0.462	9884	9835	206464
Mbuti.DG	Turkmenistan_Gonur_BA_1	Songshan_Yuan	Songshan_Song	0.000157	0.000338	0.465	40485	40351	858297
Mbuti.DG	Altai_MLBA	Songshan_Yuan	Songshan_Song	0.000154	0.000321	0.481	47806	47653	989184
Mbuti.DG	Longlin	Songshan_Yuan	Songshan_Song	0.000300	0.000617	0.486	9767	9706	204030
Mbuti.DG	Taiwan_Hanben	Songshan_Yuan	Songshan_Qing	0.000248	0.000504	0.492	8653	8610	173351
Mbuti.DG	Anatolia_N	Songshan_Yuan	Songshan_Ming	0.000128	0.000256	0.502	48605	48473	1030296
Mbuti.DG	lateMed_Mongol	Songshan_Yuan	Songshan_Ming	0.000123	0.000245	0.503	51320	51192	1036977
Mbuti.DG	Tarim_EMBA1	Songshan_Yuan	Songshan_Ming	0.000171	0.000330	0.517	49299	49124	1019737
Mbuti.DG	ARpost9K	Songshan_Yuan	Songshan_Ming	0.000164	0.000313	0.523	36607	36485	744155
Mbuti.DG	Iran_GanjDareh_N	Songshan_Yuan	Songshan_Song	0.000179	0.000338	0.530	44635	44465	952798
Mbuti.DG	lateMed_Khitan	Songshan_Yuan	Songshan_Song	0.000217	0.000407	0.533	42998	42809	869354
Mbuti.DG	Mongolia_MBA_2_Munkhkhairkhan	Songshan_Yuan	Songshan_Song	0.000260	0.000486	0.536	36787	36590	757055
Mbuti.DG	YR_LBIA	Songshan_Yuan	Songshan_Song	0.000194	0.000357	0.544	51127	50928	1021478
Mbuti.DG	Mongolia_Khovsgol_LBA	Songshan_Yuan	Songshan_Song	0.000171	0.000314	0.546	49510	49338	1005065
Mbuti.DG	Russia_Caucasus_EBA_Yamnaya	Songshan_Yuan	Songshan_Ming	0.000172	0.000316	0.546	34405	34279	729655
Mbuti.DG	Pakistan_IA_Katelai	Songshan_Yuan	Songshan_Ming	0.000139	0.000247	0.561	46629	46492	983681
Mbuti.DG	lateXiongnu	Songshan_Yuan	Songshan_Ming	0.000145	0.000258	0.562	51131	50981	1034636
Mbuti.DG	Ami.DG	Songshan_Yuan	Songshan_Song	0.000237	0.000419	0.566	51754	51511	1029322
Mbuti.DG	Vietnam_N_all	Songshan_Yuan	Songshan_Song	0.000332	0.000580	0.572	11317	11240	230323
Mbuti.DG	Kinh.DG	Songshan_Yuan	Songshan_Ming	0.000187	0.000324	0.575	51914	51720	1037587
Mbuti.DG	Mongolia_EBA_1_Ulgii	Songshan_Yuan	Songshan_Song	0.000222	0.000379	0.586	44939	44737	913046
Mbuti.DG	Dushan	Songshan_Yuan	Songshan_Song	0.000302	0.000513	0.588	25269	25113	520443
Mbuti.DG	Xitoucun	Songshan_Yuan	Songshan_Song	0.000259	0.000440	0.588	24873	24741	509160
Mbuti.DG	lateMed_Khitan	Songshan_Yuan	Songshan_Qing	0.000410	0.000694	0.591	7177	7117	145872
Mbuti.DG	She.DG	Songshan_Yuan	Songshan_Song	0.000233	0.000391	0.597	51674	51434	1029223
Mbuti.DG	WSHG	Songshan_Yuan	Songshan_Qing	0.000428	0.000716	0.597	6049	5995	127058
Mbuti.DG	Altai_MLBA	Songshan_Yuan	Songshan_Qing	0.000304	0.000506	0.600	8057	8006	167652
Mbuti.DG	Iranian.DG	Songshan_Yuan	Songshan_Qing	0.000309	0.000514	0.601	8179	8125	174539
Mbuti.DG	Shimao_LN	Songshan_Yuan	Songshan_Song	0.000249	0.000406	0.613	51020	50766	1017348
Mbuti.DG	AR_EN	Songshan_Yuan	Songshan_Song	0.000351	0.000557	0.630	16404	16287	332059
Mbuti.DG	Japanese.DG	Songshan_Yuan	Songshan_Qing	0.000343	0.000536	0.640	8696	8636	174545
Mbuti.DG	WLR_BA	Songshan_Yuan	Songshan_Qing	0.000565	0.000881	0.641	4628	4576	93255
Mbuti.DG	GaoHuaHua	Songshan_Yuan	Songshan_Song	0.000261	0.000405	0.643	44123	43893	885439
Mbuti.DG	Japanese.DG	Songshan_Yuan	Songshan_Ming	0.000200	0.000308	0.648	51908	51701	1037704
Mbuti.DG	Oroqen.DG	Songshan_Yuan	Songshan_Ming	0.000213	0.000329	0.648	51765	51545	1037616
Mbuti.DG	Mongolia_Medieval	Songshan_Yuan	Songshan_Ming	0.000284	0.000437	0.650	23884	23745	489626
Mbuti.DG	HMMH_MN	Songshan_Yuan	Songshan_Song	0.000339	0.000519	0.654	30534	30324	619089
Mbuti.DG	WLR_LN	Songshan_Yuan	Songshan_Ming	0.000223	0.000341	0.655	42482	42291	856048
Mbuti.DG	Armenian.DG	Songshan_Yuan	Songshan_Song	0.000229	0.000348	0.658	48659	48423	1029352
Mbuti.DG	AR_EN	Songshan_Yuan	Songshan_Ming	0.000299	0.000451	0.664	16501	16400	334917
Mbuti.DG	lateXiongnu	Songshan_Yuan	Songshan_Song	0.000203	0.000305	0.666	50777	50569	1026336
Mbuti.DG	AR_EN	Songshan_Yuan	Songshan_Qing	0.000772	0.001157	0.667	2703	2660	55596
Mbuti.DG	Lubrak	Songshan_Yuan	Songshan_Ming	0.000257	0.000377	0.682	33692	33516	680729
Mbuti.DG	Mongolia_LBA_2_Ulaanzukh	Songshan_Yuan	Songshan_Qing	0.000439	0.000625	0.703	7195	7131	146050
Mbuti.DG	Iranian.DG	Songshan_Yuan	Songshan_Ming	0.000212	0.000299	0.710	48862	48642	1037700
Mbuti.DG	Bianbian	Songshan_Yuan	Songshan_Qing	0.000660	0.000926	0.712	4915	4848	101023
Mbuti.DG	Korean.DG	Songshan_Yuan	Songshan_Qing	0.000383	0.000536	0.714	8718	8651	174537
Mbuti.DG	Suila	Songshan_Yuan	Songshan_Qing	0.000603	0.000829	0.728	5463	5396	111114
Mbuti.DG	Layi	Songshan_Yuan	Songshan_Song	0.000528	0.000713	0.740	8753	8660	176959
Mbuti.DG	Tanshishan	Songshan_Yuan	Songshan_Song	0.000378	0.000509	0.743	18198	18057	372307
Mbuti.DG	Chuanyun	Songshan_Yuan	Songshan_Ming	0.000372	0.000499	0.746	14112	14005	288139
Mbuti.DG	Tarim_EMBA1	Songshan_Yuan	Songshan_Qing	0.000454	0.000606	0.750	8267	8189	171381
Mbuti.DG	Atayal.DG	Songshan_Yuan	Songshan_Ming	0.000302	0.000399	0.757	51912	51599	1035915
Mbuti.DG	Mongolia_LBA_3_MongunTaiga	Songshan_Yuan	Songshan_Ming	0.000229	0.000301	0.762	44080	43871	913271
Mbuti.DG	AR14K	Songshan_Yuan	Songshan_Ming	0.000303	0.000393	0.771	25023	24868	510792
Mbuti.DG	Daur.DG	Songshan_Yuan	Songshan_Song	0.000360	0.000466	0.772	51282	50912	1026905
Mbuti.DG	DevilsCave_N.SG	Songshan_Yuan	Songshan_Ming	0.000259	0.000333	0.778	51884	51615	1037459
Mbuti.DG	Japan_Jomon	Songshan_Yuan	Songshan_Ming	0.000277	0.000351	0.790	41621	41385	851282
Mbuti.DG	Mongolia_Khovsgol_LBA	Songshan_Yuan	Songshan_Qing	0.000400	0.000497	0.805	8400	8332	170409
Mbuti.DG	Russia_Shamanka_Eneolithic.SG	Songshan_Yuan	Songshan_Song	0.000271	0.000332	0.817	51245	50966	1029302
Mbuti.DG	Buryat.DG	Songshan_Yuan	Songshan_Ming	0.000259	0.000316	0.819	51403	51134	1037508
Mbuti.DG	She.DG	Songshan_Yuan	Songshan_Ming	0.000270	0.000330	0.819	52066	51785	1037539
Mbuti.DG	lateMed_Khitan	Songshan_Yuan	Songshan_Ming	0.000268	0.000326	0.821	43416	43181	876995
Mbuti.DG	lateMed_Mongol	Songshan_Yuan	Songshan_Song	0.000240	0.000292	0.823	51006	50759	1028672
Mbuti.DG	Mongolia_N_North	Songshan_Yuan	Songshan_Ming	0.000247	0.000299	0.828	47966	47727	967703
Mbuti.DG	Laos_BA.WGC	Songshan_Yuan	Songshan_Ming	0.000407	0.000490	0.829	14417	14298	293514
Mbuti.DG	Armenian.DG	Songshan_Yuan	Songshan_Ming	0.000241	0.000291	0.830	49003	48753	1037671
Mbuti.DG	Turkmenistan_Gonur_BA_1	Songshan_Yuan	Songshan_Ming	0.000225	0.000268	0.840	40841	40645	865813
Mbuti.DG	WLR_BA	Songshan_Yuan	Songshan_Ming	0.000322	0.000381	0.844	27799	27619	560172
Mbuti.DG	Han.DG	Songshan_Yuan	Songshan_Ming	0.000251	0.000296	0.849	52063	51802	1037715
Mbuti.DG	Xiaojingshan	Songshan_Yuan	Songshan_Qing	0.000790	0.000919	0.859	4035	3970	82840
Mbuti.DG	Altai_MLBA	Songshan_Yuan	Songshan_Ming	0.000234	0.000268	0.874	48227	47994	997360
Mbuti.DG	Thailand_IA.SG	Songshan_Yuan	Songshan_Ming	0.000318	0.000362	0.880	26326	26153	544058
Mbuti.DG	ARpost9K	Songshan_Yuan	Songshan_Song	0.000315	0.000357	0.882	36258	36026	736729
Mbuti.DG	Xibo.DG	Songshan_Yuan	Songshan_Ming	0.000280	0.000316	0.886	51650	51359	1037609
Mbuti.DG	YR_LN	Songshan_Yuan	Songshan_Song	0.000291	0.000328	0.886	51633	51335	1028137
Mbuti.DG	Suogang	Songshan_Yuan	Songshan_Ming	0.000698	0.000785	0.889	3245	3198	67787
Mbuti.DG	Laos_BA.WGC	Songshan_Yuan	Songshan_Song	0.000528	0.000590	0.895	14310	14156	291614
Mbuti.DG	Dzungaria_EBA1	Songshan_Yuan	Songshan_Song	0.000340	0.000378	0.899	43064	42757	901611
Mbuti.DG	Thai.DG	Songshan_Yuan	Songshan_Ming	0.000277	0.000308	0.899	51609	51322	1037614
Mbuti.DG	earlyMed_Turk	Songshan_Yuan	Songshan_Qing	0.000467	0.000519	0.900	8264	8185	169874
Mbuti.DG	Dai.DG	Songshan_Yuan	Songshan_Qing	0.000455	0.000500	0.910	8720	8641	174550
Mbuti.DG	Yankovsky_IA	Songshan_Yuan	Songshan_Qing	0.000855	0.000937	0.913	5167	5078	103859
Mbuti.DG	Xitoucun	Songshan_Yuan	Songshan_Qing	0.000819	0.000896	0.914	4121	4052	84662
Mbuti.DG	Chemurchek_southAltai	Songshan_Yuan	Songshan_Ming	0.000334	0.000363	0.918	42689	42391	894235
Mbuti.DG	Shenxian	Songshan_Yuan	Songshan_Song	0.000476	0.000513	0.928	28041	27769	572305
Mbuti.DG	Naxi.DG	Songshan_Yuan	Songshan_Song	0.000335	0.000359	0.933	51624	51279	1029404
Mbuti.DG	AR14K	Songshan_Yuan	Songshan_Song	0.000439	0.000470	0.934	24690	24468	504720
Mbuti.DG	Kinh.DG	Songshan_Yuan	Songshan_Qing	0.000538	0.000546	0.985	8722	8628	174526
Mbuti.DG	Dzungaria_EBA1	Songshan_Yuan	Songshan_Ming	0.000298	0.000301	0.987	43392	43121	908852
Mbuti.DG	Thailand_IA.SG	Songshan_Yuan	Songshan_Qing	0.000868	0.000847	1.025	4475	4395	92584
Mbuti.DG	Yi.DG	Songshan_Yuan	Songshan_Song	0.000389	0.000369	1.054	51649	51248	1029332
Mbuti.DG	Taiwan_Hanben	Songshan_Yuan	Songshan_Ming	0.000288	0.000273	1.055	51678	51382	1029983
Mbuti.DG	Iran_GanjDareh_N	Songshan_Yuan	Songshan_Ming	0.000298	0.000282	1.058	45070	44784	960798
Mbuti.DG	Iran_GanjDareh_N	Songshan_Yuan	Songshan_Qing	0.000594	0.000556	1.067	7530	7434	161043
Mbuti.DG	Malaysia_LN.SG	Songshan_Yuan	Songshan_Song	0.000507	0.000470	1.077	40124	39708	821144
Mbuti.DG	Mongolia_Medieval	Songshan_Yuan	Songshan_Song	0.000555	0.000514	1.079	23631	23362	484419
Mbuti.DG	Japanese.DG	Songshan_Yuan	Songshan_Song	0.000390	0.000360	1.085	51611	51209	1029387
Mbuti.DG	Lubrak	Songshan_Yuan	Songshan_Song	0.000484	0.000445	1.088	33468	33142	674146
Mbuti.DG	Lubrak	Songshan_Yuan	Songshan_Qing	0.000920	0.000842	1.093	5518	5415	111511
Mbuti.DG	Mongolia_XiongNu_WE.SG	Songshan_Yuan	Songshan_Ming	0.000374	0.000340	1.101	45388	45034	948126
Mbuti.DG	Thai.DG	Songshan_Yuan	Songshan_Song	0.000405	0.000364	1.113	51223	50806	1029299
Mbuti.DG	Suogang	Songshan_Yuan	Songshan_Song	0.001104	0.000981	1.126	3228	3154	67113
Mbuti.DG	Taiwan_Gongguan	Songshan_Yuan	Songshan_Qing	0.001023	0.000897	1.140	5123	5017	103568
Mbuti.DG	Mongolia_LBA_2_Ulaanzukh	Songshan_Yuan	Songshan_Ming	0.000369	0.000323	1.143	43672	43348	881073
Mbuti.DG	Mongolia_XiongNu_WE.SG	Songshan_Yuan	Songshan_Qing	0.000739	0.000644	1.149	7665	7547	160168
Mbuti.DG	Qihe	Songshan_Yuan	Songshan_Ming	0.000562	0.000480	1.169	14557	14388	301695
Mbuti.DG	Mongolia_XiongNu_WE.SG	Songshan_Yuan	Songshan_Song	0.000463	0.000393	1.179	45084	44648	940813
Mbuti.DG	WLR_LN	Songshan_Yuan	Songshan_Song	0.000487	0.000406	1.200	42285	41871	848776
Mbuti.DG	Chuanyun	Songshan_Yuan	Songshan_Qing	0.001576	0.001290	1.222	2291	2216	47433
Mbuti.DG	Miao.DG	Songshan_Yuan	Songshan_Ming	0.000403	0.000329	1.225	52079	51661	1037654
Mbuti.DG	Kinh.DG	Songshan_Yuan	Songshan_Song	0.000478	0.000384	1.244	51619	51127	1029275
Mbuti.DG	DevilsCave_N.SG	Songshan_Yuan	Songshan_Song	0.000494	0.000396	1.246	51631	51123	1029150
Mbuti.DG	Xibo.DG	Songshan_Yuan	Songshan_Song	0.000470	0.000376	1.249	51401	50917	1029295
Mbuti.DG	Laos_LN_BA.SG	Songshan_Yuan	Songshan_Song	0.000629	0.000501	1.255	37402	36930	750968
Mbuti.DG	Taiwan_Hanben	Songshan_Yuan	Songshan_Song	0.000411	0.000327	1.258	51376	50956	1021735
Mbuti.DG	Malaysia_LN.SG	Songshan_Yuan	Songshan_Ming	0.000514	0.000405	1.270	40401	39976	827345
Mbuti.DG	Xiaojingshan	Songshan_Yuan	Songshan_Song	0.000567	0.000440	1.288	24976	24688	508216
Mbuti.DG	Buryat.DG	Songshan_Yuan	Songshan_Song	0.000502	0.000389	1.292	51171	50654	1029215
Mbuti.DG	LaCen	Songshan_Yuan	Songshan_Ming	0.000500	0.000387	1.293	37155	36780	749045
Mbuti.DG	Vietnam_LN.SG	Songshan_Yuan	Songshan_Song	0.000684	0.000526	1.301	15666	15442	327193
Mbuti.DG	Bianbian	Songshan_Yuan	Songshan_Ming	0.000566	0.000431	1.313	31172	30815	630888
Mbuti.DG	Japan_Jomon	Songshan_Yuan	Songshan_Qing	0.000896	0.000667	1.343	6844	6719	140226
Mbuti.DG	Mongolia_LBA_4_CenterWest	Songshan_Yuan	Songshan_Song	0.000428	0.000317	1.353	49175	48750	992854
Mbuti.DG	Thailand_IA.SG	Songshan_Yuan	Songshan_Song	0.000591	0.000436	1.353	26211	25892	540087
Mbuti.DG	Ulchi.DG	Songshan_Yuan	Songshan_Ming	0.000453	0.000332	1.366	51811	51341	1037614
Mbuti.DG	earlyMed_Turk	Songshan_Yuan	Songshan_Song	0.000455	0.000333	1.369	49144	48688	1002646
Mbuti.DG	Japan_Jomon	Songshan_Yuan	Songshan_Song	0.000558	0.000406	1.375	41350	40879	843499
Mbuti.DG	Upper_YR_IA	Songshan_Yuan	Songshan_Song	0.000541	0.000387	1.401	49671	49136	988435
Mbuti.DG	Han.DG	Songshan_Yuan	Songshan_Song	0.000494	0.000352	1.405	51817	51308	1029399
Mbuti.DG	Chemurchek_southAltai	Songshan_Yuan	Songshan_Qing	0.001049	0.000736	1.425	7095	6939	149144
Mbuti.DG	Miao.DG	Songshan_Yuan	Songshan_Qing	0.000830	0.000583	1.425	8781	8636	174537
Mbuti.DG	Mongolia_LBA_2_Ulaanzukh	Songshan_Yuan	Songshan_Song	0.000552	0.000386	1.430	43363	42881	873216
Mbuti.DG	earlyMed_Turk	Songshan_Yuan	Songshan_Ming	0.000388	0.000270	1.435	49441	49048	1010846
Mbuti.DG	Laos_LN_BA.SG	Songshan_Yuan	Songshan_Ming	0.000598	0.000414	1.445	37658	37206	756517
Mbuti.DG	Miao.DG	Songshan_Yuan	Songshan_Song	0.000565	0.000391	1.446	51738	51157	1029337
Mbuti.DG	Dai.DG	Songshan_Yuan	Songshan_Ming	0.000423	0.000282	1.500	52050	51611	1037756
Mbuti.DG	Boisman_MN	Songshan_Yuan	Songshan_Ming	0.000460	0.000304	1.515	46668	46237	937923
Mbuti.DG	LaCen	Songshan_Yuan	Songshan_Song	0.000724	0.000469	1.544	36915	36378	742345
Mbuti.DG	Malaysia_Historical.SG	Songshan_Yuan	Songshan_Ming	0.000741	0.000473	1.565	21139	20824	425062
Mbuti.DG	Mongolia_N_North	Songshan_Yuan	Songshan_Song	0.000559	0.000357	1.565	47731	47195	959573
Mbuti.DG	Boisman_MN	Songshan_Yuan	Songshan_Song	0.000572	0.000364	1.570	46343	45811	929948
Mbuti.DG	WLR_BA	Songshan_Yuan	Songshan_Song	0.000722	0.000458	1.575	27708	27307	555341
Mbuti.DG	Korean.DG	Songshan_Yuan	Songshan_Ming	0.000518	0.000319	1.620	52079	51542	1037670
Mbuti.DG	Laos_LN_BA.SG	Songshan_Yuan	Songshan_Qing	0.001345	0.000829	1.623	6426	6253	128330
Mbuti.DG	Qihe	Songshan_Yuan	Songshan_Song	0.000912	0.000562	1.623	14459	14187	298744
Mbuti.DG	Dai.DG	Songshan_Yuan	Songshan_Song	0.000551	0.000338	1.633	51701	51133	1029433
Mbuti.DG	Atayal.DG	Songshan_Yuan	Songshan_Song	0.000780	0.000475	1.641	51801	50999	1027621
Mbuti.DG	Malaysia_Historical.SG	Songshan_Yuan	Songshan_Song	0.000936	0.000550	1.702	21039	20643	422101
Mbuti.DG	Taiwan_Gongguan	Songshan_Yuan	Songshan_Song	0.000941	0.000529	1.777	31564	30971	630872
Mbuti.DG	Korean.DG	Songshan_Yuan	Songshan_Song	0.000714	0.000376	1.900	51794	51059	1029354
Mbuti.DG	Longlin	Songshan_Yuan	Songshan_Qing	0.002844	0.001450	1.962	1547	1454	32667
Mbuti.DG	Bianbian	Songshan_Yuan	Songshan_Song	0.001044	0.000523	1.997	30933	30282	624198
Mbuti.DG	Ulchi.DG	Songshan_Yuan	Songshan_Song	0.000803	0.000401	2.001	51641	50815	1029298
Mbuti.DG	Tanshishan	Songshan_Yuan	Songshan_Qing	0.002305	0.001121	2.056	3036	2895	60997
Mbuti.DG	Taiwan_Gongguan	Songshan_Yuan	Songshan_Ming	0.000962	0.000446	2.154	31920	31307	637062

## Sheet: 2
pop1	pop2	pop3	pop4	f4	std.err	Z	ABAB	ABBA	SNPs
Mbuti.DG	Chemurchek_northAlai	Songshan_Song	Songshan_Qing	-0.001442	0.000612	-2.357	7997	8238	167127
Mbuti.DG	Upper_YR_IA	Songshan_Song	Songshan_Ming	-0.000510	0.000248	-2.060	52338	52880	1064727
Mbuti.DG	Ulchi.DG	Songshan_Song	Songshan_Yuan	-0.000803	0.000401	-2.001	50815	51641	1029298
Mbuti.DG	Bianbian	Songshan_Song	Songshan_Yuan	-0.001044	0.000523	-1.997	30282	30933	624198
Mbuti.DG	Upper_YR_IA	Songshan_Song	Songshan_Qing	-0.000986	0.000505	-1.954	8595	8769	176406
Mbuti.DG	Korean.DG	Songshan_Song	Songshan_Yuan	-0.000714	0.000376	-1.900	51059	51794	1029354
Mbuti.DG	Vietnam_LN.SG	Songshan_Song	Songshan_Ming	-0.000589	0.000322	-1.829	16443	16649	350548
Mbuti.DG	Tanshishan	Songshan_Song	Songshan_Ming	-0.000597	0.000326	-1.828	19116	19355	399905
Mbuti.DG	Taiwan_Gongguan	Songshan_Song	Songshan_Yuan	-0.000941	0.000529	-1.777	30971	31564	630872
Mbuti.DG	Naxi.DG	Songshan_Song	Songshan_Qing	-0.000756	0.000430	-1.758	9015	9155	184114
Mbuti.DG	YR_LN	Songshan_Song	Songshan_Qing	-0.000745	0.000431	-1.725	8994	9131	183858
Mbuti.DG	Malaysia_Historical.SG	Songshan_Song	Songshan_Yuan	-0.000936	0.000550	-1.702	20643	21039	422101
Mbuti.DG	Atayal.DG	Songshan_Song	Songshan_Yuan	-0.000780	0.000475	-1.641	50999	51801	1027621
Mbuti.DG	Atayal.DG	Songshan_Song	Songshan_Ming	-0.000473	0.000289	-1.639	54484	55008	1108230
Mbuti.DG	Dai.DG	Songshan_Song	Songshan_Yuan	-0.000551	0.000338	-1.633	51133	51701	1029433
Mbuti.DG	Qihe	Songshan_Song	Songshan_Yuan	-0.000912	0.000562	-1.623	14187	14459	298744
Mbuti.DG	WLR_BA	Songshan_Song	Songshan_Yuan	-0.000722	0.000458	-1.575	27307	27708	555341
Mbuti.DG	Boisman_MN	Songshan_Song	Songshan_Yuan	-0.000572	0.000364	-1.570	45811	46343	929948
Mbuti.DG	Mongolia_N_North	Songshan_Song	Songshan_Yuan	-0.000559	0.000357	-1.565	47195	47731	959573
Mbuti.DG	LaCen	Songshan_Song	Songshan_Yuan	-0.000724	0.000469	-1.544	36378	36915	742345
Mbuti.DG	YR_MN	Songshan_Song	Songshan_Qing	-0.000755	0.000505	-1.496	8942	9080	182896
Mbuti.DG	Miao.DG	Songshan_Song	Songshan_Yuan	-0.000565	0.000391	-1.446	51157	51738	1029337
Mbuti.DG	Mongolia_N_North	Songshan_Song	Songshan_Qing	-0.000688	0.000477	-1.441	8258	8375	170199
Mbuti.DG	Mongolia_LBA_2_Ulaanzukh	Songshan_Song	Songshan_Yuan	-0.000552	0.000386	-1.430	42881	43363	873216
Mbuti.DG	Han.DG	Songshan_Song	Songshan_Yuan	-0.000494	0.000352	-1.405	51308	51817	1029399
Mbuti.DG	Upper_YR_IA	Songshan_Song	Songshan_Yuan	-0.000541	0.000387	-1.401	49136	49671	988435
Mbuti.DG	Dushan	Songshan_Song	Songshan_Ming	-0.000448	0.000320	-1.399	26510	26760	557446
Mbuti.DG	Japan_Jomon	Songshan_Song	Songshan_Yuan	-0.000558	0.000406	-1.375	40879	41350	843499
Mbuti.DG	earlyMed_Turk	Songshan_Song	Songshan_Yuan	-0.000455	0.000333	-1.369	48688	49144	1002646
Mbuti.DG	Atayal.DG	Songshan_Song	Songshan_Qing	-0.000767	0.000562	-1.366	8974	9115	183816
Mbuti.DG	Mongolia_LBA_4_CenterWest	Songshan_Song	Songshan_Yuan	-0.000428	0.000317	-1.353	48750	49175	992854
Mbuti.DG	Thailand_IA.SG	Songshan_Song	Songshan_Yuan	-0.000591	0.000436	-1.353	25892	26211	540087
Mbuti.DG	Mongolia_LBA_4_CenterWest	Songshan_Song	Songshan_Ming	-0.000269	0.000200	-1.344	51928	52216	1067620
Mbuti.DG	Malaysia_Historical.SG	Songshan_Song	Songshan_Qing	-0.001210	0.000906	-1.335	3689	3782	76760
Mbuti.DG	Ulchi.DG	Songshan_Song	Songshan_Qing	-0.000635	0.000476	-1.333	8981	9098	184094
Mbuti.DG	Vietnam_LN.SG	Songshan_Song	Songshan_Yuan	-0.000684	0.000526	-1.301	15442	15666	327193
Mbuti.DG	Mongolia_EBA_1_Ulgii	Songshan_Song	Songshan_Ming	-0.000291	0.000224	-1.296	47443	47728	981162
Mbuti.DG	Buryat.DG	Songshan_Song	Songshan_Yuan	-0.000502	0.000389	-1.292	50654	51171	1029215
Mbuti.DG	WLR_LN	Songshan_Song	Songshan_Qing	-0.000783	0.000607	-1.290	7316	7434	150368
Mbuti.DG	Xiaojingshan	Songshan_Song	Songshan_Yuan	-0.000567	0.000440	-1.288	24688	24976	508216
Mbuti.DG	Ulchi.DG	Songshan_Song	Songshan_Ming	-0.000312	0.000245	-1.273	54486	54832	1110092
Mbuti.DG	Taiwan_Hanben	Songshan_Song	Songshan_Yuan	-0.000411	0.000327	-1.258	50956	51376	1021735
Mbuti.DG	Laos_LN_BA.SG	Songshan_Song	Songshan_Yuan	-0.000629	0.000501	-1.255	36930	37402	750968
Mbuti.DG	Yi.DG	Songshan_Song	Songshan_Ming	-0.000301	0.000240	-1.252	54716	55051	1110119
Mbuti.DG	Xibo.DG	Songshan_Song	Songshan_Yuan	-0.000470	0.000376	-1.249	50917	51401	1029295
Mbuti.DG	DevilsCave_N.SG	Songshan_Song	Songshan_Yuan	-0.000494	0.000396	-1.246	51123	51631	1029150
Mbuti.DG	Kinh.DG	Songshan_Song	Songshan_Yuan	-0.000478	0.000384	-1.244	51127	51619	1029275
Mbuti.DG	Vietnam_N_all	Songshan_Song	Songshan_Qing	-0.001407	0.001144	-1.229	1860	1915	39159
Mbuti.DG	Mongolia_N_North	Songshan_Song	Songshan_Ming	-0.000269	0.000220	-1.225	50324	50601	1031264
Mbuti.DG	Ami.DG	Songshan_Song	Songshan_Ming	-0.000312	0.000257	-1.216	54874	55221	1110116
Mbuti.DG	YR_LN	Songshan_Song	Songshan_Ming	-0.000260	0.000215	-1.211	54730	55018	1108391
Mbuti.DG	WLR_LN	Songshan_Song	Songshan_Yuan	-0.000487	0.000406	-1.200	41871	42285	848776
Mbuti.DG	Mongolia_XiongNu_WE.SG	Songshan_Song	Songshan_Yuan	-0.000463	0.000393	-1.179	44648	45084	940813
Mbuti.DG	Bianbian	Songshan_Song	Songshan_Ming	-0.000379	0.000323	-1.173	32551	32806	673594
Mbuti.DG	Mongolia_Medieval	Songshan_Song	Songshan_Qing	-0.000953	0.000822	-1.160	3884	3963	82152
Mbuti.DG	Korean.DG	Songshan_Song	Songshan_Qing	-0.000518	0.000449	-1.153	9002	9098	184105
Mbuti.DG	WLR_BA	Songshan_Song	Songshan_Ming	-0.000349	0.000304	-1.148	29082	29290	596078
Mbuti.DG	Xiaojingshan	Songshan_Song	Songshan_Ming	-0.000329	0.000288	-1.141	26320	26500	545826
Mbuti.DG	Suogang	Songshan_Song	Songshan_Yuan	-0.001104	0.000981	-1.126	3154	3228	67113
Mbuti.DG	Kinh.DG	Songshan_Song	Songshan_Ming	-0.000277	0.000246	-1.123	54690	54997	1110064
Mbuti.DG	Yiyang	Songshan_Song	Songshan_Qing	-0.001294	0.001160	-1.115	2082	2138	43807
Mbuti.DG	Thai.DG	Songshan_Song	Songshan_Yuan	-0.000405	0.000364	-1.113	50806	51223	1029299
Mbuti.DG	Shimao_LN	Songshan_Song	Songshan_Ming	-0.000278	0.000253	-1.099	54092	54397	1096576
Mbuti.DG	Lubrak	Songshan_Song	Songshan_Yuan	-0.000484	0.000445	-1.088	33142	33468	674146
Mbuti.DG	Ami.DG	Songshan_Song	Songshan_Qing	-0.000540	0.000498	-1.086	9053	9153	184099
Mbuti.DG	Japanese.DG	Songshan_Song	Songshan_Yuan	-0.000390	0.000360	-1.085	51209	51611	1029387
Mbuti.DG	Mongolia_Medieval	Songshan_Song	Songshan_Yuan	-0.000555	0.000514	-1.079	23362	23631	484419
Mbuti.DG	WLR_LN	Songshan_Song	Songshan_Ming	-0.000284	0.000263	-1.078	44652	44911	911953
Mbuti.DG	Malaysia_LN.SG	Songshan_Song	Songshan_Yuan	-0.000507	0.000470	-1.077	39708	40124	821144
Mbuti.DG	Yi.DG	Songshan_Song	Songshan_Yuan	-0.000389	0.000369	-1.054	51248	51649	1029332
Mbuti.DG	Russia_Shamanka_Eneolithic.SG	Songshan_Song	Songshan_Ming	-0.000218	0.000210	-1.036	54391	54632	1110068
Mbuti.DG	Shenxian	Songshan_Song	Songshan_Ming	-0.000332	0.000322	-1.033	29424	29627	611616
Mbuti.DG	China_Lahu.DG	Songshan_Song	Songshan_Qing	-0.000477	0.000465	-1.026	8976	9064	184097
Mbuti.DG	Upper_YR_LN	Songshan_Song	Songshan_Qing	-0.000475	0.000476	-0.998	9009	9096	183095
Mbuti.DG	Vietnam_LN.SG	Songshan_Song	Songshan_Qing	-0.000872	0.000899	-0.970	2790	2842	59742
Mbuti.DG	ARpost9K	Songshan_Song	Songshan_Qing	-0.000553	0.000572	-0.967	6098	6168	127145
Mbuti.DG	Han.DG	Songshan_Song	Songshan_Ming	-0.000223	0.000232	-0.963	54876	55124	1110199
Mbuti.DG	Layi	Songshan_Song	Songshan_Ming	-0.000421	0.000448	-0.941	9111	9190	188824
Mbuti.DG	AR14K	Songshan_Song	Songshan_Yuan	-0.000439	0.000470	-0.934	24468	24690	504720
Mbuti.DG	Naxi.DG	Songshan_Song	Songshan_Yuan	-0.000335	0.000359	-0.933	51279	51624	1029404
Mbuti.DG	Shenxian	Songshan_Song	Songshan_Yuan	-0.000476	0.000513	-0.928	27769	28041	572305
Mbuti.DG	Daur.DG	Songshan_Song	Songshan_Qing	-0.000500	0.000545	-0.918	8977	9069	183675
Mbuti.DG	Buryat.SG	Songshan_Song	Songshan_Qing	-0.000455	0.000504	-0.904	8922	9006	184118
Mbuti.DG	Thai.DG	Songshan_Song	Songshan_Qing	-0.000405	0.000448	-0.904	8962	9037	184090
Mbuti.DG	Dzungaria_EBA1	Songshan_Song	Songshan_Yuan	-0.000340	0.000378	-0.899	42757	43064	901611
Mbuti.DG	Laos_BA.WGC	Songshan_Song	Songshan_Yuan	-0.000528	0.000590	-0.895	14156	14310	291614
Mbuti.DG	YR_LN	Songshan_Song	Songshan_Yuan	-0.000291	0.000328	-0.886	51335	51633	1028137
Mbuti.DG	ARpost9K	Songshan_Song	Songshan_Yuan	-0.000315	0.000357	-0.882	36026	36258	736729
Mbuti.DG	Thailand_IA.SG	Songshan_Song	Songshan_Ming	-0.000238	0.000272	-0.873	27589	27727	579679
Mbuti.DG	Dushan	Songshan_Song	Songshan_Qing	-0.000726	0.000839	-0.866	4243	4308	90389
Mbuti.DG	Mongolia_MBA_2_Munkhkhairkhan	Songshan_Song	Songshan_Ming	-0.000255	0.000295	-0.864	39020	39228	813984
Mbuti.DG	Qihe	Songshan_Song	Songshan_Ming	-0.000300	0.000352	-0.853	15098	15194	319546
Mbuti.DG	Japan_Jomon	Songshan_Song	Songshan_Ming	-0.000214	0.000257	-0.832	43536	43730	907174
Mbuti.DG	Liangdao1	Songshan_Song	Songshan_Ming	-0.000287	0.000348	-0.827	17449	17557	374084
Mbuti.DG	lateMed_Mongol	Songshan_Song	Songshan_Yuan	-0.000240	0.000292	-0.823	50759	51006	1028672
Mbuti.DG	Miaozigou_MN	Songshan_Song	Songshan_Ming	-0.000281	0.000343	-0.818	15892	15984	325365
Mbuti.DG	Russia_Shamanka_Eneolithic.SG	Songshan_Song	Songshan_Yuan	-0.000271	0.000332	-0.817	50966	51245	1029302
Mbuti.DG	LaCen	Songshan_Song	Songshan_Ming	-0.000241	0.000295	-0.815	38721	38913	796320
Mbuti.DG	DevilsCave_N.SG	Songshan_Song	Songshan_Ming	-0.000202	0.000252	-0.803	54645	54869	1109858
Mbuti.DG	Yi.DG	Songshan_Song	Songshan_Qing	-0.000377	0.000470	-0.802	9033	9103	184104
Mbuti.DG	Russia_Shamanka_Eneolithic.SG	Songshan_Song	Songshan_Qing	-0.000322	0.000406	-0.794	8955	9014	184103
Mbuti.DG	Japanese.DG	Songshan_Song	Songshan_Ming	-0.000178	0.000226	-0.787	54751	54948	1110188
Mbuti.DG	Baojianshan	Songshan_Song	Songshan_Qing	-0.000566	0.000725	-0.780	5989	6061	126308
Mbuti.DG	GaoHuaHua	Songshan_Song	Songshan_Ming	-0.000200	0.000257	-0.780	46748	46939	952738
Mbuti.DG	Daur.DG	Songshan_Song	Songshan_Yuan	-0.000360	0.000466	-0.772	50912	51282	1026905
Mbuti.DG	HMMH_MN	Songshan_Song	Songshan_Ming	-0.000244	0.000319	-0.763	32214	32376	663770
Mbuti.DG	Han.DG	Songshan_Song	Songshan_Qing	-0.000342	0.000453	-0.754	9056	9119	184112
Mbuti.DG	Buryat.DG	Songshan_Song	Songshan_Ming	-0.000189	0.000252	-0.751	54136	54346	1109973
Mbuti.DG	Chemurchek_northAlai	Songshan_Song	Songshan_Ming	-0.000200	0.000267	-0.749	49122	49325	1011394
Mbuti.DG	Tanshishan	Songshan_Song	Songshan_Yuan	-0.000378	0.000509	-0.743	18057	18198	372307
Mbuti.DG	Mongolia_LBA_2_Ulaanzukh	Songshan_Song	Songshan_Ming	-0.000181	0.000244	-0.741	45739	45909	938463
Mbuti.DG	Layi	Songshan_Song	Songshan_Yuan	-0.000528	0.000713	-0.740	8660	8753	176959
Mbuti.DG	earlyMed_Uigur	Songshan_Song	Songshan_Qing	-0.000273	0.000379	-0.721	8637	8687	182493
Mbuti.DG	Dai.DG	Songshan_Song	Songshan_Qing	-0.000305	0.000427	-0.715	9043	9099	184121
Mbuti.DG	Lubrak	Songshan_Song	Songshan_Ming	-0.000206	0.000290	-0.711	35324	35473	724495
Mbuti.DG	YR_LBIA	Songshan_Song	Songshan_Ming	-0.000161	0.000226	-0.710	54270	54447	1100786
Mbuti.DG	Lubrak	Songshan_Song	Songshan_Qing	-0.000490	0.000717	-0.684	5659	5716	117100
Mbuti.DG	lateXiongnu	Songshan_Song	Songshan_Yuan	-0.000203	0.000305	-0.666	50569	50777	1026336
Mbuti.DG	Thailand_IA.SG	Songshan_Song	Songshan_Qing	-0.000470	0.000708	-0.664	4587	4633	97367
Mbuti.DG	Armenian.DG	Songshan_Song	Songshan_Yuan	-0.000229	0.000348	-0.658	48423	48659	1029352
Mbuti.DG	HMMH_MN	Songshan_Song	Songshan_Yuan	-0.000339	0.000519	-0.654	30324	30534	619089
Mbuti.DG	Hezhen.DG	Songshan_Song	Songshan_Qing	-0.000295	0.000456	-0.648	8953	9008	184108
Mbuti.DG	Xitoucun	Songshan_Song	Songshan_Ming	-0.000179	0.000276	-0.647	26233	26330	545039
Mbuti.DG	Mongolia_N_East	Songshan_Song	Songshan_Qing	-0.000358	0.000556	-0.645	7635	7691	156929
Mbuti.DG	GaoHuaHua	Songshan_Song	Songshan_Yuan	-0.000261	0.000405	-0.643	43893	44123	885439
Mbuti.DG	AR_EN	Songshan_Song	Songshan_Yuan	-0.000351	0.000557	-0.630	16287	16404	332059
Mbuti.DG	AR13-10K	Songshan_Song	Songshan_Qing	-0.000501	0.000800	-0.626	3795	3834	79236
Mbuti.DG	LaCen	Songshan_Song	Songshan_Qing	-0.000434	0.000700	-0.620	6260	6317	130087
Mbuti.DG	Daur.DG	Songshan_Song	Songshan_Ming	-0.000174	0.000284	-0.613	54388	54580	1107457
Mbuti.DG	Shimao_LN	Songshan_Song	Songshan_Yuan	-0.000249	0.000406	-0.613	50766	51020	1017348
Mbuti.DG	Taiwan_Hanben	Songshan_Song	Songshan_Qing	-0.000263	0.000432	-0.607	8992	9040	182634
Mbuti.DG	Korean.DG	Songshan_Song	Songshan_Ming	-0.000149	0.000245	-0.606	54789	54955	1110144
Mbuti.DG	Naxi.DG	Songshan_Song	Songshan_Ming	-0.000138	0.000230	-0.599	54824	54977	1110210
Mbuti.DG	Xibo.DG	Songshan_Song	Songshan_Ming	-0.000138	0.000231	-0.599	54466	54620	1110082
Mbuti.DG	She.DG	Songshan_Song	Songshan_Yuan	-0.000233	0.000391	-0.597	51434	51674	1029223
Mbuti.DG	Vietnam_N_all	Songshan_Song	Songshan_Ming	-0.000214	0.000358	-0.597	11963	12016	247264
Mbuti.DG	lateXiongnu	Songshan_Song	Songshan_Qing	-0.000233	0.000395	-0.590	8905	8948	183528
Mbuti.DG	Dushan	Songshan_Song	Songshan_Yuan	-0.000302	0.000513	-0.588	25113	25269	520443
Mbuti.DG	Xitoucun	Songshan_Song	Songshan_Yuan	-0.000259	0.000440	-0.588	24741	24873	509160
Mbuti.DG	Mongolia_EBA_1_Ulgii	Songshan_Song	Songshan_Yuan	-0.000222	0.000379	-0.586	44737	44939	913046
Mbuti.DG	Vietnam_N_all	Songshan_Song	Songshan_Yuan	-0.000332	0.000580	-0.572	11240	11317	230323
Mbuti.DG	Ami.DG	Songshan_Song	Songshan_Yuan	-0.000237	0.000419	-0.566	51511	51754	1029322
Mbuti.DG	Upper_YR_LN	Songshan_Song	Songshan_Ming	-0.000127	0.000227	-0.560	54540	54680	1103665
Mbuti.DG	Mongolia_Khovsgol_LBA	Songshan_Song	Songshan_Yuan	-0.000171	0.000314	-0.546	49338	49510	1005065
Mbuti.DG	YR_LBIA	Songshan_Song	Songshan_Yuan	-0.000194	0.000357	-0.544	50928	51127	1021478
Mbuti.DG	Mongolia_MBA_2_Munkhkhairkhan	Songshan_Song	Songshan_Yuan	-0.000260	0.000486	-0.536	36590	36787	757055
Mbuti.DG	lateMed_Khitan	Songshan_Song	Songshan_Yuan	-0.000217	0.000407	-0.533	42809	42998	869354
Mbuti.DG	Miao.DG	Songshan_Song	Songshan_Ming	-0.000130	0.000244	-0.533	54860	55004	1110131
Mbuti.DG	Iran_GanjDareh_N	Songshan_Song	Songshan_Yuan	-0.000179	0.000338	-0.530	44465	44635	952798
Mbuti.DG	AR14K	Songshan_Song	Songshan_Qing	-0.000415	0.000790	-0.525	4022	4057	84673
Mbuti.DG	lateMed_Mongol	Songshan_Song	Songshan_Ming	-0.000095	0.000185	-0.512	54191	54296	1109026
Mbuti.DG	Hezhen.DG	Songshan_Song	Songshan_Ming	-0.000121	0.000240	-0.504	54502	54636	1110161
Mbuti.DG	ARpost9K	Songshan_Song	Songshan_Ming	-0.000114	0.000226	-0.503	38558	38649	794429
Mbuti.DG	Longlin	Songshan_Song	Songshan_Yuan	-0.000300	0.000617	-0.486	9706	9767	204030
Mbuti.DG	WLR_MN	Songshan_Song	Songshan_Qing	-0.000270	0.000558	-0.484	8959	9008	182739
Mbuti.DG	Altai_MLBA	Songshan_Song	Songshan_Yuan	-0.000154	0.000321	-0.481	47653	47806	989184
Mbuti.DG	Turkmenistan_Gonur_BA_1	Songshan_Song	Songshan_Yuan	-0.000157	0.000338	-0.465	40351	40485	858297
Mbuti.DG	Taiwan_Hanben	Songshan_Song	Songshan_Ming	-0.000096	0.000210	-0.455	54425	54530	1100283
Mbuti.DG	Mongolia_EBA_1_Ulgii	Songshan_Song	Songshan_Qing	-0.000225	0.000498	-0.451	7798	7834	161375
Mbuti.DG	WLR_MN	Songshan_Song	Songshan_Ming	-0.000119	0.000268	-0.444	54378	54509	1101887
Mbuti.DG	Kyang	Songshan_Song	Songshan_Ming	-0.000092	0.000208	-0.443	54549	54651	1110247
Mbuti.DG	Mongola.DG	Songshan_Song	Songshan_Qing	-0.000199	0.000457	-0.435	9014	9051	184102
Mbuti.DG	Mongolia_Medieval	Songshan_Song	Songshan_Ming	-0.000132	0.000315	-0.421	25056	25125	522074
Mbuti.DG	lateMed_Mongol	Songshan_Song	Songshan_Qing	-0.000152	0.000362	-0.419	8957	8985	183974
Mbuti.DG	Mongolia_Mongol	Songshan_Song	Songshan_Yuan	-0.000168	0.000402	-0.419	39314	39450	807431
Mbuti.DG	Dai.DG	Songshan_Song	Songshan_Ming	-0.000090	0.000225	-0.399	54824	54924	1110247
Mbuti.DG	Mongolia_Khovsgol_LBA	Songshan_Song	Songshan_Ming	-0.000078	0.000197	-0.397	52512	52596	1081400
Mbuti.DG	Upper_YR_LN	Songshan_Song	Songshan_Yuan	-0.000140	0.000356	-0.393	51141	51284	1023742
Mbuti.DG	Chemurchek_southAltai	Songshan_Song	Songshan_Yuan	-0.000168	0.000439	-0.382	42137	42286	886536
Mbuti.DG	Mongolia_LBA_3_MongunTaiga	Songshan_Song	Songshan_Yuan	-0.000135	0.000356	-0.379	43590	43713	905328
Mbuti.DG	Laos_BA.WGC	Songshan_Song	Songshan_Ming	-0.000139	0.000370	-0.375	15072	15116	312665
Mbuti.DG	Shenxian	Songshan_Song	Songshan_Qing	-0.000309	0.000823	-0.375	4811	4842	100455
Mbuti.DG	She.DG	Songshan_Song	Songshan_Qing	-0.000179	0.000487	-0.368	9088	9121	184085
Mbuti.DG	Miaozigou_MN	Songshan_Song	Songshan_Yuan	-0.000200	0.000549	-0.364	15005	15066	303105
Mbuti.DG	AR_EN	Songshan_Song	Songshan_Qing	-0.000354	0.000987	-0.358	2819	2839	58434
Mbuti.DG	Mongolia_N_East	Songshan_Song	Songshan_Ming	-0.000090	0.000260	-0.346	46699	46784	953225
Mbuti.DG	Boisman_MN	Songshan_Song	Songshan_Qing	-0.000170	0.000491	-0.345	8027	8055	164619
Mbuti.DG	Hezhen.DG	Songshan_Song	Songshan_Yuan	-0.000135	0.000390	-0.345	51078	51216	1029368
Mbuti.DG	YR_LBIA	Songshan_Song	Songshan_Qing	-0.000158	0.000460	-0.343	8996	9025	182547
Mbuti.DG	Buryat.SG	Songshan_Song	Songshan_Yuan	-0.000135	0.000402	-0.335	50848	50986	1029393
Mbuti.DG	Liangdao1	Songshan_Song	Songshan_Qing	-0.000330	0.001007	-0.328	2841	2861	61379
Mbuti.DG	BaBanQinCen	Songshan_Song	Songshan_Yuan	-0.000132	0.000416	-0.316	32842	32930	666205
Mbuti.DG	Malaysia_LN.SG	Songshan_Song	Songshan_Qing	-0.000204	0.000655	-0.312	7006	7036	147206
Mbuti.DG	Thai.DG	Songshan_Song	Songshan_Ming	-0.000071	0.000237	-0.298	54447	54526	1110089
Mbuti.DG	Buryat.DG	Songshan_Song	Songshan_Qing	-0.000136	0.000492	-0.276	8959	8984	184095
Mbuti.DG	Tarim_EMBA1	Songshan_Song	Songshan_Yuan	-0.000106	0.000399	-0.265	48806	48913	1011490
Mbuti.DG	Chuanyun	Songshan_Song	Songshan_Yuan	-0.000157	0.000609	-0.258	13917	13962	285473
Mbuti.DG	Longlin	Songshan_Song	Songshan_Ming	-0.000107	0.000416	-0.258	10348	10372	219890
Mbuti.DG	Mongolia_XiongNu.SG	Songshan_Song	Songshan_Qing	-0.000126	0.000494	-0.255	8986	9009	183987
Mbuti.DG	Suogang	Songshan_Song	Songshan_Ming	-0.000155	0.000614	-0.252	3355	3366	71689
Mbuti.DG	Yiyang	Songshan_Song	Songshan_Ming	-0.000100	0.000414	-0.242	12970	12997	270305
Mbuti.DG	Boisman_MN	Songshan_Song	Songshan_Ming	-0.000052	0.000219	-0.237	48907	48958	999361
Mbuti.DG	Liangdao2	Songshan_Song	Songshan_Qing	-0.000153	0.000708	-0.216	6779	6800	140247
Mbuti.DG	Tu.DG	Songshan_Song	Songshan_Qing	-0.000093	0.000453	-0.205	9008	9025	184102
Mbuti.DG	DevilsCave_N.SG	Songshan_Song	Songshan_Qing	-0.000100	0.000501	-0.200	9041	9059	184079
Mbuti.DG	YR_MN	Songshan_Song	Songshan_Ming	-0.000045	0.000225	-0.199	54474	54523	1102486
Mbuti.DG	Buryat.SG	Songshan_Song	Songshan_Ming	-0.000049	0.000248	-0.197	54214	54268	1110188
Mbuti.DG	Layi	Songshan_Song	Songshan_Qing	-0.000268	0.001387	-0.193	1526	1535	31444
Mbuti.DG	AR14K	Songshan_Song	Songshan_Ming	-0.000056	0.000301	-0.188	26377	26408	546537
Mbuti.DG	Mongolia_XiongNu_WE.SG	Songshan_Song	Songshan_Ming	-0.000045	0.000242	-0.185	47855	47900	1013253
Mbuti.DG	lateXiongnu	Songshan_Song	Songshan_Ming	-0.000034	0.000189	-0.180	54003	54041	1106006
Mbuti.DG	Yumin	Songshan_Song	Songshan_Ming	-0.000056	0.000315	-0.177	40425	40472	834041
Mbuti.DG	YR_MN	Songshan_Song	Songshan_Yuan	-0.000065	0.000372	-0.176	51101	51168	1022855
Mbuti.DG	Pakistan_IA_Katelai	Songshan_Song	Songshan_Yuan	-0.000053	0.000303	-0.174	46194	46246	975526
Mbuti.DG	Russia_Caucasus_EBA_Yamnaya	Songshan_Song	Songshan_Yuan	-0.000061	0.000370	-0.166	33968	34012	722624
Mbuti.DG	Qihe	Songshan_Song	Songshan_Qing	-0.000153	0.001004	-0.153	2397	2404	51379
Mbuti.DG	WSHG	Songshan_Song	Songshan_Ming	-0.000039	0.000260	-0.148	39326	39358	832140
Mbuti.DG	AR13-10K	Songshan_Song	Songshan_Ming	-0.000041	0.000285	-0.144	24762	24783	510916
Mbuti.DG	Mongolia_Mongol	Songshan_Song	Songshan_Qing	-0.000088	0.000621	-0.142	6728	6740	140924
Mbuti.DG	China_Lahu.DG	Songshan_Song	Songshan_Ming	-0.000033	0.000254	-0.129	54723	54759	1110080
Mbuti.DG	Mongola.DG	Songshan_Song	Songshan_Yuan	-0.000047	0.000371	-0.128	51252	51301	1029352
Mbuti.DG	Laos_BA.WGC	Songshan_Song	Songshan_Qing	-0.000129	0.001032	-0.125	2568	2575	53689
Mbuti.DG	Shimao_LN	Songshan_Song	Songshan_Qing	-0.000063	0.000547	-0.114	8956	8967	181824
Mbuti.DG	Laos_LN_BA.SG	Songshan_Song	Songshan_Ming	-0.000034	0.000319	-0.108	39564	39592	807520
Mbuti.DG	Mongolia_LBA_4_CenterWest	Songshan_Song	Songshan_Qing	-0.000045	0.000425	-0.106	8624	8632	176999
Mbuti.DG	earlyMed_Turk	Songshan_Song	Songshan_Ming	-0.000021	0.000206	-0.103	51978	52000	1078782
Mbuti.DG	Tu.DG	Songshan_Song	Songshan_Yuan	-0.000036	0.000365	-0.100	51156	51193	1029323
Mbuti.DG	Kyang	Songshan_Song	Songshan_Qing	-0.000041	0.000431	-0.095	9020	9028	184121
Mbuti.DG	Mongolia_EIA_4_Sagly	Songshan_Song	Songshan_Yuan	-0.000028	0.000304	-0.092	48384	48412	1000256
Mbuti.DG	Suila	Songshan_Song	Songshan_Yuan	-0.000043	0.000502	-0.085	32463	32491	659258
Mbuti.DG	Japanese.DG	Songshan_Song	Songshan_Qing	-0.000036	0.000442	-0.082	9064	9071	184117
Mbuti.DG	Miao.DG	Songshan_Song	Songshan_Qing	-0.000038	0.000469	-0.081	9088	9095	184107
Mbuti.DG	Suogang	Songshan_Song	Songshan_Qing	-0.000177	0.002222	-0.080	532	534	11404
Mbuti.DG	Mongolia_LBA_3_MongunTaiga	Songshan_Song	Songshan_Qing	-0.000041	0.000516	-0.079	7562	7569	159571
Mbuti.DG	Malaysia_Historical.SG	Songshan_Song	Songshan_Ming	-0.000027	0.000344	-0.078	22166	22178	453541
Mbuti.DG	WLR_MN	Songshan_Song	Songshan_Yuan	-0.000033	0.000434	-0.077	51028	51062	1022078
Mbuti.DG	Bianbian	Songshan_Song	Songshan_Qing	-0.000056	0.000820	-0.068	5110	5116	106370
Mbuti.DG	Xibo.DG	Songshan_Song	Songshan_Qing	-0.000031	0.000462	-0.068	9009	9015	184091
Mbuti.DG	Yiyang	Songshan_Song	Songshan_Yuan	-0.000034	0.000627	-0.055	12360	12369	253597
Mbuti.DG	Miaozigou_MN	Songshan_Song	Songshan_Qing	-0.000047	0.001005	-0.047	2620	2623	53733
Mbuti.DG	Taiwan_Gongguan	Songshan_Song	Songshan_Ming	-0.000011	0.000336	-0.034	33311	33319	677811
Mbuti.DG	Malaysia_LN.SG	Songshan_Song	Songshan_Ming	-0.000002	0.000304	-0.008	42486	42489	883063
Mbuti.DG	Chandman_IA	Songshan_Song	Songshan_Yuan	-0.000000	0.000317	-0.000	48210	48210	1000424
Mbuti.DG	China_Lahu.DG	Songshan_Song	Songshan_Yuan	0.000001	0.000407	0.002	51340	51339	1029289
Mbuti.DG	Iranian.DG	Songshan_Song	Songshan_Yuan	0.000003	0.000363	0.008	48367	48364	1029380
Mbuti.DG	AR_EN	Songshan_Song	Songshan_Ming	0.000013	0.000327	0.039	17307	17303	356822
Mbuti.DG	Mongolia_MBA_2_Munkhkhairkhan	Songshan_Song	Songshan_Qing	0.000027	0.000691	0.039	6283	6280	131496
Mbuti.DG	Mongolia_LBA_2_Ulaanzukh	Songshan_Song	Songshan_Qing	0.000023	0.000527	0.044	7474	7470	153411
Mbuti.DG	Anatolia_N	Songshan_Song	Songshan_Yuan	0.000016	0.000310	0.052	48169	48152	1022041
Mbuti.DG	GaoHuaHua	Songshan_Song	Songshan_Qing	0.000049	0.000578	0.084	7702	7694	156788
Mbuti.DG	Mongolia_Mongol	Songshan_Song	Songshan_Ming	0.000022	0.000251	0.086	41841	41822	868167
Mbuti.DG	Yankovsky_IA	Songshan_Song	Songshan_Yuan	0.000048	0.000538	0.090	31767	31736	640432
Mbuti.DG	Kinh.DG	Songshan_Song	Songshan_Qing	0.000044	0.000471	0.093	9073	9064	184095
Mbuti.DG	Oroqen.DG	Songshan_Song	Songshan_Yuan	0.000037	0.000387	0.097	51258	51220	1029302
Mbuti.DG	Tu.DG	Songshan_Song	Songshan_Ming	0.000026	0.000227	0.113	54614	54586	1110110
Mbuti.DG	Suila	Songshan_Song	Songshan_Ming	0.000036	0.000310	0.115	34380	34355	706440
Mbuti.DG	Baojianshan	Songshan_Song	Songshan_Yuan	0.000059	0.000494	0.119	35039	34996	723232
Mbuti.DG	Taiwan_Gongguan	Songshan_Song	Songshan_Qing	0.000103	0.000806	0.128	5321	5309	108784
Mbuti.DG	Liangdao2	Songshan_Song	Songshan_Ming	0.000040	0.000305	0.132	41427	41393	854206
Mbuti.DG	Mongola.DG	Songshan_Song	Songshan_Ming	0.000033	0.000241	0.136	54703	54667	1110154
Mbuti.DG	Turkmenistan_Gonur_BA_1	Songshan_Song	Songshan_Qing	0.000074	0.000500	0.149	7010	6999	151175
Mbuti.DG	Russia_EHG	Songshan_Song	Songshan_Yuan	0.000087	0.000541	0.160	22834	22792	480543
Mbuti.DG	AR13-10K	Songshan_Song	Songshan_Yuan	0.000082	0.000441	0.185	23155	23117	472670
Mbuti.DG	Chandman_IA	Songshan_Song	Songshan_Ming	0.000038	0.000201	0.187	51304	51264	1076343
Mbuti.DG	earlyMed_Uigur	Songshan_Song	Songshan_Yuan	0.000060	0.000303	0.199	49370	49309	1020808
Mbuti.DG	Oroqen.DG	Songshan_Song	Songshan_Qing	0.000091	0.000450	0.203	9022	9005	184095
Mbuti.DG	lateXiongnu_sarmatian	Songshan_Song	Songshan_Qing	0.000086	0.000409	0.209	8527	8512	181262
Mbuti.DG	Mongolia_XiongNu_WE.SG	Songshan_Song	Songshan_Qing	0.000123	0.000565	0.217	7958	7937	168800
Mbuti.DG	She.DG	Songshan_Song	Songshan_Ming	0.000055	0.000253	0.218	55028	54967	1109999
Mbuti.DG	Xiaojingshan	Songshan_Song	Songshan_Qing	0.000180	0.000789	0.228	4209	4193	86920
Mbuti.DG	Dzungaria_EBA1	Songshan_Song	Songshan_Ming	0.000057	0.000242	0.236	45723	45667	970314
Mbuti.DG	Armenian.DG	Songshan_Song	Songshan_Ming	0.000054	0.000223	0.243	51779	51719	1110150
Mbuti.DG	Mongolia_EIA_4_Sagly	Songshan_Song	Songshan_Ming	0.000047	0.000189	0.249	51503	51452	1075862
Mbuti.DG	earlyMed_Uigur	Songshan_Song	Songshan_Ming	0.000047	0.000185	0.256	52507	52455	1099316
Mbuti.DG	Liangdao1	Songshan_Song	Songshan_Yuan	0.000153	0.000546	0.280	16575	16522	350570
Mbuti.DG	Baojianshan	Songshan_Song	Songshan_Ming	0.000090	0.000313	0.287	37247	37177	775950
Mbuti.DG	Xitoucun	Songshan_Song	Songshan_Qing	0.000221	0.000761	0.290	4256	4237	88673
Mbuti.DG	Russia_Caucasus_EBA_Yamnaya	Songshan_Song	Songshan_Qing	0.000169	0.000572	0.294	5803	5782	125243
Mbuti.DG	Tarim_EMBA1	Songshan_Song	Songshan_Ming	0.000076	0.000250	0.304	52058	51975	1089402
Mbuti.DG	lateXiongnu_sarmatian	Songshan_Song	Songshan_Ming	0.000061	0.000189	0.321	51624	51558	1091990
Mbuti.DG	Chandman_IA	Songshan_Song	Songshan_Qing	0.000144	0.000446	0.323	8485	8460	178424
Mbuti.DG	Yumin	Songshan_Song	Songshan_Qing	0.000227	0.000699	0.325	6530	6499	134376
Mbuti.DG	BaBanQinCen	Songshan_Song	Songshan_Ming	0.000088	0.000269	0.328	34874	34811	714288
Mbuti.DG	Armenian.DG	Songshan_Song	Songshan_Qing	0.000148	0.000432	0.342	8536	8509	184105
Mbuti.DG	Mongolia_Khovsgol_LBA	Songshan_Song	Songshan_Qing	0.000141	0.000412	0.343	8714	8689	179378
Mbuti.DG	WSHG	Songshan_Song	Songshan_Yuan	0.000170	0.000410	0.415	36984	36853	772517
Mbuti.DG	lateMed_Khitan	Songshan_Song	Songshan_Ming	0.000108	0.000255	0.423	45663	45563	933937
Mbuti.DG	Iran_GanjDareh_N	Songshan_Song	Songshan_Ming	0.000098	0.000220	0.445	47404	47304	1023694
Mbuti.DG	Kyang	Songshan_Song	Songshan_Yuan	0.000169	0.000348	0.487	51315	51141	1029435
Mbuti.DG	Tanshishan	Songshan_Song	Songshan_Qing	0.000436	0.000886	0.492	3119	3091	64009
Mbuti.DG	Chemurchek_northAlai	Songshan_Song	Songshan_Yuan	0.000215	0.000435	0.494	46456	46254	941179
Mbuti.DG	BaBanQinCen	Songshan_Song	Songshan_Qing	0.000327	0.000658	0.496	5693	5655	116359
Mbuti.DG	Russia_Afanasievo	Songshan_Song	Songshan_Yuan	0.000156	0.000311	0.503	48093	47935	1008835
Mbuti.DG	Turkmenistan_Gonur_BA_1	Songshan_Song	Songshan_Ming	0.000107	0.000208	0.517	42934	42835	921657
Mbuti.DG	Yumin	Songshan_Song	Songshan_Yuan	0.000262	0.000504	0.521	38134	37931	775164
Mbuti.DG	Suila	Songshan_Song	Songshan_Qing	0.000404	0.000745	0.542	5642	5595	116626
Mbuti.DG	Russia_EHG	Songshan_Song	Songshan_Ming	0.000178	0.000329	0.543	24268	24176	516734
Mbuti.DG	Chuanyun	Songshan_Song	Songshan_Qing	0.000609	0.001071	0.569	2373	2343	49640
Mbuti.DG	Chuanyun	Songshan_Song	Songshan_Ming	0.000220	0.000377	0.583	14760	14693	305046
Mbuti.DG	Russia_Caucasus_EBA_Yamnaya	Songshan_Song	Songshan_Ming	0.000140	0.000239	0.586	36219	36110	776875
Mbuti.DG	Yankovsky_IA	Songshan_Song	Songshan_Ming	0.000190	0.000324	0.587	33844	33713	689906
Mbuti.DG	Iran_GanjDareh_N	Songshan_Song	Songshan_Qing	0.000276	0.000465	0.593	7805	7759	169258
Mbuti.DG	lateXiongnu_sarmatian	Songshan_Song	Songshan_Yuan	0.000180	0.000301	0.597	48570	48388	1014397
Mbuti.DG	Dzungaria_EBA1	Songshan_Song	Songshan_Qing	0.000330	0.000543	0.608	7557	7504	160796
Mbuti.DG	Altai_MLBA	Songshan_Song	Songshan_Ming	0.000126	0.000199	0.632	50832	50699	1063864
Mbuti.DG	Mongolia_EIA_4_Sagly	Songshan_Song	Songshan_Qing	0.000256	0.000400	0.640	8518	8472	178391
Mbuti.DG	Mongolia_N_East	Songshan_Song	Songshan_Yuan	0.000261	0.000407	0.640	44159	43928	887830
Mbuti.DG	Pakistan_IA_Katelai	Songshan_Song	Songshan_Ming	0.000122	0.000189	0.642	49175	49047	1048739
Mbuti.DG	HMMH_MN	Songshan_Song	Songshan_Qing	0.000531	0.000763	0.696	5448	5389	112063
Mbuti.DG	Mongolia_LBA_3_MongunTaiga	Songshan_Song	Songshan_Ming	0.000173	0.000214	0.807	46419	46251	973127
Mbuti.DG	Japan_Jomon	Songshan_Song	Songshan_Qing	0.000496	0.000589	0.842	7122	7049	147376
Mbuti.DG	Anatolia_N	Songshan_Song	Songshan_Qing	0.000338	0.000389	0.869	8513	8451	182737
Mbuti.DG	Tarim_EMBA1	Songshan_Song	Songshan_Qing	0.000457	0.000498	0.918	8632	8550	180572
Mbuti.DG	Mongolia_XiongNu.SG	Songshan_Song	Songshan_Ming	0.000217	0.000231	0.939	54516	54276	1109184
Mbuti.DG	Chemurchek_southAltai	Songshan_Song	Songshan_Ming	0.000262	0.000275	0.952	44910	44661	951861
Mbuti.DG	Liangdao2	Songshan_Song	Songshan_Yuan	0.000467	0.000487	0.959	39146	38775	796610
Mbuti.DG	Pakistan_IA_Katelai	Songshan_Song	Songshan_Qing	0.000390	0.000401	0.972	8127	8059	173649
Mbuti.DG	lateMed_Khitan	Songshan_Song	Songshan_Qing	0.000586	0.000601	0.976	7564	7474	153246
Mbuti.DG	Anatolia_N	Songshan_Song	Songshan_Ming	0.000187	0.000190	0.987	51394	51188	1100552
Mbuti.DG	earlyMed_Turk	Songshan_Song	Songshan_Qing	0.000453	0.000441	1.027	8645	8564	178808
Mbuti.DG	Iranian.DG	Songshan_Song	Songshan_Qing	0.000459	0.000431	1.065	8564	8480	184110
Mbuti.DG	Oroqen.DG	Songshan_Song	Songshan_Ming	0.000262	0.000244	1.074	54815	54524	1110095
Mbuti.DG	Iranian.DG	Songshan_Song	Songshan_Ming	0.000244	0.000224	1.088	51747	51477	1110172
Mbuti.DG	Laos_LN_BA.SG	Songshan_Song	Songshan_Qing	0.000827	0.000757	1.092	6658	6547	135079
Mbuti.DG	Armenia_Caucasus_EBA_KuraAraxes	Songshan_Song	Songshan_Yuan	0.000569	0.000490	1.161	25381	25073	541875
Mbuti.DG	WLR_BA	Songshan_Song	Songshan_Qing	0.000974	0.000785	1.241	4832	4736	97957
Mbuti.DG	Yankovsky_IA	Songshan_Song	Songshan_Qing	0.001013	0.000792	1.279	5381	5271	109227
Mbuti.DG	Russia_EHG	Songshan_Song	Songshan_Qing	0.001169	0.000837	1.397	3874	3777	82492
Mbuti.DG	Russia_Afanasievo	Songshan_Song	Songshan_Qing	0.000569	0.000406	1.400	8480	8377	180023
Mbuti.DG	Altai_MLBA	Songshan_Song	Songshan_Qing	0.000611	0.000436	1.403	8420	8312	176358
Mbuti.DG	Chemurchek_southAltai	Songshan_Song	Songshan_Qing	0.000867	0.000616	1.407	7394	7258	156648
Mbuti.DG	Armenia_Caucasus_EBA_KuraAraxes	Songshan_Song	Songshan_Ming	0.000420	0.000298	1.409	26942	26697	581333
Mbuti.DG	WSHG	Songshan_Song	Songshan_Qing	0.000888	0.000622	1.428	6363	6244	133594
Mbuti.DG	Longlin	Songshan_Song	Songshan_Qing	0.001907	0.001287	1.481	1620	1555	34351
Mbuti.DG	Russia_Afanasievo	Songshan_Song	Songshan_Ming	0.000316	0.000194	1.632	51229	50886	1085538
Mbuti.DG	Armenia_Caucasus_EBA_KuraAraxes	Songshan_Song	Songshan_Qing	0.001329	0.000773	1.721	4341	4216	93799
Mbuti.DG	Mongolia_XiongNu.SG	Songshan_Song	Songshan_Yuan	0.000646	0.000362	1.785	51347	50683	1028559

## Sheet: 3
pop1	pop2	pop3	pop4	f4	std.err	Z	ABAB	ABBA	SNPs
Mbuti.DG	Taiwan_Gongguan	Songshan_Ming	Songshan_Yuan	-0.000962	0.000446	-2.154	31307	31920	637062
Mbuti.DG	Vietnam_N_all	Songshan_Ming	Songshan_Qing	-0.001770	0.000914	-1.936	1886	1956	39470
Mbuti.DG	Yiyang	Songshan_Ming	Songshan_Qing	-0.001594	0.000915	-1.742	2060	2131	44137
Mbuti.DG	Russia_Afanasievo	Songshan_Ming	Songshan_Song	-0.000316	0.000194	-1.632	50886	51229	1085538
Mbuti.DG	Korean.DG	Songshan_Ming	Songshan_Yuan	-0.000518	0.000319	-1.620	51542	52079	1037670
Mbuti.DG	Malaysia_Historical.SG	Songshan_Ming	Songshan_Yuan	-0.000741	0.000473	-1.565	20824	21139	425062
Mbuti.DG	Malaysia_Historical.SG	Songshan_Ming	Songshan_Qing	-0.001075	0.000699	-1.538	3723	3806	77178
Mbuti.DG	Boisman_MN	Songshan_Ming	Songshan_Yuan	-0.000460	0.000304	-1.515	46237	46668	937923
Mbuti.DG	Dai.DG	Songshan_Ming	Songshan_Yuan	-0.000423	0.000282	-1.500	51611	52050	1037756
Mbuti.DG	Laos_LN_BA.SG	Songshan_Ming	Songshan_Yuan	-0.000598	0.000414	-1.445	37206	37658	756517
Mbuti.DG	earlyMed_Turk	Songshan_Ming	Songshan_Yuan	-0.000388	0.000270	-1.435	49048	49441	1010846
Mbuti.DG	Armenia_Caucasus_EBA_KuraAraxes	Songshan_Ming	Songshan_Song	-0.000420	0.000298	-1.409	26697	26942	581333
Mbuti.DG	YR_MN	Songshan_Ming	Songshan_Qing	-0.000540	0.000384	-1.408	8983	9083	184012
Mbuti.DG	Ulchi.DG	Songshan_Ming	Songshan_Yuan	-0.000453	0.000332	-1.366	51341	51811	1037614
Mbuti.DG	Bianbian	Songshan_Ming	Songshan_Yuan	-0.000566	0.000431	-1.313	30815	31172	630888
Mbuti.DG	LaCen	Songshan_Ming	Songshan_Yuan	-0.000500	0.000387	-1.293	36780	37155	749045
Mbuti.DG	Chemurchek_northAlai	Songshan_Ming	Songshan_Qing	-0.000612	0.000478	-1.280	8067	8170	168193
Mbuti.DG	Malaysia_LN.SG	Songshan_Ming	Songshan_Yuan	-0.000514	0.000405	-1.270	39976	40401	827345
Mbuti.DG	Miao.DG	Songshan_Ming	Songshan_Yuan	-0.000403	0.000329	-1.225	51661	52079	1037654
Mbuti.DG	Mongolia_LBA_3_MongunTaiga	Songshan_Ming	Songshan_Qing	-0.000484	0.000395	-1.225	7548	7626	160631
Mbuti.DG	Qihe	Songshan_Ming	Songshan_Yuan	-0.000562	0.000480	-1.169	14388	14557	301695
Mbuti.DG	Mongolia_LBA_2_Ulaanzukh	Songshan_Ming	Songshan_Yuan	-0.000369	0.000323	-1.143	43348	43672	881073
Mbuti.DG	Mongolia_N_North	Songshan_Ming	Songshan_Qing	-0.000421	0.000377	-1.116	8301	8373	171279
Mbuti.DG	China_Lahu.DG	Songshan_Ming	Songshan_Qing	-0.000396	0.000357	-1.109	9033	9106	185221
Mbuti.DG	Mongolia_XiongNu_WE.SG	Songshan_Ming	Songshan_Yuan	-0.000374	0.000340	-1.101	45034	45388	948126
Mbuti.DG	Iranian.DG	Songshan_Ming	Songshan_Song	-0.000244	0.000224	-1.088	51477	51747	1110172
Mbuti.DG	Mongolia_XiongNu.SG	Songshan_Ming	Songshan_Qing	-0.000412	0.000384	-1.074	8977	9053	185105
Mbuti.DG	Oroqen.DG	Songshan_Ming	Songshan_Song	-0.000262	0.000244	-1.074	54524	54815	1110095
Mbuti.DG	Iran_GanjDareh_N	Songshan_Ming	Songshan_Yuan	-0.000298	0.000282	-1.058	44784	45070	960798
Mbuti.DG	Taiwan_Hanben	Songshan_Ming	Songshan_Yuan	-0.000288	0.000273	-1.055	51382	51678	1029983
Mbuti.DG	earlyMed_Uigur	Songshan_Ming	Songshan_Qing	-0.000300	0.000301	-0.995	8679	8734	183603
Mbuti.DG	Anatolia_N	Songshan_Ming	Songshan_Song	-0.000187	0.000190	-0.987	51188	51394	1100552
Mbuti.DG	Dzungaria_EBA1	Songshan_Ming	Songshan_Yuan	-0.000298	0.000301	-0.987	43121	43392	908852
Mbuti.DG	AR13-10K	Songshan_Ming	Songshan_Qing	-0.000630	0.000648	-0.973	3783	3834	79955
Mbuti.DG	AR14K	Songshan_Ming	Songshan_Qing	-0.000604	0.000621	-0.973	4033	4085	85457
Mbuti.DG	Chemurchek_southAltai	Songshan_Ming	Songshan_Song	-0.000262	0.000275	-0.952	44661	44910	951861
Mbuti.DG	Mongolia_XiongNu.SG	Songshan_Ming	Songshan_Song	-0.000217	0.000231	-0.939	54276	54516	1109184
Mbuti.DG	Buryat.SG	Songshan_Ming	Songshan_Qing	-0.000359	0.000389	-0.922	8959	9026	185243
Mbuti.DG	Chemurchek_southAltai	Songshan_Ming	Songshan_Yuan	-0.000334	0.000363	-0.918	42391	42689	894235
Mbuti.DG	YR_LN	Songshan_Ming	Songshan_Qing	-0.000319	0.000349	-0.912	9085	9144	184980
Mbuti.DG	Thai.DG	Songshan_Ming	Songshan_Yuan	-0.000277	0.000308	-0.899	51322	51609	1037614
Mbuti.DG	Suogang	Songshan_Ming	Songshan_Yuan	-0.000698	0.000785	-0.889	3198	3245	67787
Mbuti.DG	Xibo.DG	Songshan_Ming	Songshan_Yuan	-0.000280	0.000316	-0.886	51359	51650	1037609
Mbuti.DG	Thailand_IA.SG	Songshan_Ming	Songshan_Yuan	-0.000318	0.000362	-0.880	26153	26326	544058
Mbuti.DG	Altai_MLBA	Songshan_Ming	Songshan_Yuan	-0.000234	0.000268	-0.874	47994	48227	997360
Mbuti.DG	Atayal.DG	Songshan_Ming	Songshan_Qing	-0.000361	0.000417	-0.866	9062	9128	184935
Mbuti.DG	Han.DG	Songshan_Ming	Songshan_Yuan	-0.000251	0.000296	-0.849	51802	52063	1037715
Mbuti.DG	WLR_BA	Songshan_Ming	Songshan_Yuan	-0.000322	0.000381	-0.844	27619	27799	560172
Mbuti.DG	Turkmenistan_Gonur_BA_1	Songshan_Ming	Songshan_Yuan	-0.000225	0.000268	-0.840	40645	40841	865813
Mbuti.DG	Armenian.DG	Songshan_Ming	Songshan_Yuan	-0.000241	0.000291	-0.830	48753	49003	1037671
Mbuti.DG	Laos_BA.WGC	Songshan_Ming	Songshan_Yuan	-0.000407	0.000490	-0.829	14298	14417	293514
Mbuti.DG	Mongolia_N_North	Songshan_Ming	Songshan_Yuan	-0.000247	0.000299	-0.828	47727	47966	967703
Mbuti.DG	lateMed_Khitan	Songshan_Ming	Songshan_Yuan	-0.000268	0.000326	-0.821	43181	43416	876995
Mbuti.DG	Mongolia_N_East	Songshan_Ming	Songshan_Qing	-0.000368	0.000448	-0.820	7669	7727	157952
Mbuti.DG	Buryat.DG	Songshan_Ming	Songshan_Yuan	-0.000259	0.000316	-0.819	51134	51403	1037508
Mbuti.DG	She.DG	Songshan_Ming	Songshan_Yuan	-0.000270	0.000330	-0.819	51785	52066	1037539
Mbuti.DG	Mongolia_Medieval	Songshan_Ming	Songshan_Qing	-0.000544	0.000669	-0.813	3922	3967	82817
Mbuti.DG	Mongolia_LBA_3_MongunTaiga	Songshan_Ming	Songshan_Song	-0.000173	0.000214	-0.807	46251	46419	973127
Mbuti.DG	Naxi.DG	Songshan_Ming	Songshan_Qing	-0.000274	0.000339	-0.807	9097	9148	185239
Mbuti.DG	Japan_Jomon	Songshan_Ming	Songshan_Yuan	-0.000277	0.000351	-0.790	41385	41621	851282
Mbuti.DG	WLR_LN	Songshan_Ming	Songshan_Qing	-0.000381	0.000489	-0.779	7358	7416	151350
Mbuti.DG	DevilsCave_N.SG	Songshan_Ming	Songshan_Yuan	-0.000259	0.000333	-0.778	51615	51884	1037459
Mbuti.DG	AR14K	Songshan_Ming	Songshan_Yuan	-0.000303	0.000393	-0.771	24868	25023	510792
Mbuti.DG	Mongola.DG	Songshan_Ming	Songshan_Qing	-0.000276	0.000359	-0.769	9049	9100	185225
Mbuti.DG	Mongolia_LBA_3_MongunTaiga	Songshan_Ming	Songshan_Yuan	-0.000229	0.000301	-0.762	43871	44080	913271
Mbuti.DG	Atayal.DG	Songshan_Ming	Songshan_Yuan	-0.000302	0.000399	-0.757	51599	51912	1035915
Mbuti.DG	Chuanyun	Songshan_Ming	Songshan_Yuan	-0.000372	0.000499	-0.746	14005	14112	288139
Mbuti.DG	Iranian.DG	Songshan_Ming	Songshan_Yuan	-0.000212	0.000299	-0.710	48642	48862	1037700
Mbuti.DG	Oroqen.DG	Songshan_Ming	Songshan_Qing	-0.000251	0.000364	-0.691	9041	9088	185218
Mbuti.DG	Lubrak	Songshan_Ming	Songshan_Yuan	-0.000257	0.000377	-0.682	33516	33692	680729
Mbuti.DG	Malaysia_LN.SG	Songshan_Ming	Songshan_Qing	-0.000361	0.000531	-0.679	7033	7086	148025
Mbuti.DG	AR_EN	Songshan_Ming	Songshan_Yuan	-0.000299	0.000451	-0.664	16400	16501	334917
Mbuti.DG	WLR_LN	Songshan_Ming	Songshan_Yuan	-0.000223	0.000341	-0.655	42291	42482	856048
Mbuti.DG	Mongolia_Medieval	Songshan_Ming	Songshan_Yuan	-0.000284	0.000437	-0.650	23745	23884	489626
Mbuti.DG	Japanese.DG	Songshan_Ming	Songshan_Yuan	-0.000200	0.000308	-0.648	51701	51908	1037704
Mbuti.DG	Oroqen.DG	Songshan_Ming	Songshan_Yuan	-0.000213	0.000329	-0.648	51545	51765	1037616
Mbuti.DG	Pakistan_IA_Katelai	Songshan_Ming	Songshan_Song	-0.000122	0.000189	-0.642	49047	49175	1048739
Mbuti.DG	She.DG	Songshan_Ming	Songshan_Qing	-0.000244	0.000383	-0.636	9112	9157	185209
Mbuti.DG	Altai_MLBA	Songshan_Ming	Songshan_Song	-0.000126	0.000199	-0.632	50699	50832	1063864
Mbuti.DG	Daur.DG	Songshan_Ming	Songshan_Qing	-0.000261	0.000414	-0.631	9036	9084	184797
Mbuti.DG	Tu.DG	Songshan_Ming	Songshan_Qing	-0.000213	0.000353	-0.603	9035	9074	185226
Mbuti.DG	Dushan	Songshan_Ming	Songshan_Qing	-0.000401	0.000667	-0.601	4268	4305	91016
Mbuti.DG	Yankovsky_IA	Songshan_Ming	Songshan_Song	-0.000190	0.000324	-0.587	33713	33844	689906
Mbuti.DG	Russia_Caucasus_EBA_Yamnaya	Songshan_Ming	Songshan_Song	-0.000140	0.000239	-0.586	36110	36219	776875
Mbuti.DG	Chuanyun	Songshan_Ming	Songshan_Song	-0.000220	0.000377	-0.583	14693	14760	305046
Mbuti.DG	Kinh.DG	Songshan_Ming	Songshan_Yuan	-0.000187	0.000324	-0.575	51720	51914	1037587
Mbuti.DG	AR_EN	Songshan_Ming	Songshan_Qing	-0.000445	0.000782	-0.569	2815	2842	58835
Mbuti.DG	Ulchi.DG	Songshan_Ming	Songshan_Qing	-0.000206	0.000363	-0.566	9067	9105	185218
Mbuti.DG	lateXiongnu	Songshan_Ming	Songshan_Yuan	-0.000145	0.000258	-0.562	50981	51131	1034636
Mbuti.DG	Turkmenistan_Gonur_BA_1	Songshan_Ming	Songshan_Qing	-0.000230	0.000410	-0.562	7003	7038	152173
Mbuti.DG	Pakistan_IA_Katelai	Songshan_Ming	Songshan_Yuan	-0.000139	0.000247	-0.561	46492	46629	983681
Mbuti.DG	Layi	Songshan_Ming	Songshan_Qing	-0.000608	0.001092	-0.557	1518	1538	31628
Mbuti.DG	Russia_Caucasus_EBA_Yamnaya	Songshan_Ming	Songshan_Yuan	-0.000172	0.000316	-0.546	34279	34405	729655
Mbuti.DG	Russia_EHG	Songshan_Ming	Songshan_Song	-0.000178	0.000329	-0.543	24176	24268	516734
Mbuti.DG	ARpost9K	Songshan_Ming	Songshan_Yuan	-0.000164	0.000313	-0.523	36485	36607	744155
Mbuti.DG	Tarim_EMBA1	Songshan_Ming	Songshan_Yuan	-0.000171	0.000330	-0.517	49124	49299	1019737
Mbuti.DG	Turkmenistan_Gonur_BA_1	Songshan_Ming	Songshan_Song	-0.000107	0.000208	-0.517	42835	42934	921657
Mbuti.DG	lateMed_Mongol	Songshan_Ming	Songshan_Yuan	-0.000123	0.000245	-0.503	51192	51320	1036977
Mbuti.DG	Anatolia_N	Songshan_Ming	Songshan_Yuan	-0.000128	0.000256	-0.502	48473	48605	1030296
Mbuti.DG	Longlin	Songshan_Ming	Songshan_Yuan	-0.000237	0.000513	-0.462	9835	9884	206464
Mbuti.DG	Iran_GanjDareh_N	Songshan_Ming	Songshan_Song	-0.000098	0.000220	-0.445	47304	47404	1023694
Mbuti.DG	Naxi.DG	Songshan_Ming	Songshan_Yuan	-0.000134	0.000302	-0.443	51780	51918	1037722
Mbuti.DG	Russia_Afanasievo	Songshan_Ming	Songshan_Yuan	-0.000115	0.000260	-0.443	48305	48422	1017067
Mbuti.DG	BaBanQinCen	Songshan_Ming	Songshan_Yuan	-0.000156	0.000358	-0.436	33153	33258	672347
Mbuti.DG	Hezhen.DG	Songshan_Ming	Songshan_Qing	-0.000150	0.000345	-0.434	9026	9053	185231
Mbuti.DG	Daur.DG	Songshan_Ming	Songshan_Yuan	-0.000166	0.000390	-0.427	51383	51555	1035192
Mbuti.DG	lateMed_Khitan	Songshan_Ming	Songshan_Song	-0.000108	0.000255	-0.423	45563	45663	933937
Mbuti.DG	Mongolia_LBA_4_CenterWest	Songshan_Ming	Songshan_Yuan	-0.000117	0.000279	-0.419	49283	49400	1001056
Mbuti.DG	Boisman_MN	Songshan_Ming	Songshan_Qing	-0.000162	0.000402	-0.404	8056	8083	165690
Mbuti.DG	Shenxian	Songshan_Ming	Songshan_Yuan	-0.000170	0.000439	-0.386	28152	28250	577386
Mbuti.DG	Layi	Songshan_Ming	Songshan_Yuan	-0.000225	0.000585	-0.385	8731	8771	178368
Mbuti.DG	Korean.DG	Songshan_Ming	Songshan_Qing	-0.000137	0.000361	-0.379	9081	9107	185229
Mbuti.DG	Thai.DG	Songshan_Ming	Songshan_Qing	-0.000134	0.000355	-0.377	9025	9050	185212
Mbuti.DG	Mongolia_Mongol	Songshan_Ming	Songshan_Yuan	-0.000121	0.000339	-0.355	39681	39779	814946
Mbuti.DG	BaBanQinCen	Songshan_Ming	Songshan_Song	-0.000088	0.000269	-0.328	34811	34874	714288
Mbuti.DG	lateXiongnu_sarmatian	Songshan_Ming	Songshan_Song	-0.000061	0.000189	-0.321	51558	51624	1091990
Mbuti.DG	Baojianshan	Songshan_Ming	Songshan_Qing	-0.000183	0.000577	-0.317	6040	6064	127199
Mbuti.DG	Tarim_EMBA1	Songshan_Ming	Songshan_Song	-0.000076	0.000250	-0.304	51975	52058	1089402
Mbuti.DG	Shenxian	Songshan_Ming	Songshan_Qing	-0.000197	0.000649	-0.303	4851	4871	101118
Mbuti.DG	Yi.DG	Songshan_Ming	Songshan_Qing	-0.000106	0.000369	-0.288	9100	9120	185226
Mbuti.DG	Baojianshan	Songshan_Ming	Songshan_Song	-0.000090	0.000313	-0.287	37177	37247	775950
Mbuti.DG	Miaozigou_MN	Songshan_Ming	Songshan_Qing	-0.000221	0.000822	-0.268	2615	2627	54076
Mbuti.DG	lateXiongnu_sarmatian	Songshan_Ming	Songshan_Qing	-0.000085	0.000318	-0.266	8549	8564	182373
Mbuti.DG	Lubrak	Songshan_Ming	Songshan_Qing	-0.000150	0.000565	-0.265	5694	5712	117959
Mbuti.DG	Upper_YR_IA	Songshan_Ming	Songshan_Qing	-0.000105	0.000406	-0.260	8684	8703	177489
Mbuti.DG	WLR_MN	Songshan_Ming	Songshan_Qing	-0.000115	0.000443	-0.260	9023	9044	183852
Mbuti.DG	earlyMed_Uigur	Songshan_Ming	Songshan_Song	-0.000047	0.000185	-0.256	52455	52507	1099316
Mbuti.DG	HMMH_MN	Songshan_Ming	Songshan_Yuan	-0.000105	0.000408	-0.256	30653	30718	623400
Mbuti.DG	DevilsCave_N.SG	Songshan_Ming	Songshan_Qing	-0.000101	0.000403	-0.251	9100	9119	185201
Mbuti.DG	Mongolia_EIA_4_Sagly	Songshan_Ming	Songshan_Song	-0.000047	0.000189	-0.249	51452	51503	1075862
Mbuti.DG	Armenian.DG	Songshan_Ming	Songshan_Song	-0.000054	0.000223	-0.243	51719	51779	1110150
Mbuti.DG	Yi.DG	Songshan_Ming	Songshan_Yuan	-0.000078	0.000322	-0.242	51807	51888	1037644
Mbuti.DG	Liangdao2	Songshan_Ming	Songshan_Qing	-0.000128	0.000536	-0.239	6784	6802	141174
Mbuti.DG	Dzungaria_EBA1	Songshan_Ming	Songshan_Song	-0.000057	0.000242	-0.236	45667	45723	970314
Mbuti.DG	Ami.DG	Songshan_Ming	Songshan_Qing	-0.000087	0.000377	-0.231	9124	9140	185222
Mbuti.DG	She.DG	Songshan_Ming	Songshan_Song	-0.000055	0.000253	-0.218	54967	55028	1109999
Mbuti.DG	Yankovsky_IA	Songshan_Ming	Songshan_Yuan	-0.000094	0.000443	-0.212	32037	32098	647060
Mbuti.DG	Xiaojingshan	Songshan_Ming	Songshan_Yuan	-0.000076	0.000366	-0.208	25127	25167	513440
Mbuti.DG	Mongolia_Khovsgol_LBA	Songshan_Ming	Songshan_Yuan	-0.000053	0.000259	-0.205	49737	49791	1013287
Mbuti.DG	Han.DG	Songshan_Ming	Songshan_Qing	-0.000066	0.000353	-0.188	9125	9137	185237
Mbuti.DG	Chandman_IA	Songshan_Ming	Songshan_Song	-0.000038	0.000201	-0.187	51264	51304	1076343
Mbuti.DG	Yumin	Songshan_Ming	Songshan_Qing	-0.000104	0.000554	-0.187	6484	6498	135366
Mbuti.DG	LaCen	Songshan_Ming	Songshan_Qing	-0.000096	0.000536	-0.179	6301	6314	130982
Mbuti.DG	lateMed_Mongol	Songshan_Ming	Songshan_Qing	-0.000045	0.000290	-0.157	9006	9014	185094
Mbuti.DG	Mongolia_EBA_1_Ulgii	Songshan_Ming	Songshan_Qing	-0.000063	0.000412	-0.152	7817	7827	162421
Mbuti.DG	Mongolia_LBA_2_Ulaanzukh	Songshan_Ming	Songshan_Qing	-0.000061	0.000418	-0.147	7475	7485	154448
Mbuti.DG	Dai.DG	Songshan_Ming	Songshan_Qing	-0.000047	0.000325	-0.144	9102	9110	185247
Mbuti.DG	Dzungaria_EBA1	Songshan_Ming	Songshan_Qing	-0.000062	0.000434	-0.142	7536	7546	161773
Mbuti.DG	Mongola.DG	Songshan_Ming	Songshan_Song	-0.000033	0.000241	-0.136	54667	54703	1110154
Mbuti.DG	Russia_Caucasus_EBA_Yamnaya	Songshan_Ming	Songshan_Qing	-0.000064	0.000475	-0.135	5815	5823	126163
Mbuti.DG	Liangdao2	Songshan_Ming	Songshan_Song	-0.000040	0.000305	-0.132	41393	41427	854206
Mbuti.DG	Tu.DG	Songshan_Ming	Songshan_Yuan	-0.000042	0.000321	-0.130	51548	51591	1037639
Mbuti.DG	Mongola.DG	Songshan_Ming	Songshan_Yuan	-0.000040	0.000311	-0.127	51680	51721	1037666
Mbuti.DG	Suila	Songshan_Ming	Songshan_Song	-0.000036	0.000310	-0.115	34355	34380	706440
Mbuti.DG	Tu.DG	Songshan_Ming	Songshan_Song	-0.000026	0.000227	-0.113	54586	54614	1110110
Mbuti.DG	ARpost9K	Songshan_Ming	Songshan_Qing	-0.000053	0.000480	-0.111	6158	6165	128118
Mbuti.DG	Suila	Songshan_Ming	Songshan_Yuan	-0.000046	0.000414	-0.110	32724	32754	664897
Mbuti.DG	Mongolia_EIA_4_Sagly	Songshan_Ming	Songshan_Yuan	-0.000024	0.000246	-0.099	48754	48778	1008471
Mbuti.DG	Taiwan_Hanben	Songshan_Ming	Songshan_Qing	-0.000033	0.000333	-0.099	9035	9041	183742
Mbuti.DG	lateXiongnu	Songshan_Ming	Songshan_Qing	-0.000029	0.000303	-0.095	8971	8976	184645
Mbuti.DG	Russia_EHG	Songshan_Ming	Songshan_Yuan	-0.000040	0.000433	-0.091	22982	23001	485473
Mbuti.DG	Mongolia_Mongol	Songshan_Ming	Songshan_Song	-0.000022	0.000251	-0.086	41822	41841	868167
Mbuti.DG	Armenian.DG	Songshan_Ming	Songshan_Qing	-0.000023	0.000338	-0.067	8550	8554	185228
Mbuti.DG	Chandman_IA	Songshan_Ming	Songshan_Yuan	-0.000017	0.000257	-0.065	48618	48635	1008627
Mbuti.DG	Russia_Shamanka_Eneolithic.SG	Songshan_Ming	Songshan_Yuan	-0.000017	0.000277	-0.062	51489	51507	1037608
Mbuti.DG	GaoHuaHua	Songshan_Ming	Songshan_Yuan	-0.000017	0.000336	-0.052	44400	44416	892970
Mbuti.DG	AR_EN	Songshan_Ming	Songshan_Song	-0.000013	0.000327	-0.039	17303	17307	356822
Mbuti.DG	BaBanQinCen	Songshan_Ming	Songshan_Qing	-0.000021	0.000536	-0.038	5679	5682	117158
Mbuti.DG	Buryat.SG	Songshan_Ming	Songshan_Yuan	-0.000013	0.000336	-0.037	51255	51268	1037713
Mbuti.DG	Vietnam_LN.SG	Songshan_Ming	Songshan_Yuan	-0.000015	0.000423	-0.036	15692	15697	329521
Mbuti.DG	Baojianshan	Songshan_Ming	Songshan_Yuan	-0.000013	0.000400	-0.034	35493	35503	729878
Mbuti.DG	Xibo.DG	Songshan_Ming	Songshan_Qing	-0.000011	0.000362	-0.030	9040	9042	185215
Mbuti.DG	Xitoucun	Songshan_Ming	Songshan_Yuan	-0.000002	0.000370	-0.005	25126	25127	513940
Mbuti.DG	Vietnam_N_all	Songshan_Ming	Songshan_Yuan	-0.000002	0.000477	-0.004	11433	11434	232767
Mbuti.DG	YR_MN	Songshan_Ming	Songshan_Yuan	-0.000000	0.000303	-0.001	51495	51496	1031119
Mbuti.DG	Mongolia_Mongol	Songshan_Ming	Songshan_Qing	0.000002	0.000502	0.004	6772	6772	141922
Mbuti.DG	Malaysia_LN.SG	Songshan_Ming	Songshan_Song	0.000002	0.000304	0.008	42489	42486	883063
Mbuti.DG	Mongolia_XiongNu_WE.SG	Songshan_Ming	Songshan_Qing	0.000012	0.000464	0.026	7983	7981	169798
Mbuti.DG	Upper_YR_LN	Songshan_Ming	Songshan_Yuan	0.000009	0.000302	0.029	51613	51604	1031986
Mbuti.DG	Taiwan_Gongguan	Songshan_Ming	Songshan_Song	0.000011	0.000336	0.034	33319	33311	677811
Mbuti.DG	YR_LN	Songshan_Ming	Songshan_Yuan	0.000017	0.000276	0.061	51889	51872	1036435
Mbuti.DG	Hezhen.DG	Songshan_Ming	Songshan_Yuan	0.000022	0.000331	0.067	51553	51530	1037683
Mbuti.DG	Malaysia_Historical.SG	Songshan_Ming	Songshan_Song	0.000027	0.000344	0.078	22178	22166	453541
Mbuti.DG	Chuanyun	Songshan_Ming	Songshan_Qing	0.000073	0.000861	0.085	2355	2351	49982
Mbuti.DG	China_Lahu.DG	Songshan_Ming	Songshan_Yuan	0.000031	0.000347	0.090	51779	51747	1037602
Mbuti.DG	Mongolia_MBA_2_Munkhkhairkhan	Songshan_Ming	Songshan_Qing	0.000056	0.000564	0.099	6295	6288	132430
Mbuti.DG	earlyMed_Turk	Songshan_Ming	Songshan_Song	0.000021	0.000206	0.103	52000	51978	1078782
Mbuti.DG	YR_LBIA	Songshan_Ming	Songshan_Yuan	0.000032	0.000303	0.106	51443	51410	1029740
Mbuti.DG	Laos_LN_BA.SG	Songshan_Ming	Songshan_Song	0.000034	0.000319	0.108	39592	39564	807520
Mbuti.DG	Mongolia_MBA_2_Munkhkhairkhan	Songshan_Ming	Songshan_Yuan	0.000044	0.000392	0.112	37103	37069	764278
Mbuti.DG	Mongolia_EIA_4_Sagly	Songshan_Ming	Songshan_Qing	0.000037	0.000318	0.116	8534	8527	179492
Mbuti.DG	China_Lahu.DG	Songshan_Ming	Songshan_Song	0.000033	0.000254	0.129	54759	54723	1110080
Mbuti.DG	Chandman_IA	Songshan_Ming	Songshan_Qing	0.000047	0.000346	0.135	8504	8496	179529
Mbuti.DG	Russia_Afanasievo	Songshan_Ming	Songshan_Qing	0.000045	0.000317	0.143	8473	8465	181127
Mbuti.DG	AR13-10K	Songshan_Ming	Songshan_Song	0.000041	0.000285	0.144	24783	24762	510916
Mbuti.DG	Upper_YR_IA	Songshan_Ming	Songshan_Yuan	0.000047	0.000320	0.147	49757	49710	996448
Mbuti.DG	WSHG	Songshan_Ming	Songshan_Song	0.000039	0.000260	0.148	39358	39326	832140
Mbuti.DG	Taiwan_Gongguan	Songshan_Ming	Songshan_Qing	0.000103	0.000644	0.160	5310	5299	109587
Mbuti.DG	Yumin	Songshan_Ming	Songshan_Song	0.000056	0.000315	0.177	40472	40425	834041
Mbuti.DG	lateXiongnu	Songshan_Ming	Songshan_Song	0.000034	0.000189	0.180	54041	54003	1106006
Mbuti.DG	Mongolia_XiongNu_WE.SG	Songshan_Ming	Songshan_Song	0.000045	0.000242	0.185	47900	47855	1013253
Mbuti.DG	AR14K	Songshan_Ming	Songshan_Song	0.000056	0.000301	0.188	26408	26377	546537
Mbuti.DG	Buryat.SG	Songshan_Ming	Songshan_Song	0.000049	0.000248	0.197	54268	54214	1110188
Mbuti.DG	YR_MN	Songshan_Ming	Songshan_Song	0.000045	0.000225	0.199	54523	54474	1102486
Mbuti.DG	earlyMed_Uigur	Songshan_Ming	Songshan_Yuan	0.000051	0.000244	0.209	49704	49651	1029073
Mbuti.DG	Pakistan_IA_Katelai	Songshan_Ming	Songshan_Qing	0.000068	0.000310	0.220	8149	8138	174738
Mbuti.DG	Shimao_LN	Songshan_Ming	Songshan_Yuan	0.000077	0.000344	0.225	51302	51223	1025587
Mbuti.DG	Boisman_MN	Songshan_Ming	Songshan_Song	0.000052	0.000219	0.237	48958	48907	999361
Mbuti.DG	Yiyang	Songshan_Ming	Songshan_Song	0.000100	0.000414	0.242	12997	12970	270305
Mbuti.DG	Suogang	Songshan_Ming	Songshan_Song	0.000155	0.000614	0.252	3366	3355	71689
Mbuti.DG	Longlin	Songshan_Ming	Songshan_Song	0.000107	0.000416	0.258	10372	10348	219890
Mbuti.DG	Upper_YR_LN	Songshan_Ming	Songshan_Qing	0.000097	0.000369	0.262	9083	9066	184211
Mbuti.DG	HMMH_MN	Songshan_Ming	Songshan_Qing	0.000172	0.000603	0.285	5494	5475	112671
Mbuti.DG	Buryat.DG	Songshan_Ming	Songshan_Qing	0.000117	0.000410	0.286	9031	9010	185218
Mbuti.DG	Thailand_IA.SG	Songshan_Ming	Songshan_Qing	0.000161	0.000563	0.286	4636	4621	97889
Mbuti.DG	Liangdao1	Songshan_Ming	Songshan_Qing	0.000229	0.000781	0.293	2853	2838	61768
Mbuti.DG	Thai.DG	Songshan_Ming	Songshan_Song	0.000071	0.000237	0.298	54526	54447	1110089
Mbuti.DG	Russia_Shamanka_Eneolithic.SG	Songshan_Ming	Songshan_Qing	0.000097	0.000318	0.304	9041	9023	185225
Mbuti.DG	Vietnam_LN.SG	Songshan_Ming	Songshan_Qing	0.000232	0.000755	0.307	2818	2804	60029
Mbuti.DG	Bianbian	Songshan_Ming	Songshan_Qing	0.000186	0.000602	0.308	5145	5125	107243
Mbuti.DG	WLR_MN	Songshan_Ming	Songshan_Yuan	0.000114	0.000359	0.318	51467	51349	1030348
Mbuti.DG	Kyang	Songshan_Ming	Songshan_Qing	0.000114	0.000334	0.340	9073	9052	185246
Mbuti.DG	Mongolia_N_East	Songshan_Ming	Songshan_Song	0.000090	0.000260	0.346	46784	46699	953225
Mbuti.DG	Suogang	Songshan_Ming	Songshan_Qing	0.000619	0.001682	0.368	531	524	11476
Mbuti.DG	Miaozigou_MN	Songshan_Ming	Songshan_Yuan	0.000168	0.000452	0.372	15190	15138	305689
Mbuti.DG	Laos_BA.WGC	Songshan_Ming	Songshan_Song	0.000139	0.000370	0.375	15116	15072	312665
Mbuti.DG	YR_LBIA	Songshan_Ming	Songshan_Qing	0.000143	0.000364	0.394	9056	9029	183657
Mbuti.DG	Mongolia_Khovsgol_LBA	Songshan_Ming	Songshan_Song	0.000078	0.000197	0.397	52596	52512	1081400
Mbuti.DG	Dai.DG	Songshan_Ming	Songshan_Song	0.000090	0.000225	0.399	54924	54824	1110247
Mbuti.DG	Mongolia_EBA_1_Ulgii	Songshan_Ming	Songshan_Yuan	0.000130	0.000311	0.418	45207	45087	920960
Mbuti.DG	Ami.DG	Songshan_Ming	Songshan_Yuan	0.000144	0.000344	0.419	52078	51929	1037634
Mbuti.DG	earlyMed_Turk	Songshan_Ming	Songshan_Qing	0.000142	0.000338	0.419	8639	8614	179899
Mbuti.DG	Yiyang	Songshan_Ming	Songshan_Yuan	0.000215	0.000513	0.420	12496	12441	256144
Mbuti.DG	Mongolia_Medieval	Songshan_Ming	Songshan_Song	0.000132	0.000315	0.421	25125	25056	522074
Mbuti.DG	Kyang	Songshan_Ming	Songshan_Song	0.000092	0.000208	0.443	54651	54549	1110247
Mbuti.DG	WLR_MN	Songshan_Ming	Songshan_Song	0.000119	0.000268	0.444	54509	54378	1101887
Mbuti.DG	Taiwan_Hanben	Songshan_Ming	Songshan_Song	0.000096	0.000210	0.455	54530	54425	1100283
Mbuti.DG	Dushan	Songshan_Ming	Songshan_Yuan	0.000200	0.000433	0.462	25515	25410	525308
Mbuti.DG	Armenia_Caucasus_EBA_KuraAraxes	Songshan_Ming	Songshan_Yuan	0.000195	0.000400	0.487	25581	25474	547089
Mbuti.DG	Iranian.DG	Songshan_Ming	Songshan_Qing	0.000166	0.000336	0.495	8579	8548	185234
Mbuti.DG	ARpost9K	Songshan_Ming	Songshan_Song	0.000114	0.000226	0.503	38649	38558	794429
Mbuti.DG	Hezhen.DG	Songshan_Ming	Songshan_Song	0.000121	0.000240	0.504	54636	54502	1110161
Mbuti.DG	Iran_GanjDareh_N	Songshan_Ming	Songshan_Qing	0.000190	0.000372	0.511	7828	7796	170321
Mbuti.DG	lateMed_Mongol	Songshan_Ming	Songshan_Song	0.000095	0.000185	0.512	54296	54191	1109026
Mbuti.DG	Tanshishan	Songshan_Ming	Songshan_Yuan	0.000222	0.000422	0.525	18353	18270	376215
Mbuti.DG	Qihe	Songshan_Ming	Songshan_Qing	0.000434	0.000820	0.529	2432	2410	51749
Mbuti.DG	Miao.DG	Songshan_Ming	Songshan_Song	0.000130	0.000244	0.533	55004	54860	1110131
Mbuti.DG	Upper_YR_LN	Songshan_Ming	Songshan_Song	0.000127	0.000227	0.560	54680	54540	1103665
Mbuti.DG	Mongolia_Khovsgol_LBA	Songshan_Ming	Songshan_Qing	0.000184	0.000323	0.570	8750	8717	180478
Mbuti.DG	Anatolia_N	Songshan_Ming	Songshan_Qing	0.000184	0.000312	0.591	8530	8496	183852
Mbuti.DG	GaoHuaHua	Songshan_Ming	Songshan_Qing	0.000274	0.000460	0.596	7746	7703	157787
Mbuti.DG	Vietnam_N_all	Songshan_Ming	Songshan_Song	0.000214	0.000358	0.597	12016	11963	247264
Mbuti.DG	Naxi.DG	Songshan_Ming	Songshan_Song	0.000138	0.000230	0.599	54977	54824	1110210
Mbuti.DG	Xibo.DG	Songshan_Ming	Songshan_Song	0.000138	0.000231	0.599	54620	54466	1110082
Mbuti.DG	Korean.DG	Songshan_Ming	Songshan_Song	0.000149	0.000245	0.606	54955	54789	1110144
Mbuti.DG	Daur.DG	Songshan_Ming	Songshan_Song	0.000174	0.000284	0.613	54580	54388	1107457
Mbuti.DG	Kinh.DG	Songshan_Ming	Songshan_Qing	0.000221	0.000360	0.614	9129	9088	185218
Mbuti.DG	Yankovsky_IA	Songshan_Ming	Songshan_Qing	0.000388	0.000624	0.623	5374	5331	110087
Mbuti.DG	Xitoucun	Songshan_Ming	Songshan_Song	0.000179	0.000276	0.647	26330	26233	545039
Mbuti.DG	lateXiongnu_sarmatian	Songshan_Ming	Songshan_Yuan	0.000170	0.000245	0.696	48908	48734	1022648
Mbuti.DG	Altai_MLBA	Songshan_Ming	Songshan_Qing	0.000248	0.000350	0.707	8425	8382	177454
Mbuti.DG	YR_LBIA	Songshan_Ming	Songshan_Song	0.000161	0.000226	0.710	54447	54270	1100786
Mbuti.DG	Lubrak	Songshan_Ming	Songshan_Song	0.000206	0.000290	0.711	35473	35324	724495
Mbuti.DG	WSHG	Songshan_Ming	Songshan_Yuan	0.000256	0.000348	0.736	37392	37192	780103
Mbuti.DG	Mongolia_LBA_2_Ulaanzukh	Songshan_Ming	Songshan_Song	0.000181	0.000244	0.741	45909	45739	938463
Mbuti.DG	Laos_BA.WGC	Songshan_Ming	Songshan_Qing	0.000639	0.000861	0.742	2595	2560	53953
Mbuti.DG	Shimao_LN	Songshan_Ming	Songshan_Qing	0.000325	0.000436	0.746	9026	8967	182936
Mbuti.DG	Chemurchek_northAlai	Songshan_Ming	Songshan_Song	0.000200	0.000267	0.749	49325	49122	1011394
Mbuti.DG	Buryat.DG	Songshan_Ming	Songshan_Song	0.000189	0.000252	0.751	54346	54136	1109973
Mbuti.DG	HMMH_MN	Songshan_Ming	Songshan_Song	0.000244	0.000319	0.763	32376	32214	663770
Mbuti.DG	Laos_LN_BA.SG	Songshan_Ming	Songshan_Qing	0.000445	0.000577	0.772	6648	6588	135847
Mbuti.DG	GaoHuaHua	Songshan_Ming	Songshan_Song	0.000200	0.000257	0.780	46939	46748	952738
Mbuti.DG	AR13-10K	Songshan_Ming	Songshan_Yuan	0.000285	0.000365	0.783	23517	23380	478342
Mbuti.DG	Japanese.DG	Songshan_Ming	Songshan_Song	0.000178	0.000226	0.787	54948	54751	1110188
Mbuti.DG	DevilsCave_N.SG	Songshan_Ming	Songshan_Song	0.000202	0.000252	0.803	54869	54645	1109858
Mbuti.DG	LaCen	Songshan_Ming	Songshan_Song	0.000241	0.000295	0.815	38913	38721	796320
Mbuti.DG	Miaozigou_MN	Songshan_Ming	Songshan_Song	0.000281	0.000343	0.818	15984	15892	325365
Mbuti.DG	Liangdao1	Songshan_Ming	Songshan_Song	0.000287	0.000348	0.827	17557	17449	374084
Mbuti.DG	Japan_Jomon	Songshan_Ming	Songshan_Song	0.000214	0.000257	0.832	43730	43536	907174
Mbuti.DG	Qihe	Songshan_Ming	Songshan_Song	0.000300	0.000352	0.853	15194	15098	319546
Mbuti.DG	Mongolia_MBA_2_Munkhkhairkhan	Songshan_Ming	Songshan_Song	0.000255	0.000295	0.864	39228	39020	813984
Mbuti.DG	Thailand_IA.SG	Songshan_Ming	Songshan_Song	0.000238	0.000272	0.873	27727	27589	579679
Mbuti.DG	Miao.DG	Songshan_Ming	Songshan_Qing	0.000340	0.000374	0.909	9165	9102	185230
Mbuti.DG	Xitoucun	Songshan_Ming	Songshan_Qing	0.000565	0.000616	0.916	4277	4227	89286
Mbuti.DG	Chemurchek_southAltai	Songshan_Ming	Songshan_Qing	0.000446	0.000483	0.924	7393	7322	157662
Mbuti.DG	Layi	Songshan_Ming	Songshan_Song	0.000421	0.000448	0.941	9190	9111	188824
Mbuti.DG	lateMed_Khitan	Songshan_Ming	Songshan_Qing	0.000448	0.000474	0.944	7535	7466	154254
Mbuti.DG	Kyang	Songshan_Ming	Songshan_Yuan	0.000280	0.000294	0.955	51756	51465	1037756
Mbuti.DG	Han.DG	Songshan_Ming	Songshan_Song	0.000223	0.000232	0.963	55124	54876	1110199
Mbuti.DG	Yumin	Songshan_Ming	Songshan_Yuan	0.000390	0.000402	0.969	38569	38264	782696
Mbuti.DG	Tarim_EMBA1	Songshan_Ming	Songshan_Qing	0.000392	0.000400	0.980	8663	8592	181685
Mbuti.DG	Mongolia_LBA_4_CenterWest	Songshan_Ming	Songshan_Qing	0.000340	0.000334	1.019	8684	8624	178099
Mbuti.DG	Shenxian	Songshan_Ming	Songshan_Song	0.000332	0.000322	1.033	29627	29424	611616
Mbuti.DG	Russia_Shamanka_Eneolithic.SG	Songshan_Ming	Songshan_Song	0.000218	0.000210	1.036	54632	54391	1110068
Mbuti.DG	Chemurchek_northAlai	Songshan_Ming	Songshan_Yuan	0.000387	0.000362	1.070	46898	46531	949102
Mbuti.DG	WLR_LN	Songshan_Ming	Songshan_Song	0.000284	0.000263	1.078	44911	44652	911953
Mbuti.DG	Shimao_LN	Songshan_Ming	Songshan_Song	0.000278	0.000253	1.099	54397	54092	1096576
Mbuti.DG	Liangdao2	Songshan_Ming	Songshan_Yuan	0.000449	0.000408	1.102	39593	39232	803530
Mbuti.DG	Kinh.DG	Songshan_Ming	Songshan_Song	0.000277	0.000246	1.123	54997	54690	1110064
Mbuti.DG	Liangdao1	Songshan_Ming	Songshan_Yuan	0.000526	0.000464	1.132	16801	16615	353620
Mbuti.DG	Mongolia_N_East	Songshan_Ming	Songshan_Yuan	0.000390	0.000343	1.135	44612	44263	895496
Mbuti.DG	Xiaojingshan	Songshan_Ming	Songshan_Song	0.000329	0.000288	1.141	26500	26320	545826
Mbuti.DG	WLR_BA	Songshan_Ming	Songshan_Song	0.000349	0.000304	1.148	29290	29082	596078
Mbuti.DG	Japanese.DG	Songshan_Ming	Songshan_Qing	0.000395	0.000343	1.151	9145	9071	185241
Mbuti.DG	Bianbian	Songshan_Ming	Songshan_Song	0.000379	0.000323	1.173	32806	32551	673594
Mbuti.DG	YR_LN	Songshan_Ming	Songshan_Song	0.000260	0.000215	1.211	55018	54730	1108391
Mbuti.DG	Ami.DG	Songshan_Ming	Songshan_Song	0.000312	0.000257	1.216	55221	54874	1110116
Mbuti.DG	Mongolia_N_North	Songshan_Ming	Songshan_Song	0.000269	0.000220	1.225	50601	50324	1031264
Mbuti.DG	Russia_EHG	Songshan_Ming	Songshan_Qing	0.000814	0.000664	1.227	3873	3806	83124
Mbuti.DG	Suila	Songshan_Ming	Songshan_Qing	0.000688	0.000554	1.243	5692	5611	117361
Mbuti.DG	Yi.DG	Songshan_Ming	Songshan_Song	0.000301	0.000240	1.252	55051	54716	1110119
Mbuti.DG	Xiaojingshan	Songshan_Ming	Songshan_Qing	0.000779	0.000615	1.268	4224	4156	87619
Mbuti.DG	Ulchi.DG	Songshan_Ming	Songshan_Song	0.000312	0.000245	1.273	54832	54486	1110092
Mbuti.DG	Mongolia_EBA_1_Ulgii	Songshan_Ming	Songshan_Song	0.000291	0.000224	1.296	47728	47443	981162
Mbuti.DG	Mongolia_LBA_4_CenterWest	Songshan_Ming	Songshan_Song	0.000269	0.000200	1.344	52216	51928	1067620
Mbuti.DG	Longlin	Songshan_Ming	Songshan_Qing	0.001326	0.000979	1.354	1649	1603	34668
Mbuti.DG	Dushan	Songshan_Ming	Songshan_Song	0.000448	0.000320	1.399	26760	26510	557446
Mbuti.DG	Mongolia_XiongNu.SG	Songshan_Ming	Songshan_Yuan	0.000441	0.000303	1.456	51679	51221	1036828
Mbuti.DG	Armenia_Caucasus_EBA_KuraAraxes	Songshan_Ming	Songshan_Qing	0.000902	0.000614	1.470	4319	4234	94466
Mbuti.DG	Atayal.DG	Songshan_Ming	Songshan_Song	0.000473	0.000289	1.639	55008	54484	1108230
Mbuti.DG	Tanshishan	Songshan_Ming	Songshan_Qing	0.001273	0.000743	1.713	3145	3063	64511
Mbuti.DG	Tanshishan	Songshan_Ming	Songshan_Song	0.000597	0.000326	1.828	19355	19116	399905
Mbuti.DG	Vietnam_LN.SG	Songshan_Ming	Songshan_Song	0.000589	0.000322	1.829	16649	16443	350548
Mbuti.DG	WSHG	Songshan_Ming	Songshan_Qing	0.000918	0.000494	1.860	6376	6253	134586
Mbuti.DG	WLR_BA	Songshan_Ming	Songshan_Qing	0.001178	0.000606	1.942	4835	4719	98593
Mbuti.DG	Japan_Jomon	Songshan_Ming	Songshan_Qing	0.000941	0.000459	2.051	7160	7020	148412
Mbuti.DG	Upper_YR_IA	Songshan_Ming	Songshan_Song	0.000510	0.000248	2.060	52880	52338	1064727

## Sheet: 4
pop1	pop2	pop3	pop4	f4	std.err	Z	ABAB	ABBA	SNPs
Mbuti.DG	Tanshishan	Songshan_Qing	Songshan_Yuan	-0.002305	0.001121	-2.056	2895	3036	60997
Mbuti.DG	Japan_Jomon	Songshan_Qing	Songshan_Ming	-0.000941	0.000459	-2.051	7020	7160	148412
Mbuti.DG	Longlin	Songshan_Qing	Songshan_Yuan	-0.002844	0.001450	-1.962	1454	1547	32667
Mbuti.DG	WLR_BA	Songshan_Qing	Songshan_Ming	-0.001178	0.000606	-1.942	4719	4835	98593
Mbuti.DG	WSHG	Songshan_Qing	Songshan_Ming	-0.000918	0.000494	-1.860	6253	6376	134586
Mbuti.DG	Armenia_Caucasus_EBA_KuraAraxes	Songshan_Qing	Songshan_Song	-0.001329	0.000773	-1.721	4216	4341	93799
Mbuti.DG	Tanshishan	Songshan_Qing	Songshan_Ming	-0.001273	0.000743	-1.713	3063	3145	64511
Mbuti.DG	Laos_LN_BA.SG	Songshan_Qing	Songshan_Yuan	-0.001345	0.000829	-1.623	6253	6426	128330
Mbuti.DG	Longlin	Songshan_Qing	Songshan_Song	-0.001907	0.001287	-1.481	1555	1620	34351
Mbuti.DG	Armenia_Caucasus_EBA_KuraAraxes	Songshan_Qing	Songshan_Ming	-0.000902	0.000614	-1.470	4234	4319	94466
Mbuti.DG	WSHG	Songshan_Qing	Songshan_Song	-0.000888	0.000622	-1.428	6244	6363	133594
Mbuti.DG	Chemurchek_southAltai	Songshan_Qing	Songshan_Yuan	-0.001049	0.000736	-1.425	6939	7095	149144
Mbuti.DG	Miao.DG	Songshan_Qing	Songshan_Yuan	-0.000830	0.000583	-1.425	8636	8781	174537
Mbuti.DG	Chemurchek_southAltai	Songshan_Qing	Songshan_Song	-0.000867	0.000616	-1.407	7258	7394	156648
Mbuti.DG	Altai_MLBA	Songshan_Qing	Songshan_Song	-0.000611	0.000436	-1.403	8312	8420	176358
Mbuti.DG	Russia_Afanasievo	Songshan_Qing	Songshan_Song	-0.000569	0.000406	-1.400	8377	8480	180023
Mbuti.DG	Russia_EHG	Songshan_Qing	Songshan_Song	-0.001169	0.000837	-1.397	3777	3874	82492
Mbuti.DG	Longlin	Songshan_Qing	Songshan_Ming	-0.001326	0.000979	-1.354	1603	1649	34668
Mbuti.DG	Japan_Jomon	Songshan_Qing	Songshan_Yuan	-0.000896	0.000667	-1.343	6719	6844	140226
Mbuti.DG	Yankovsky_IA	Songshan_Qing	Songshan_Song	-0.001013	0.000792	-1.279	5271	5381	109227
Mbuti.DG	Xiaojingshan	Songshan_Qing	Songshan_Ming	-0.000779	0.000615	-1.268	4156	4224	87619
Mbuti.DG	Suila	Songshan_Qing	Songshan_Ming	-0.000688	0.000554	-1.243	5611	5692	117361
Mbuti.DG	WLR_BA	Songshan_Qing	Songshan_Song	-0.000974	0.000785	-1.241	4736	4832	97957
Mbuti.DG	Russia_EHG	Songshan_Qing	Songshan_Ming	-0.000814	0.000664	-1.227	3806	3873	83124
Mbuti.DG	Chuanyun	Songshan_Qing	Songshan_Yuan	-0.001576	0.001290	-1.222	2216	2291	47433
Mbuti.DG	Japanese.DG	Songshan_Qing	Songshan_Ming	-0.000395	0.000343	-1.151	9071	9145	185241
Mbuti.DG	Mongolia_XiongNu_WE.SG	Songshan_Qing	Songshan_Yuan	-0.000739	0.000644	-1.149	7547	7665	160168
Mbuti.DG	Taiwan_Gongguan	Songshan_Qing	Songshan_Yuan	-0.001023	0.000897	-1.140	5017	5123	103568
Mbuti.DG	Lubrak	Songshan_Qing	Songshan_Yuan	-0.000920	0.000842	-1.093	5415	5518	111511
Mbuti.DG	Laos_LN_BA.SG	Songshan_Qing	Songshan_Song	-0.000827	0.000757	-1.092	6547	6658	135079
Mbuti.DG	Iran_GanjDareh_N	Songshan_Qing	Songshan_Yuan	-0.000594	0.000556	-1.067	7434	7530	161043
Mbuti.DG	Iranian.DG	Songshan_Qing	Songshan_Song	-0.000459	0.000431	-1.065	8480	8564	184110
Mbuti.DG	earlyMed_Turk	Songshan_Qing	Songshan_Song	-0.000453	0.000441	-1.027	8564	8645	178808
Mbuti.DG	Thailand_IA.SG	Songshan_Qing	Songshan_Yuan	-0.000868	0.000847	-1.025	4395	4475	92584
Mbuti.DG	Mongolia_LBA_4_CenterWest	Songshan_Qing	Songshan_Ming	-0.000340	0.000334	-1.019	8624	8684	178099
Mbuti.DG	Kinh.DG	Songshan_Qing	Songshan_Yuan	-0.000538	0.000546	-0.985	8628	8722	174526
Mbuti.DG	Tarim_EMBA1	Songshan_Qing	Songshan_Ming	-0.000392	0.000400	-0.980	8592	8663	181685
Mbuti.DG	lateMed_Khitan	Songshan_Qing	Songshan_Song	-0.000586	0.000601	-0.976	7474	7564	153246
Mbuti.DG	Pakistan_IA_Katelai	Songshan_Qing	Songshan_Song	-0.000390	0.000401	-0.972	8059	8127	173649
Mbuti.DG	lateMed_Khitan	Songshan_Qing	Songshan_Ming	-0.000448	0.000474	-0.944	7466	7535	154254
Mbuti.DG	Chemurchek_southAltai	Songshan_Qing	Songshan_Ming	-0.000446	0.000483	-0.924	7322	7393	157662
Mbuti.DG	Tarim_EMBA1	Songshan_Qing	Songshan_Song	-0.000457	0.000498	-0.918	8550	8632	180572
Mbuti.DG	Xitoucun	Songshan_Qing	Songshan_Ming	-0.000565	0.000616	-0.916	4227	4277	89286
Mbuti.DG	Xitoucun	Songshan_Qing	Songshan_Yuan	-0.000819	0.000896	-0.914	4052	4121	84662
Mbuti.DG	Yankovsky_IA	Songshan_Qing	Songshan_Yuan	-0.000855	0.000937	-0.913	5078	5167	103859
Mbuti.DG	Dai.DG	Songshan_Qing	Songshan_Yuan	-0.000455	0.000500	-0.910	8641	8720	174550
Mbuti.DG	Miao.DG	Songshan_Qing	Songshan_Ming	-0.000340	0.000374	-0.909	9102	9165	185230
Mbuti.DG	earlyMed_Turk	Songshan_Qing	Songshan_Yuan	-0.000467	0.000519	-0.900	8185	8264	169874
Mbuti.DG	Anatolia_N	Songshan_Qing	Songshan_Song	-0.000338	0.000389	-0.869	8451	8513	182737
Mbuti.DG	Xiaojingshan	Songshan_Qing	Songshan_Yuan	-0.000790	0.000919	-0.859	3970	4035	82840
Mbuti.DG	Japan_Jomon	Songshan_Qing	Songshan_Song	-0.000496	0.000589	-0.842	7049	7122	147376
Mbuti.DG	Mongolia_Khovsgol_LBA	Songshan_Qing	Songshan_Yuan	-0.000400	0.000497	-0.805	8332	8400	170409
Mbuti.DG	Laos_LN_BA.SG	Songshan_Qing	Songshan_Ming	-0.000445	0.000577	-0.772	6588	6648	135847
Mbuti.DG	Tarim_EMBA1	Songshan_Qing	Songshan_Yuan	-0.000454	0.000606	-0.750	8189	8267	171381
Mbuti.DG	Shimao_LN	Songshan_Qing	Songshan_Ming	-0.000325	0.000436	-0.746	8967	9026	182936
Mbuti.DG	Laos_BA.WGC	Songshan_Qing	Songshan_Ming	-0.000639	0.000861	-0.742	2560	2595	53953
Mbuti.DG	Suila	Songshan_Qing	Songshan_Yuan	-0.000603	0.000829	-0.728	5396	5463	111114
Mbuti.DG	Korean.DG	Songshan_Qing	Songshan_Yuan	-0.000383	0.000536	-0.714	8651	8718	174537
Mbuti.DG	Bianbian	Songshan_Qing	Songshan_Yuan	-0.000660	0.000926	-0.712	4848	4915	101023
Mbuti.DG	Altai_MLBA	Songshan_Qing	Songshan_Ming	-0.000248	0.000350	-0.707	8382	8425	177454
Mbuti.DG	Mongolia_LBA_2_Ulaanzukh	Songshan_Qing	Songshan_Yuan	-0.000439	0.000625	-0.703	7131	7195	146050
Mbuti.DG	HMMH_MN	Songshan_Qing	Songshan_Song	-0.000531	0.000763	-0.696	5389	5448	112063
Mbuti.DG	AR_EN	Songshan_Qing	Songshan_Yuan	-0.000772	0.001157	-0.667	2660	2703	55596
Mbuti.DG	WLR_BA	Songshan_Qing	Songshan_Yuan	-0.000565	0.000881	-0.641	4576	4628	93255
Mbuti.DG	Japanese.DG	Songshan_Qing	Songshan_Yuan	-0.000343	0.000536	-0.640	8636	8696	174545
Mbuti.DG	Mongolia_EIA_4_Sagly	Songshan_Qing	Songshan_Song	-0.000256	0.000400	-0.640	8472	8518	178391
Mbuti.DG	Yankovsky_IA	Songshan_Qing	Songshan_Ming	-0.000388	0.000624	-0.623	5331	5374	110087
Mbuti.DG	Kinh.DG	Songshan_Qing	Songshan_Ming	-0.000221	0.000360	-0.614	9088	9129	185218
Mbuti.DG	Dzungaria_EBA1	Songshan_Qing	Songshan_Song	-0.000330	0.000543	-0.608	7504	7557	160796
Mbuti.DG	Iranian.DG	Songshan_Qing	Songshan_Yuan	-0.000309	0.000514	-0.601	8125	8179	174539
Mbuti.DG	Altai_MLBA	Songshan_Qing	Songshan_Yuan	-0.000304	0.000506	-0.600	8006	8057	167652
Mbuti.DG	WSHG	Songshan_Qing	Songshan_Yuan	-0.000428	0.000716	-0.597	5995	6049	127058
Mbuti.DG	GaoHuaHua	Songshan_Qing	Songshan_Ming	-0.000274	0.000460	-0.596	7703	7746	157787
Mbuti.DG	Iran_GanjDareh_N	Songshan_Qing	Songshan_Song	-0.000276	0.000465	-0.593	7759	7805	169258
Mbuti.DG	Anatolia_N	Songshan_Qing	Songshan_Ming	-0.000184	0.000312	-0.591	8496	8530	183852
Mbuti.DG	lateMed_Khitan	Songshan_Qing	Songshan_Yuan	-0.000410	0.000694	-0.591	7117	7177	145872
Mbuti.DG	Mongolia_Khovsgol_LBA	Songshan_Qing	Songshan_Ming	-0.000184	0.000323	-0.570	8717	8750	180478
Mbuti.DG	Chuanyun	Songshan_Qing	Songshan_Song	-0.000609	0.001071	-0.569	2343	2373	49640
Mbuti.DG	Suila	Songshan_Qing	Songshan_Song	-0.000404	0.000745	-0.542	5595	5642	116626
Mbuti.DG	Qihe	Songshan_Qing	Songshan_Ming	-0.000434	0.000820	-0.529	2410	2432	51749
Mbuti.DG	Iran_GanjDareh_N	Songshan_Qing	Songshan_Ming	-0.000190	0.000372	-0.511	7796	7828	170321
Mbuti.DG	BaBanQinCen	Songshan_Qing	Songshan_Song	-0.000327	0.000658	-0.496	5655	5693	116359
Mbuti.DG	Iranian.DG	Songshan_Qing	Songshan_Ming	-0.000166	0.000336	-0.495	8548	8579	185234
Mbuti.DG	Taiwan_Hanben	Songshan_Qing	Songshan_Yuan	-0.000248	0.000504	-0.492	8610	8653	173351
Mbuti.DG	Tanshishan	Songshan_Qing	Songshan_Song	-0.000436	0.000886	-0.492	3091	3119	64009
Mbuti.DG	earlyMed_Turk	Songshan_Qing	Songshan_Ming	-0.000142	0.000338	-0.419	8614	8639	179899
Mbuti.DG	YR_LBIA	Songshan_Qing	Songshan_Ming	-0.000143	0.000364	-0.394	9029	9056	183657
Mbuti.DG	Vietnam_LN.SG	Songshan_Qing	Songshan_Yuan	-0.000423	0.001115	-0.379	2704	2728	56856
Mbuti.DG	Suogang	Songshan_Qing	Songshan_Ming	-0.000619	0.001682	-0.368	524	531	11476
Mbuti.DG	Laos_BA.WGC	Songshan_Qing	Songshan_Yuan	-0.000422	0.001226	-0.344	2476	2498	51135
Mbuti.DG	Mongolia_Khovsgol_LBA	Songshan_Qing	Songshan_Song	-0.000141	0.000412	-0.343	8689	8714	179378
Mbuti.DG	Armenian.DG	Songshan_Qing	Songshan_Song	-0.000148	0.000432	-0.342	8509	8536	184105
Mbuti.DG	Kyang	Songshan_Qing	Songshan_Ming	-0.000114	0.000334	-0.340	9052	9073	185246
Mbuti.DG	HMMH_MN	Songshan_Qing	Songshan_Yuan	-0.000287	0.000871	-0.330	5226	5257	106636
Mbuti.DG	Armenian.DG	Songshan_Qing	Songshan_Yuan	-0.000167	0.000513	-0.326	8137	8166	174537
Mbuti.DG	Yumin	Songshan_Qing	Songshan_Song	-0.000227	0.000699	-0.325	6499	6530	134376
Mbuti.DG	Chandman_IA	Songshan_Qing	Songshan_Song	-0.000144	0.000446	-0.323	8460	8485	178424
Mbuti.DG	Armenia_Caucasus_EBA_KuraAraxes	Songshan_Qing	Songshan_Yuan	-0.000282	0.000896	-0.315	4100	4125	89393
Mbuti.DG	Bianbian	Songshan_Qing	Songshan_Ming	-0.000186	0.000602	-0.308	5125	5145	107243
Mbuti.DG	Vietnam_LN.SG	Songshan_Qing	Songshan_Ming	-0.000232	0.000755	-0.307	2804	2818	60029
Mbuti.DG	Layi	Songshan_Qing	Songshan_Yuan	-0.000467	0.001525	-0.306	1450	1464	30064
Mbuti.DG	Russia_Shamanka_Eneolithic.SG	Songshan_Qing	Songshan_Ming	-0.000097	0.000318	-0.304	9023	9041	185225
Mbuti.DG	Qihe	Songshan_Qing	Songshan_Yuan	-0.000360	0.001200	-0.300	2280	2298	49093
Mbuti.DG	Russia_Shamanka_Eneolithic.SG	Songshan_Qing	Songshan_Yuan	-0.000148	0.000502	-0.295	8604	8630	174536
Mbuti.DG	Russia_Caucasus_EBA_Yamnaya	Songshan_Qing	Songshan_Song	-0.000169	0.000572	-0.294	5782	5803	125243
Mbuti.DG	Liangdao1	Songshan_Qing	Songshan_Ming	-0.000229	0.000781	-0.293	2838	2853	61768
Mbuti.DG	Xitoucun	Songshan_Qing	Songshan_Song	-0.000221	0.000761	-0.290	4237	4256	88673
Mbuti.DG	Buryat.DG	Songshan_Qing	Songshan_Ming	-0.000117	0.000410	-0.286	9010	9031	185218
Mbuti.DG	Thailand_IA.SG	Songshan_Qing	Songshan_Ming	-0.000161	0.000563	-0.286	4621	4636	97889
Mbuti.DG	HMMH_MN	Songshan_Qing	Songshan_Ming	-0.000172	0.000603	-0.285	5475	5494	112671
Mbuti.DG	YR_LBIA	Songshan_Qing	Songshan_Yuan	-0.000157	0.000568	-0.276	8619	8646	173169
Mbuti.DG	Upper_YR_LN	Songshan_Qing	Songshan_Ming	-0.000097	0.000369	-0.262	9066	9083	184211
Mbuti.DG	Ulchi.DG	Songshan_Qing	Songshan_Yuan	-0.000145	0.000575	-0.253	8644	8670	174525
Mbuti.DG	Mongolia_EIA_4_Sagly	Songshan_Qing	Songshan_Yuan	-0.000112	0.000479	-0.235	8147	8166	169547
Mbuti.DG	Xiaojingshan	Songshan_Qing	Songshan_Song	-0.000180	0.000789	-0.228	4193	4209	86920
Mbuti.DG	Pakistan_IA_Katelai	Songshan_Qing	Songshan_Ming	-0.000068	0.000310	-0.220	8138	8149	174738
Mbuti.DG	Mongolia_XiongNu_WE.SG	Songshan_Qing	Songshan_Song	-0.000123	0.000565	-0.217	7937	7958	168800
Mbuti.DG	Russia_Afanasievo	Songshan_Qing	Songshan_Yuan	-0.000104	0.000483	-0.216	8101	8119	171018
Mbuti.DG	lateXiongnu_sarmatian	Songshan_Qing	Songshan_Song	-0.000086	0.000409	-0.209	8512	8527	181262
Mbuti.DG	Shenxian	Songshan_Qing	Songshan_Yuan	-0.000196	0.000948	-0.207	4663	4682	95930
Mbuti.DG	Oroqen.DG	Songshan_Qing	Songshan_Song	-0.000091	0.000450	-0.203	9005	9022	184095
Mbuti.DG	Mongolia_MBA_2_Munkhkhairkhan	Songshan_Qing	Songshan_Yuan	-0.000155	0.000852	-0.182	6011	6031	125158
Mbuti.DG	Pakistan_IA_Katelai	Songshan_Qing	Songshan_Yuan	-0.000082	0.000475	-0.172	7787	7800	165147
Mbuti.DG	Taiwan_Gongguan	Songshan_Qing	Songshan_Ming	-0.000103	0.000644	-0.160	5299	5310	109587
Mbuti.DG	GaoHuaHua	Songshan_Qing	Songshan_Yuan	-0.000103	0.000677	-0.152	7389	7404	148983
Mbuti.DG	Turkmenistan_Gonur_BA_1	Songshan_Qing	Songshan_Song	-0.000074	0.000500	-0.149	6999	7010	151175
Mbuti.DG	Dzungaria_EBA1	Songshan_Qing	Songshan_Yuan	-0.000093	0.000638	-0.145	7223	7237	152670
Mbuti.DG	lateXiongnu	Songshan_Qing	Songshan_Yuan	-0.000070	0.000486	-0.143	8555	8567	174101
Mbuti.DG	Russia_Afanasievo	Songshan_Qing	Songshan_Ming	-0.000045	0.000317	-0.143	8465	8473	181127
Mbuti.DG	Chandman_IA	Songshan_Qing	Songshan_Ming	-0.000047	0.000346	-0.135	8496	8504	179529
Mbuti.DG	Taiwan_Gongguan	Songshan_Qing	Songshan_Song	-0.000103	0.000806	-0.128	5309	5321	108784
Mbuti.DG	Thai.DG	Songshan_Qing	Songshan_Yuan	-0.000064	0.000531	-0.120	8628	8639	174522
Mbuti.DG	Mongolia_EIA_4_Sagly	Songshan_Qing	Songshan_Ming	-0.000037	0.000318	-0.116	8527	8534	179492
Mbuti.DG	Russia_EHG	Songshan_Qing	Songshan_Yuan	-0.000114	0.000998	-0.114	3684	3693	78487
Mbuti.DG	Mongolia_MBA_2_Munkhkhairkhan	Songshan_Qing	Songshan_Ming	-0.000056	0.000564	-0.099	6288	6295	132430
Mbuti.DG	Kinh.DG	Songshan_Qing	Songshan_Song	-0.000044	0.000471	-0.093	9064	9073	184095
Mbuti.DG	Chuanyun	Songshan_Qing	Songshan_Ming	-0.000073	0.000861	-0.085	2351	2355	49982
Mbuti.DG	GaoHuaHua	Songshan_Qing	Songshan_Song	-0.000049	0.000578	-0.084	7694	7702	156788
Mbuti.DG	Mongolia_LBA_4_CenterWest	Songshan_Qing	Songshan_Yuan	-0.000032	0.000516	-0.063	8282	8288	168254
Mbuti.DG	Mongolia_LBA_2_Ulaanzukh	Songshan_Qing	Songshan_Song	-0.000023	0.000527	-0.044	7470	7474	153411
Mbuti.DG	Mongolia_MBA_2_Munkhkhairkhan	Songshan_Qing	Songshan_Song	-0.000027	0.000691	-0.039	6280	6283	131496
Mbuti.DG	Buryat.DG	Songshan_Qing	Songshan_Yuan	-0.000021	0.000601	-0.035	8613	8617	174526
Mbuti.DG	Mongolia_XiongNu_WE.SG	Songshan_Qing	Songshan_Ming	-0.000012	0.000464	-0.026	7981	7983	169798
Mbuti.DG	Dushan	Songshan_Qing	Songshan_Yuan	-0.000021	0.000965	-0.022	4086	4088	86190
Mbuti.DG	Anatolia_N	Songshan_Qing	Songshan_Yuan	-0.000006	0.000476	-0.014	8122	8123	173452
Mbuti.DG	Mongolia_Mongol	Songshan_Qing	Songshan_Ming	-0.000002	0.000502	-0.004	6772	6772	141922
Mbuti.DG	Daur.DG	Songshan_Qing	Songshan_Yuan	-0.000000	0.000664	-0.001	8641	8641	174134
Mbuti.DG	Mongola.DG	Songshan_Qing	Songshan_Yuan	-0.000001	0.000550	-0.001	8643	8643	174533
Mbuti.DG	Mongolia_EBA_1_Ulgii	Songshan_Qing	Songshan_Yuan	0.000008	0.000604	0.013	7498	7496	153598
Mbuti.DG	BaBanQinCen	Songshan_Qing	Songshan_Yuan	0.000023	0.000801	0.029	5446	5443	110937
Mbuti.DG	Xibo.DG	Songshan_Qing	Songshan_Ming	0.000011	0.000362	0.030	9042	9040	185215
Mbuti.DG	Malaysia_LN.SG	Songshan_Qing	Songshan_Yuan	0.000029	0.000769	0.037	6770	6766	139812
Mbuti.DG	BaBanQinCen	Songshan_Qing	Songshan_Ming	0.000021	0.000536	0.038	5682	5679	117158
Mbuti.DG	Miaozigou_MN	Songshan_Qing	Songshan_Song	0.000047	0.001005	0.047	2623	2620	53733
Mbuti.DG	Atayal.DG	Songshan_Qing	Songshan_Yuan	0.000036	0.000651	0.055	8651	8645	174260
Mbuti.DG	Armenian.DG	Songshan_Qing	Songshan_Ming	0.000023	0.000338	0.067	8554	8550	185228
Mbuti.DG	Bianbian	Songshan_Qing	Songshan_Song	0.000056	0.000820	0.068	5116	5110	106370
Mbuti.DG	Xibo.DG	Songshan_Qing	Songshan_Song	0.000031	0.000462	0.068	9015	9009	184091
Mbuti.DG	Mongolia_LBA_3_MongunTaiga	Songshan_Qing	Songshan_Song	0.000041	0.000516	0.079	7569	7562	159571
Mbuti.DG	Suogang	Songshan_Qing	Songshan_Song	0.000177	0.002222	0.080	534	532	11404
Mbuti.DG	Miao.DG	Songshan_Qing	Songshan_Song	0.000038	0.000469	0.081	9095	9088	184107
Mbuti.DG	Japanese.DG	Songshan_Qing	Songshan_Song	0.000036	0.000442	0.082	9071	9064	184117
Mbuti.DG	Ami.DG	Songshan_Qing	Songshan_Yuan	0.000053	0.000578	0.091	8702	8693	174530
Mbuti.DG	Kyang	Songshan_Qing	Songshan_Song	0.000041	0.000431	0.095	9028	9020	184121
Mbuti.DG	lateXiongnu	Songshan_Qing	Songshan_Ming	0.000029	0.000303	0.095	8976	8971	184645
Mbuti.DG	Taiwan_Hanben	Songshan_Qing	Songshan_Ming	0.000033	0.000333	0.099	9041	9035	183742
Mbuti.DG	lateMed_Mongol	Songshan_Qing	Songshan_Yuan	0.000047	0.000451	0.104	8599	8591	174456
Mbuti.DG	Mongolia_LBA_4_CenterWest	Songshan_Qing	Songshan_Song	0.000045	0.000425	0.106	8632	8624	176999
Mbuti.DG	Han.DG	Songshan_Qing	Songshan_Yuan	0.000055	0.000500	0.109	8696	8687	174541
Mbuti.DG	ARpost9K	Songshan_Qing	Songshan_Ming	0.000053	0.000480	0.111	6165	6158	128118
Mbuti.DG	Shimao_LN	Songshan_Qing	Songshan_Song	0.000063	0.000547	0.114	8967	8956	181824
Mbuti.DG	Baojianshan	Songshan_Qing	Songshan_Yuan	0.000101	0.000850	0.119	5817	5805	120410
Mbuti.DG	Laos_BA.WGC	Songshan_Qing	Songshan_Song	0.000129	0.001032	0.125	2575	2568	53689
Mbuti.DG	She.DG	Songshan_Qing	Songshan_Yuan	0.000076	0.000575	0.132	8714	8701	174516
Mbuti.DG	Russia_Caucasus_EBA_Yamnaya	Songshan_Qing	Songshan_Ming	0.000064	0.000475	0.135	5823	5815	126163
Mbuti.DG	Dzungaria_EBA1	Songshan_Qing	Songshan_Ming	0.000062	0.000434	0.142	7546	7536	161773
Mbuti.DG	Mongolia_Mongol	Songshan_Qing	Songshan_Song	0.000088	0.000621	0.142	6740	6728	140924
Mbuti.DG	Dai.DG	Songshan_Qing	Songshan_Ming	0.000047	0.000325	0.144	9110	9102	185247
Mbuti.DG	Mongolia_LBA_2_Ulaanzukh	Songshan_Qing	Songshan_Ming	0.000061	0.000418	0.147	7485	7475	154448
Mbuti.DG	Mongolia_EBA_1_Ulgii	Songshan_Qing	Songshan_Ming	0.000063	0.000412	0.152	7827	7817	162421
Mbuti.DG	Qihe	Songshan_Qing	Songshan_Song	0.000153	0.001004	0.153	2404	2397	51379
Mbuti.DG	lateMed_Mongol	Songshan_Qing	Songshan_Ming	0.000045	0.000290	0.157	9014	9006	185094
Mbuti.DG	Kyang	Songshan_Qing	Songshan_Yuan	0.000090	0.000551	0.164	8671	8656	174549
Mbuti.DG	LaCen	Songshan_Qing	Songshan_Ming	0.000096	0.000536	0.179	6314	6301	130982
Mbuti.DG	Boisman_MN	Songshan_Qing	Songshan_Yuan	0.000111	0.000604	0.183	7763	7746	156667
Mbuti.DG	Yumin	Songshan_Qing	Songshan_Ming	0.000104	0.000554	0.187	6498	6484	135366
Mbuti.DG	Han.DG	Songshan_Qing	Songshan_Ming	0.000066	0.000353	0.188	9137	9125	185237
Mbuti.DG	Naxi.DG	Songshan_Qing	Songshan_Yuan	0.000101	0.000532	0.190	8703	8685	174544
Mbuti.DG	Layi	Songshan_Qing	Songshan_Song	0.000268	0.001387	0.193	1535	1526	31444
Mbuti.DG	DevilsCave_N.SG	Songshan_Qing	Songshan_Song	0.000100	0.000501	0.200	9059	9041	184079
Mbuti.DG	Xibo.DG	Songshan_Qing	Songshan_Yuan	0.000113	0.000552	0.204	8645	8625	174522
Mbuti.DG	Tu.DG	Songshan_Qing	Songshan_Song	0.000093	0.000453	0.205	9025	9008	184102
Mbuti.DG	AR14K	Songshan_Qing	Songshan_Yuan	0.000187	0.000906	0.206	3877	3862	80267
Mbuti.DG	Liangdao2	Songshan_Qing	Songshan_Song	0.000153	0.000708	0.216	6800	6779	140247
Mbuti.DG	Ami.DG	Songshan_Qing	Songshan_Ming	0.000087	0.000377	0.231	9140	9124	185222
Mbuti.DG	Russia_Caucasus_EBA_Yamnaya	Songshan_Qing	Songshan_Yuan	0.000167	0.000708	0.236	5568	5548	119247
Mbuti.DG	Suogang	Songshan_Qing	Songshan_Yuan	0.000563	0.002386	0.236	497	491	10871
Mbuti.DG	Liangdao2	Songshan_Qing	Songshan_Ming	0.000128	0.000536	0.239	6802	6784	141174
Mbuti.DG	DevilsCave_N.SG	Songshan_Qing	Songshan_Ming	0.000101	0.000403	0.251	9119	9100	185201
Mbuti.DG	Mongolia_XiongNu.SG	Songshan_Qing	Songshan_Song	0.000126	0.000494	0.255	9009	8986	183987
Mbuti.DG	Upper_YR_IA	Songshan_Qing	Songshan_Ming	0.000105	0.000406	0.260	8703	8684	177489
Mbuti.DG	WLR_MN	Songshan_Qing	Songshan_Ming	0.000115	0.000443	0.260	9044	9023	183852
Mbuti.DG	Lubrak	Songshan_Qing	Songshan_Ming	0.000150	0.000565	0.265	5712	5694	117959
Mbuti.DG	lateXiongnu_sarmatian	Songshan_Qing	Songshan_Ming	0.000085	0.000318	0.266	8564	8549	182373
Mbuti.DG	Miaozigou_MN	Songshan_Qing	Songshan_Ming	0.000221	0.000822	0.268	2627	2615	54076
Mbuti.DG	Buryat.DG	Songshan_Qing	Songshan_Song	0.000136	0.000492	0.276	8984	8959	184095
Mbuti.DG	Yi.DG	Songshan_Qing	Songshan_Ming	0.000106	0.000369	0.288	9120	9100	185226
Mbuti.DG	Shenxian	Songshan_Qing	Songshan_Ming	0.000197	0.000649	0.303	4871	4851	101118
Mbuti.DG	Malaysia_LN.SG	Songshan_Qing	Songshan_Song	0.000204	0.000655	0.312	7036	7006	147206
Mbuti.DG	Upper_YR_LN	Songshan_Qing	Songshan_Yuan	0.000177	0.000565	0.314	8672	8641	173617
Mbuti.DG	Baojianshan	Songshan_Qing	Songshan_Ming	0.000183	0.000577	0.317	6064	6040	127199
Mbuti.DG	Liangdao1	Songshan_Qing	Songshan_Song	0.000330	0.001007	0.328	2861	2841	61379
Mbuti.DG	WLR_LN	Songshan_Qing	Songshan_Yuan	0.000246	0.000721	0.341	7068	7032	143072
Mbuti.DG	YR_LBIA	Songshan_Qing	Songshan_Song	0.000158	0.000460	0.343	9025	8996	182547
Mbuti.DG	Boisman_MN	Songshan_Qing	Songshan_Song	0.000170	0.000491	0.345	8055	8027	164619
Mbuti.DG	ARpost9K	Songshan_Qing	Songshan_Yuan	0.000234	0.000666	0.351	5867	5839	120820
Mbuti.DG	AR_EN	Songshan_Qing	Songshan_Song	0.000354	0.000987	0.358	2839	2819	58434
Mbuti.DG	She.DG	Songshan_Qing	Songshan_Song	0.000179	0.000487	0.368	9121	9088	184085
Mbuti.DG	Shenxian	Songshan_Qing	Songshan_Song	0.000309	0.000823	0.375	4842	4811	100455
Mbuti.DG	Thai.DG	Songshan_Qing	Songshan_Ming	0.000134	0.000355	0.377	9050	9025	185212
Mbuti.DG	Korean.DG	Songshan_Qing	Songshan_Ming	0.000137	0.000361	0.379	9107	9081	185229
Mbuti.DG	Boisman_MN	Songshan_Qing	Songshan_Ming	0.000162	0.000402	0.404	8083	8056	165690
Mbuti.DG	Chandman_IA	Songshan_Qing	Songshan_Yuan	0.000213	0.000520	0.411	8155	8118	169536
Mbuti.DG	lateMed_Mongol	Songshan_Qing	Songshan_Song	0.000152	0.000362	0.419	8985	8957	183974
Mbuti.DG	YR_LN	Songshan_Qing	Songshan_Yuan	0.000224	0.000523	0.429	8709	8670	174351
Mbuti.DG	Hezhen.DG	Songshan_Qing	Songshan_Ming	0.000150	0.000345	0.434	9053	9026	185231
Mbuti.DG	Mongola.DG	Songshan_Qing	Songshan_Song	0.000199	0.000457	0.435	9051	9014	184102
Mbuti.DG	Shimao_LN	Songshan_Qing	Songshan_Yuan	0.000282	0.000640	0.440	8626	8577	172443
Mbuti.DG	Yi.DG	Songshan_Qing	Songshan_Yuan	0.000257	0.000580	0.443	8719	8674	174535
Mbuti.DG	Mongolia_EBA_1_Ulgii	Songshan_Qing	Songshan_Song	0.000225	0.000498	0.451	7834	7798	161375
Mbuti.DG	WLR_MN	Songshan_Qing	Songshan_Song	0.000270	0.000558	0.484	9008	8959	182739
Mbuti.DG	Turkmenistan_Gonur_BA_1	Songshan_Qing	Songshan_Yuan	0.000281	0.000568	0.494	6738	6697	143914
Mbuti.DG	DevilsCave_N.SG	Songshan_Qing	Songshan_Yuan	0.000309	0.000607	0.508	8692	8638	174518
Mbuti.DG	AR14K	Songshan_Qing	Songshan_Song	0.000415	0.000790	0.525	4057	4022	84673
Mbuti.DG	Malaysia_Historical.SG	Songshan_Qing	Songshan_Yuan	0.000530	0.001004	0.528	3620	3582	72993
Mbuti.DG	Yumin	Songshan_Qing	Songshan_Yuan	0.000446	0.000840	0.530	6274	6217	127896
Mbuti.DG	Layi	Songshan_Qing	Songshan_Ming	0.000608	0.001092	0.557	1538	1518	31628
Mbuti.DG	Liangdao1	Songshan_Qing	Songshan_Yuan	0.000634	0.001129	0.561	2733	2696	58740
Mbuti.DG	Turkmenistan_Gonur_BA_1	Songshan_Qing	Songshan_Ming	0.000230	0.000410	0.562	7038	7003	152173
Mbuti.DG	Ulchi.DG	Songshan_Qing	Songshan_Ming	0.000206	0.000363	0.566	9105	9067	185218
Mbuti.DG	AR_EN	Songshan_Qing	Songshan_Ming	0.000445	0.000782	0.569	2842	2815	58835
Mbuti.DG	Tu.DG	Songshan_Qing	Songshan_Yuan	0.000327	0.000560	0.583	8655	8598	174534
Mbuti.DG	Mongolia_Mongol	Songshan_Qing	Songshan_Yuan	0.000432	0.000735	0.588	6501	6443	134158
Mbuti.DG	lateXiongnu	Songshan_Qing	Songshan_Song	0.000233	0.000395	0.590	8948	8905	183528
Mbuti.DG	Dushan	Songshan_Qing	Songshan_Ming	0.000401	0.000667	0.601	4305	4268	91016
Mbuti.DG	LaCen	Songshan_Qing	Songshan_Yuan	0.000489	0.000813	0.602	6091	6031	123951
Mbuti.DG	Tu.DG	Songshan_Qing	Songshan_Ming	0.000213	0.000353	0.603	9074	9035	185226
Mbuti.DG	Taiwan_Hanben	Songshan_Qing	Songshan_Song	0.000263	0.000432	0.607	9040	8992	182634
Mbuti.DG	LaCen	Songshan_Qing	Songshan_Song	0.000434	0.000700	0.620	6317	6260	130087
Mbuti.DG	AR13-10K	Songshan_Qing	Songshan_Song	0.000501	0.000800	0.626	3834	3795	79236
Mbuti.DG	Daur.DG	Songshan_Qing	Songshan_Ming	0.000261	0.000414	0.631	9084	9036	184797
Mbuti.DG	lateXiongnu_sarmatian	Songshan_Qing	Songshan_Yuan	0.000307	0.000482	0.636	8201	8148	172123
Mbuti.DG	She.DG	Songshan_Qing	Songshan_Ming	0.000244	0.000383	0.636	9157	9112	185209
Mbuti.DG	Hezhen.DG	Songshan_Qing	Songshan_Yuan	0.000358	0.000560	0.638	8666	8604	174538
Mbuti.DG	Mongolia_N_East	Songshan_Qing	Songshan_Song	0.000358	0.000556	0.645	7691	7635	156929
Mbuti.DG	Hezhen.DG	Songshan_Qing	Songshan_Song	0.000295	0.000456	0.648	9008	8953	184108
Mbuti.DG	Thailand_IA.SG	Songshan_Qing	Songshan_Song	0.000470	0.000708	0.664	4633	4587	97367
Mbuti.DG	Malaysia_LN.SG	Songshan_Qing	Songshan_Ming	0.000361	0.000531	0.679	7086	7033	148025
Mbuti.DG	Lubrak	Songshan_Qing	Songshan_Song	0.000490	0.000717	0.684	5716	5659	117100
Mbuti.DG	Oroqen.DG	Songshan_Qing	Songshan_Ming	0.000251	0.000364	0.691	9088	9041	185218
Mbuti.DG	Buryat.SG	Songshan_Qing	Songshan_Yuan	0.000436	0.000628	0.695	8616	8540	174549
Mbuti.DG	Dai.DG	Songshan_Qing	Songshan_Song	0.000305	0.000427	0.715	9099	9043	184121
Mbuti.DG	earlyMed_Uigur	Songshan_Qing	Songshan_Song	0.000273	0.000379	0.721	8687	8637	182493
Mbuti.DG	Han.DG	Songshan_Qing	Songshan_Song	0.000342	0.000453	0.754	9119	9056	184112
Mbuti.DG	China_Lahu.DG	Songshan_Qing	Songshan_Yuan	0.000437	0.000577	0.758	8679	8603	174530
Mbuti.DG	Mongola.DG	Songshan_Qing	Songshan_Ming	0.000276	0.000359	0.769	9100	9049	185225
Mbuti.DG	WLR_LN	Songshan_Qing	Songshan_Ming	0.000381	0.000489	0.779	7416	7358	151350
Mbuti.DG	Baojianshan	Songshan_Qing	Songshan_Song	0.000566	0.000725	0.780	6061	5989	126308
Mbuti.DG	Mongolia_LBA_3_MongunTaiga	Songshan_Qing	Songshan_Yuan	0.000474	0.000603	0.785	7308	7236	151854
Mbuti.DG	Mongolia_Medieval	Songshan_Qing	Songshan_Yuan	0.000811	0.001023	0.793	3763	3700	78050
Mbuti.DG	Russia_Shamanka_Eneolithic.SG	Songshan_Qing	Songshan_Song	0.000322	0.000406	0.794	9014	8955	184103
Mbuti.DG	Yi.DG	Songshan_Qing	Songshan_Song	0.000377	0.000470	0.802	9103	9033	184104
Mbuti.DG	Naxi.DG	Songshan_Qing	Songshan_Ming	0.000274	0.000339	0.807	9148	9097	185239
Mbuti.DG	AR13-10K	Songshan_Qing	Songshan_Yuan	0.000739	0.000912	0.810	3637	3582	75182
Mbuti.DG	Mongolia_Medieval	Songshan_Qing	Songshan_Ming	0.000544	0.000669	0.813	3967	3922	82817
Mbuti.DG	Mongolia_N_East	Songshan_Qing	Songshan_Ming	0.000368	0.000448	0.820	7727	7669	157952
Mbuti.DG	Atayal.DG	Songshan_Qing	Songshan_Ming	0.000361	0.000417	0.866	9128	9062	184935
Mbuti.DG	Dushan	Songshan_Qing	Songshan_Song	0.000726	0.000839	0.866	4308	4243	90389
Mbuti.DG	Miaozigou_MN	Songshan_Qing	Songshan_Yuan	0.001026	0.001182	0.867	2505	2453	51151
Mbuti.DG	Buryat.SG	Songshan_Qing	Songshan_Song	0.000455	0.000504	0.904	9006	8922	184118
Mbuti.DG	Thai.DG	Songshan_Qing	Songshan_Song	0.000405	0.000448	0.904	9037	8962	184090
Mbuti.DG	YR_LN	Songshan_Qing	Songshan_Ming	0.000319	0.000349	0.912	9144	9085	184980
Mbuti.DG	Daur.DG	Songshan_Qing	Songshan_Song	0.000500	0.000545	0.918	9069	8977	183675
Mbuti.DG	Buryat.SG	Songshan_Qing	Songshan_Ming	0.000359	0.000389	0.922	9026	8959	185243
Mbuti.DG	Mongolia_N_North	Songshan_Qing	Songshan_Yuan	0.000552	0.000587	0.940	8038	7948	161958
Mbuti.DG	ARpost9K	Songshan_Qing	Songshan_Song	0.000553	0.000572	0.967	6168	6098	127145
Mbuti.DG	Vietnam_LN.SG	Songshan_Qing	Songshan_Song	0.000872	0.000899	0.970	2842	2790	59742
Mbuti.DG	AR13-10K	Songshan_Qing	Songshan_Ming	0.000630	0.000648	0.973	3834	3783	79955
Mbuti.DG	AR14K	Songshan_Qing	Songshan_Ming	0.000604	0.000621	0.973	4085	4033	85457
Mbuti.DG	earlyMed_Uigur	Songshan_Qing	Songshan_Ming	0.000300	0.000301	0.995	8734	8679	183603
Mbuti.DG	Upper_YR_LN	Songshan_Qing	Songshan_Song	0.000475	0.000476	0.998	9096	9009	183095
Mbuti.DG	earlyMed_Uigur	Songshan_Qing	Songshan_Yuan	0.000468	0.000458	1.022	8358	8277	173209
Mbuti.DG	China_Lahu.DG	Songshan_Qing	Songshan_Song	0.000477	0.000465	1.026	9064	8976	184097
Mbuti.DG	YR_MN	Songshan_Qing	Songshan_Yuan	0.000627	0.000587	1.069	8679	8570	173467
Mbuti.DG	Oroqen.DG	Songshan_Qing	Songshan_Yuan	0.000598	0.000557	1.073	8685	8581	174526
Mbuti.DG	Mongolia_XiongNu.SG	Songshan_Qing	Songshan_Ming	0.000412	0.000384	1.074	9053	8977	185105
Mbuti.DG	Ami.DG	Songshan_Qing	Songshan_Song	0.000540	0.000498	1.086	9153	9053	184099
Mbuti.DG	China_Lahu.DG	Songshan_Qing	Songshan_Ming	0.000396	0.000357	1.109	9106	9033	185221
Mbuti.DG	Yiyang	Songshan_Qing	Songshan_Song	0.001294	0.001160	1.115	2138	2082	43807
Mbuti.DG	Mongolia_N_North	Songshan_Qing	Songshan_Ming	0.000421	0.000377	1.116	8373	8301	171279
Mbuti.DG	Korean.DG	Songshan_Qing	Songshan_Song	0.000518	0.000449	1.153	9098	9002	184105
Mbuti.DG	Mongolia_Medieval	Songshan_Qing	Songshan_Song	0.000953	0.000822	1.160	3963	3884	82152
Mbuti.DG	Mongolia_LBA_3_MongunTaiga	Songshan_Qing	Songshan_Ming	0.000484	0.000395	1.225	7626	7548	160631
Mbuti.DG	Vietnam_N_all	Songshan_Qing	Songshan_Song	0.001407	0.001144	1.229	1915	1860	39159
Mbuti.DG	Upper_YR_IA	Songshan_Qing	Songshan_Yuan	0.000771	0.000625	1.235	8346	8217	167420
Mbuti.DG	Chemurchek_northAlai	Songshan_Qing	Songshan_Ming	0.000612	0.000478	1.280	8170	8067	168193
Mbuti.DG	Yiyang	Songshan_Qing	Songshan_Yuan	0.001643	0.001280	1.284	2040	1971	41973
Mbuti.DG	WLR_LN	Songshan_Qing	Songshan_Song	0.000783	0.000607	1.290	7434	7316	150368
Mbuti.DG	Ulchi.DG	Songshan_Qing	Songshan_Song	0.000635	0.000476	1.333	9098	8981	184094
Mbuti.DG	Malaysia_Historical.SG	Songshan_Qing	Songshan_Song	0.001210	0.000906	1.335	3782	3689	76760
Mbuti.DG	Atayal.DG	Songshan_Qing	Songshan_Song	0.000767	0.000562	1.366	9115	8974	183816
Mbuti.DG	YR_MN	Songshan_Qing	Songshan_Ming	0.000540	0.000384	1.408	9083	8983	184012
Mbuti.DG	Mongolia_N_North	Songshan_Qing	Songshan_Song	0.000688	0.000477	1.441	8375	8258	170199
Mbuti.DG	Vietnam_N_all	Songshan_Qing	Songshan_Yuan	0.002041	0.001378	1.482	1869	1793	37340
Mbuti.DG	Mongolia_N_East	Songshan_Qing	Songshan_Yuan	0.001025	0.000686	1.494	7441	7288	149433
Mbuti.DG	YR_MN	Songshan_Qing	Songshan_Song	0.000755	0.000505	1.496	9080	8942	182896
Mbuti.DG	Malaysia_Historical.SG	Songshan_Qing	Songshan_Ming	0.001075	0.000699	1.538	3806	3723	77178
Mbuti.DG	WLR_MN	Songshan_Qing	Songshan_Yuan	0.001130	0.000710	1.592	8705	8509	173295
Mbuti.DG	YR_LN	Songshan_Qing	Songshan_Song	0.000745	0.000431	1.725	9131	8994	183858
Mbuti.DG	Yiyang	Songshan_Qing	Songshan_Ming	0.001594	0.000915	1.742	2131	2060	44137
Mbuti.DG	Liangdao2	Songshan_Qing	Songshan_Yuan	0.001332	0.000764	1.744	6576	6398	133675
Mbuti.DG	Chemurchek_northAlai	Songshan_Qing	Songshan_Yuan	0.001231	0.000703	1.751	7869	7674	159026
Mbuti.DG	Naxi.DG	Songshan_Qing	Songshan_Song	0.000756	0.000430	1.758	9155	9015	184114
Mbuti.DG	Mongolia_XiongNu.SG	Songshan_Qing	Songshan_Yuan	0.001059	0.000578	1.832	8703	8519	174436
Mbuti.DG	Vietnam_N_all	Songshan_Qing	Songshan_Ming	0.001770	0.000914	1.936	1956	1886	39470
Mbuti.DG	Upper_YR_IA	Songshan_Qing	Songshan_Song	0.000986	0.000505	1.954	8769	8595	176406
Mbuti.DG	Chemurchek_northAlai	Songshan_Qing	Songshan_Song	0.001442	0.000612	2.357	8238	7997	167127
