# Supplementary material for: The demic diffusion of Han culture into the Yunnan-Guizhou plateau inferred from ancient genomes
Source: Natl Sci Rev. 2024 Oct 30;11(12):nwae387. doi: 10.1093/nsr/nwae387 (PMC11647586; doi:10.1093/nsr/nwae387)
Supplement: nwae387_Supplementary_Files [file nwae387_supplementary_files.zip › Table.S4.xlsx]

## Sheet: summary
f-statistics in the form of f4(Mbuti, Deep ancestry; Songshan/_o1/_o2, References) test the genetic affinity of deep ancestry with Songshan populations
#	Population	Min Z-score	Max Z-score	Min f4	Max f4	Abs(Min) + Abs(Max)
A	Malaysia_Hoabinhian.WGC ( n=1 )	-2.6	2.375	-0.010387	0.008893	4.975
B	Laos_Hoabinhian.SG ( n=1 )	-2.315	3.727	-0.004242	0.004631	6.042
C	Longlin ( n=1 )	-4.437	3.27	-0.004362	0.006506	7.707
D	Baojianshan ( n=1 )	-7.726	7.7	-0.003789	0.002493	15.426
E	Dushan ( n=1 )	-9.874	11.244	-0.00412	0.004404	21.118

## Sheet: A
pop1	pop2	pop3	pop4	f4	std.err	Z	ABAB	ABBA	SNPs
Mbuti.DG	Malaysia_Hoabinhian.WGC	Songshan	Suogang	-0.005739	0.002207	-2.600	295	334	6849
Mbuti.DG	Malaysia_Hoabinhian.WGC	Songshan	Upper_YR_IA	-0.000441	0.000497	-0.887	4831	4876	101804
Mbuti.DG	Malaysia_Hoabinhian.WGC	Songshan	Lubrak	-0.000579	0.000738	-0.785	3213	3252	67605
Mbuti.DG	Malaysia_Hoabinhian.WGC	Songshan	Longlin	-0.000935	0.001403	-0.666	929	947	19185
Mbuti.DG	Malaysia_Hoabinhian.WGC	Songshan	GaoHuaHua	-0.000385	0.000592	-0.650	4243	4277	89884
Mbuti.DG	Malaysia_Hoabinhian.WGC	Songshan	Tanshishan	-0.000458	0.000971	-0.471	1713	1730	36930
Mbuti.DG	Malaysia_Hoabinhian.WGC	Songshan	Baojianshan	-0.000329	0.000831	-0.396	3564	3588	73085
Mbuti.DG	Malaysia_Hoabinhian.WGC	Songshan	Shenxian	-0.000204	0.000810	-0.252	2630	2641	57237
Mbuti.DG	Malaysia_Hoabinhian.WGC	Songshan	Qihe	-0.000287	0.001143	-0.251	1411	1419	30069
Mbuti.DG	Malaysia_Hoabinhian.WGC	Songshan	YR_LBIA	-0.000087	0.000416	-0.209	5018	5028	105756
Mbuti.DG	Malaysia_Hoabinhian.WGC	Songshan	Vietnam_N_all	-0.000223	0.001210	-0.184	1171	1177	24329
Mbuti.DG	Malaysia_Hoabinhian.WGC	Songshan	Yumin	-0.000120	0.000788	-0.152	3636	3645	76986
Mbuti.DG	Malaysia_Hoabinhian.WGC	Songshan	YR_LN	-0.000023	0.000361	-0.065	5059	5062	106406
Mbuti.DG	Malaysia_Hoabinhian.WGC	Songshan	Japan_Jomon	0.000028	0.000605	0.047	4149	4146	84624
Mbuti.DG	Malaysia_Hoabinhian.WGC	Songshan	YR_MN	0.000047	0.000472	0.101	5056	5051	105963
Mbuti.DG	Malaysia_Hoabinhian.WGC	Songshan	Shimao_LN	0.000108	0.000549	0.197	5046	5034	105356
Mbuti.DG	Malaysia_Hoabinhian.WGC	Songshan	Laos_BA.WGC	0.000259	0.001178	0.220	1581	1573	32472
Mbuti.DG	Malaysia_Hoabinhian.WGC	Songshan	Chuanyun	0.000286	0.001175	0.243	1264	1256	27201
Mbuti.DG	Malaysia_Hoabinhian.WGC	Songshan	BaBanQinCen	0.000167	0.000662	0.252	3141	3130	66793
Mbuti.DG	Malaysia_Hoabinhian.WGC	Songshan	Yiyang	0.000359	0.001283	0.280	1154	1145	24834
Mbuti.DG	Malaysia_Hoabinhian.WGC	Songshan	Malaysia_LN.SG	0.000213	0.000725	0.294	4193	4174	87637
Mbuti.DG	Malaysia_Hoabinhian.WGC	Songshan	Bianbian	0.000339	0.000836	0.406	2823	2802	60001
Mbuti.DG	Malaysia_Hoabinhian.WGC	Songshan	Xitoucun	0.000326	0.000786	0.414	2462	2445	52341
Mbuti.DG	Malaysia_Hoabinhian.WGC	Songshan	Xiaojingshan	0.000311	0.000745	0.417	2373	2357	50829
Mbuti.DG	Malaysia_Hoabinhian.WGC	Songshan	Upper_YR_LN	0.000225	0.000436	0.515	5081	5057	106037
Mbuti.DG	Malaysia_Hoabinhian.WGC	Songshan	Kyang	0.000203	0.000393	0.518	5169	5148	106604
Mbuti.DG	Malaysia_Hoabinhian.WGC	Songshan	Liangdao2	0.000423	0.000765	0.553	3864	3830	80711
Mbuti.DG	Malaysia_Hoabinhian.WGC	Songshan	Thailand_IA.SG	0.000557	0.000791	0.704	2801	2768	59008
Mbuti.DG	Malaysia_Hoabinhian.WGC	Songshan	Malaysia_Historical.SG	0.000689	0.000957	0.720	2164	2133	45404
Mbuti.DG	Malaysia_Hoabinhian.WGC	Songshan	Laos_LN_BA.SG	0.000622	0.000776	0.801	3888	3838	80013
Mbuti.DG	Malaysia_Hoabinhian.WGC	Songshan	Layi	0.001199	0.001424	0.842	868	846	18495
Mbuti.DG	Malaysia_Hoabinhian.WGC	Songshan	Liangdao1	0.000997	0.001073	0.929	1674	1638	35968
Mbuti.DG	Malaysia_Hoabinhian.WGC	Songshan	Miaozigou_MN	0.001116	0.001050	1.063	1479	1444	31191
Mbuti.DG	Malaysia_Hoabinhian.WGC	Songshan	LaCen	0.000754	0.000685	1.100	3484	3429	73855
Mbuti.DG	Malaysia_Hoabinhian.WGC	Songshan	Vietnam_LN.SG	0.001055	0.000949	1.111	1741	1702	36932
Mbuti.DG	Malaysia_Hoabinhian.WGC	Songshan	Taiwan_Gongguan	0.001358	0.000802	1.693	2987	2901	63087
Mbuti.DG	Malaysia_Hoabinhian.WGC	Songshan	Taiwan_Hanben	0.000725	0.000316	2.292	5085	5009	105625
Mbuti.DG	Malaysia_Hoabinhian.WGC	Songshan	Suila	0.001949	0.000820	2.375	3259	3129	66472
Mbuti.DG	Malaysia_Hoabinhian.WGC	Songshan_o1	LaCen	-0.002282	0.002512	-0.908	411	432	9331
Mbuti.DG	Malaysia_Hoabinhian.WGC	Songshan_o1	Qihe	-0.003068	0.004113	-0.746	158	170	3748
Mbuti.DG	Malaysia_Hoabinhian.WGC	Songshan_o1	Yiyang	-0.002224	0.004345	-0.512	137	144	3129
Mbuti.DG	Malaysia_Hoabinhian.WGC	Songshan_o1	Upper_YR_IA	-0.000970	0.002012	-0.482	604	617	12931
Mbuti.DG	Malaysia_Hoabinhian.WGC	Songshan_o1	Tanshishan	-0.001814	0.003772	-0.481	204	212	4501
Mbuti.DG	Malaysia_Hoabinhian.WGC	Songshan_o1	Shenxian	-0.000915	0.003012	-0.304	321	328	7195
Mbuti.DG	Malaysia_Hoabinhian.WGC	Songshan_o1	Yumin	-0.000804	0.002652	-0.303	432	439	9588
Mbuti.DG	Malaysia_Hoabinhian.WGC	Songshan_o1	Suila	-0.000719	0.002793	-0.257	393	399	8464
Mbuti.DG	Malaysia_Hoabinhian.WGC	Songshan_o1	GaoHuaHua	-0.000400	0.002246	-0.178	520	524	11368
Mbuti.DG	Malaysia_Hoabinhian.WGC	Songshan_o1	Malaysia_Historical.SG	0.000142	0.003347	0.043	278	277	5855
Mbuti.DG	Malaysia_Hoabinhian.WGC	Songshan_o1	Japan_Jomon	0.000160	0.002083	0.077	493	491	10631
Mbuti.DG	Malaysia_Hoabinhian.WGC	Songshan_o1	Xitoucun	0.000233	0.002959	0.079	295	293	6567
Mbuti.DG	Malaysia_Hoabinhian.WGC	Songshan_o1	Lubrak	0.000530	0.002704	0.196	394	390	8372
Mbuti.DG	Malaysia_Hoabinhian.WGC	Songshan_o1	Kyang	0.000426	0.001736	0.246	656	651	13521
Mbuti.DG	Malaysia_Hoabinhian.WGC	Songshan_o1	YR_LN	0.000483	0.001707	0.283	649	642	13506
Mbuti.DG	Malaysia_Hoabinhian.WGC	Songshan_o1	BaBanQinCen	0.000783	0.002616	0.299	380	373	8330
Mbuti.DG	Malaysia_Hoabinhian.WGC	Songshan_o1	YR_LBIA	0.000546	0.001823	0.299	639	631	13418
Mbuti.DG	Malaysia_Hoabinhian.WGC	Songshan_o1	Taiwan_Hanben	0.000496	0.001626	0.305	634	627	13426
Mbuti.DG	Malaysia_Hoabinhian.WGC	Songshan_o1	Suogang	0.002445	0.007691	0.318	38	36	886
Mbuti.DG	Malaysia_Hoabinhian.WGC	Songshan_o1	Taiwan_Gongguan	0.001039	0.002895	0.359	363	355	7842
Mbuti.DG	Malaysia_Hoabinhian.WGC	Songshan_o1	Shimao_LN	0.000792	0.002001	0.396	644	633	13368
Mbuti.DG	Malaysia_Hoabinhian.WGC	Songshan_o1	Thailand_IA.SG	0.001145	0.002841	0.403	348	340	7621
Mbuti.DG	Malaysia_Hoabinhian.WGC	Songshan_o1	Longlin	0.002386	0.005318	0.449	114	108	2305
Mbuti.DG	Malaysia_Hoabinhian.WGC	Songshan_o1	Miaozigou_MN	0.002117	0.004038	0.524	185	176	3976
Mbuti.DG	Malaysia_Hoabinhian.WGC	Songshan_o1	Baojianshan	0.001466	0.002747	0.534	438	424	9181
Mbuti.DG	Malaysia_Hoabinhian.WGC	Songshan_o1	Vietnam_N_all	0.002641	0.004851	0.545	142	134	2921
Mbuti.DG	Malaysia_Hoabinhian.WGC	Songshan_o1	Vietnam_LN.SG	0.001899	0.003425	0.555	220	210	4859
Mbuti.DG	Malaysia_Hoabinhian.WGC	Songshan_o1	Laos_LN_BA.SG	0.001405	0.002471	0.569	497	482	10231
Mbuti.DG	Malaysia_Hoabinhian.WGC	Songshan_o1	Liangdao2	0.001615	0.002612	0.618	496	479	10318
Mbuti.DG	Malaysia_Hoabinhian.WGC	Songshan_o1	Chuanyun	0.003614	0.004276	0.845	158	146	3367
Mbuti.DG	Malaysia_Hoabinhian.WGC	Songshan_o1	Malaysia_LN.SG	0.002483	0.002444	1.016	536	508	11228
Mbuti.DG	Malaysia_Hoabinhian.WGC	Songshan_o1	YR_MN	0.002138	0.001876	1.139	649	620	13450
Mbuti.DG	Malaysia_Hoabinhian.WGC	Songshan_o1	Layi	0.005865	0.005146	1.140	116	102	2387
Mbuti.DG	Malaysia_Hoabinhian.WGC	Songshan_o1	Upper_YR_LN	0.002239	0.001745	1.283	665	635	13456
Mbuti.DG	Malaysia_Hoabinhian.WGC	Songshan_o1	Xiaojingshan	0.004573	0.003170	1.443	290	262	6268
Mbuti.DG	Malaysia_Hoabinhian.WGC	Songshan_o1	Liangdao1	0.006902	0.003616	1.909	212	180	4612
Mbuti.DG	Malaysia_Hoabinhian.WGC	Songshan_o1	Bianbian	0.006822	0.003060	2.230	352	302	7287
Mbuti.DG	Malaysia_Hoabinhian.WGC	Songshan_o1	Laos_BA.WGC	0.008893	0.003962	2.244	213	176	4170
Mbuti.DG	Malaysia_Hoabinhian.WGC	Songshan_o2	Suogang	-0.010387	0.004629	-2.244	115	145	2844
Mbuti.DG	Malaysia_Hoabinhian.WGC	Songshan_o2	YR_LN	-0.001951	0.000928	-2.102	2123	2213	45815
Mbuti.DG	Malaysia_Hoabinhian.WGC	Songshan_o2	Longlin	-0.006134	0.002974	-2.062	346	394	7722
Mbuti.DG	Malaysia_Hoabinhian.WGC	Songshan_o2	Malaysia_LN.SG	-0.002450	0.001334	-1.837	1755	1848	38057
Mbuti.DG	Malaysia_Hoabinhian.WGC	Songshan_o2	Kyang	-0.001475	0.000910	-1.621	2165	2232	45875
Mbuti.DG	Malaysia_Hoabinhian.WGC	Songshan_o2	Tanshishan	-0.003141	0.001984	-1.583	658	706	15227
Mbuti.DG	Malaysia_Hoabinhian.WGC	Songshan_o2	Taiwan_Hanben	-0.001408	0.000896	-1.571	2108	2172	45508
Mbuti.DG	Malaysia_Hoabinhian.WGC	Songshan_o2	Vietnam_N_all	-0.003908	0.002519	-1.552	445	485	10020
Mbuti.DG	Malaysia_Hoabinhian.WGC	Songshan_o2	Shimao_LN	-0.001710	0.001110	-1.540	2123	2201	45339
Mbuti.DG	Malaysia_Hoabinhian.WGC	Songshan_o2	LaCen	-0.002016	0.001403	-1.437	1389	1452	31222
Mbuti.DG	Malaysia_Hoabinhian.WGC	Songshan_o2	Lubrak	-0.001851	0.001420	-1.304	1301	1353	28416
Mbuti.DG	Malaysia_Hoabinhian.WGC	Songshan_o2	Upper_YR_LN	-0.001285	0.001001	-1.284	2142	2201	45641
Mbuti.DG	Malaysia_Hoabinhian.WGC	Songshan_o2	Upper_YR_IA	-0.001369	0.001068	-1.281	2050	2109	43742
Mbuti.DG	Malaysia_Hoabinhian.WGC	Songshan_o2	Xitoucun	-0.001871	0.001516	-1.235	977	1018	21978
Mbuti.DG	Malaysia_Hoabinhian.WGC	Songshan_o2	YR_LBIA	-0.001227	0.000994	-1.235	2124	2180	45536
Mbuti.DG	Malaysia_Hoabinhian.WGC	Songshan_o2	BaBanQinCen	-0.001459	0.001343	-1.086	1276	1317	28138
Mbuti.DG	Malaysia_Hoabinhian.WGC	Songshan_o2	Yumin	-0.001507	0.001466	-1.028	1500	1549	32143
Mbuti.DG	Malaysia_Hoabinhian.WGC	Songshan_o2	Baojianshan	-0.001500	0.001501	-0.999	1466	1513	30949
Mbuti.DG	Malaysia_Hoabinhian.WGC	Songshan_o2	Japan_Jomon	-0.001219	0.001278	-0.954	1698	1742	35717
Mbuti.DG	Malaysia_Hoabinhian.WGC	Songshan_o2	Liangdao1	-0.002004	0.002124	-0.944	679	710	15352
Mbuti.DG	Malaysia_Hoabinhian.WGC	Songshan_o2	Malaysia_Historical.SG	-0.001601	0.001774	-0.902	889	921	19710
Mbuti.DG	Malaysia_Hoabinhian.WGC	Songshan_o2	Thailand_IA.SG	-0.001332	0.001486	-0.897	1160	1194	25860
Mbuti.DG	Malaysia_Hoabinhian.WGC	Songshan_o2	Xiaojingshan	-0.001165	0.001600	-0.728	950	975	20892
Mbuti.DG	Malaysia_Hoabinhian.WGC	Songshan_o2	Liangdao2	-0.000966	0.001394	-0.693	1569	1602	34387
Mbuti.DG	Malaysia_Hoabinhian.WGC	Songshan_o2	GaoHuaHua	-0.000785	0.001152	-0.681	1720	1750	38368
Mbuti.DG	Malaysia_Hoabinhian.WGC	Songshan_o2	Bianbian	-0.001079	0.001605	-0.672	1111	1138	24438
Mbuti.DG	Malaysia_Hoabinhian.WGC	Songshan_o2	Shenxian	-0.000966	0.001552	-0.622	1070	1094	24285
Mbuti.DG	Malaysia_Hoabinhian.WGC	Songshan_o2	YR_MN	-0.000601	0.001067	-0.563	2143	2171	45610
Mbuti.DG	Malaysia_Hoabinhian.WGC	Songshan_o2	Laos_BA.WGC	-0.001168	0.002076	-0.562	669	686	14502
Mbuti.DG	Malaysia_Hoabinhian.WGC	Songshan_o2	Laos_LN_BA.SG	-0.000708	0.001418	-0.499	1614	1638	34591
Mbuti.DG	Malaysia_Hoabinhian.WGC	Songshan_o2	Miaozigou_MN	-0.000865	0.002126	-0.407	604	616	13324
Mbuti.DG	Malaysia_Hoabinhian.WGC	Songshan_o2	Chuanyun	-0.000899	0.002403	-0.374	507	518	11381
Mbuti.DG	Malaysia_Hoabinhian.WGC	Songshan_o2	Layi	-0.000899	0.002727	-0.330	350	358	7904
Mbuti.DG	Malaysia_Hoabinhian.WGC	Songshan_o2	Qihe	-0.000270	0.002177	-0.124	551	555	12469
Mbuti.DG	Malaysia_Hoabinhian.WGC	Songshan_o2	Taiwan_Gongguan	-0.000005	0.001587	-0.003	1200	1200	26339
Mbuti.DG	Malaysia_Hoabinhian.WGC	Songshan_o2	Suila	0.000591	0.001528	0.387	1354	1337	28296
Mbuti.DG	Malaysia_Hoabinhian.WGC	Songshan_o2	Vietnam_LN.SG	0.000874	0.001785	0.490	753	739	16217
Mbuti.DG	Malaysia_Hoabinhian.WGC	Songshan_o2	Yiyang	0.003264	0.002451	1.332	481	447	10435

## Sheet: B
pop1	pop2	pop3	pop4	f4	std.err	Z	ABAB	ABBA	SNPs
Mbuti.DG	Laos_Hoabinhian.SG	Songshan	Bianbian	-0.001156	0.000499	-2.315	11927	12218	251895
Mbuti.DG	Laos_Hoabinhian.SG	Songshan	YR_LBIA	-0.000574	0.000265	-2.166	21025	21275	437331
Mbuti.DG	Laos_Hoabinhian.SG	Songshan	Upper_YR_IA	-0.000675	0.000319	-2.114	20312	20597	421824
Mbuti.DG	Laos_Hoabinhian.SG	Songshan	Xitoucun	-0.000748	0.000436	-1.716	10322	10483	216186
Mbuti.DG	Laos_Hoabinhian.SG	Songshan	Liangdao2	-0.000778	0.000466	-1.669	16182	16443	334552
Mbuti.DG	Laos_Hoabinhian.SG	Songshan	Yumin	-0.000731	0.000505	-1.448	15432	15666	320625
Mbuti.DG	Laos_Hoabinhian.SG	Songshan	Kyang	-0.000379	0.000270	-1.407	21728	21896	440852
Mbuti.DG	Laos_Hoabinhian.SG	Songshan	YR_MN	-0.000377	0.000291	-1.296	21189	21355	438267
Mbuti.DG	Laos_Hoabinhian.SG	Songshan	Miaozigou_MN	-0.000683	0.000577	-1.184	6210	6299	130690
Mbuti.DG	Laos_Hoabinhian.SG	Songshan	Shimao_LN	-0.000370	0.000342	-1.081	21064	21225	435786
Mbuti.DG	Laos_Hoabinhian.SG	Songshan	Tanshishan	-0.000517	0.000505	-1.025	7320	7399	154491
Mbuti.DG	Laos_Hoabinhian.SG	Songshan	GaoHuaHua	-0.000364	0.000366	-0.994	17963	18099	373724
Mbuti.DG	Laos_Hoabinhian.SG	Songshan	Chuanyun	-0.000567	0.000678	-0.837	5306	5371	113895
Mbuti.DG	Laos_Hoabinhian.SG	Songshan	Suila	-0.000316	0.000502	-0.630	13499	13586	275448
Mbuti.DG	Laos_Hoabinhian.SG	Songshan	Layi	-0.000443	0.000726	-0.610	3604	3637	75823
Mbuti.DG	Laos_Hoabinhian.SG	Songshan	Yiyang	-0.000399	0.000675	-0.591	4854	4895	103085
Mbuti.DG	Laos_Hoabinhian.SG	Songshan	YR_LN	-0.000123	0.000234	-0.528	21294	21348	440039
Mbuti.DG	Laos_Hoabinhian.SG	Songshan	Laos_BA.WGC	-0.000327	0.000639	-0.511	6285	6327	128834
Mbuti.DG	Laos_Hoabinhian.SG	Songshan	Upper_YR_LN	-0.000073	0.000283	-0.257	21359	21391	438525
Mbuti.DG	Laos_Hoabinhian.SG	Songshan	Japan_Jomon	-0.000098	0.000422	-0.232	17610	17644	351733
Mbuti.DG	Laos_Hoabinhian.SG	Songshan	BaBanQinCen	-0.000057	0.000383	-0.148	13213	13229	277190
Mbuti.DG	Laos_Hoabinhian.SG	Songshan	Shenxian	-0.000029	0.000514	-0.056	11276	11283	237737
Mbuti.DG	Laos_Hoabinhian.SG	Songshan	Taiwan_Gongguan	0.000051	0.000519	0.099	12530	12517	262320
Mbuti.DG	Laos_Hoabinhian.SG	Songshan	LaCen	0.000053	0.000439	0.121	14779	14762	307310
Mbuti.DG	Laos_Hoabinhian.SG	Songshan	Malaysia_Historical.SG	0.000171	0.000566	0.301	8998	8966	186165
Mbuti.DG	Laos_Hoabinhian.SG	Songshan	Suogang	0.000415	0.001123	0.370	1292	1280	27940
Mbuti.DG	Laos_Hoabinhian.SG	Songshan	Lubrak	0.000250	0.000432	0.580	13748	13678	281676
Mbuti.DG	Laos_Hoabinhian.SG	Songshan	Qihe	0.000531	0.000660	0.804	6040	5974	124674
Mbuti.DG	Laos_Hoabinhian.SG	Songshan	Longlin	0.000697	0.000750	0.930	4016	3960	80312
Mbuti.DG	Laos_Hoabinhian.SG	Songshan	Taiwan_Hanben	0.000196	0.000206	0.954	21311	21225	436888
Mbuti.DG	Laos_Hoabinhian.SG	Songshan	Vietnam_N_all	0.000676	0.000619	1.093	4989	4921	100642
Mbuti.DG	Laos_Hoabinhian.SG	Songshan	Thailand_IA.SG	0.000770	0.000438	1.759	11792	11606	241685
Mbuti.DG	Laos_Hoabinhian.SG	Songshan	Liangdao1	0.001125	0.000627	1.795	7063	6896	148659
Mbuti.DG	Laos_Hoabinhian.SG	Songshan	Baojianshan	0.000950	0.000489	1.943	15336	15048	303056
Mbuti.DG	Laos_Hoabinhian.SG	Songshan	Xiaojingshan	0.000907	0.000460	1.970	10150	9959	210441
Mbuti.DG	Laos_Hoabinhian.SG	Songshan	Malaysia_LN.SG	0.000989	0.000457	2.163	17844	17487	361051
Mbuti.DG	Laos_Hoabinhian.SG	Songshan	Laos_LN_BA.SG	0.001266	0.000500	2.534	16471	16054	329285
Mbuti.DG	Laos_Hoabinhian.SG	Songshan	Vietnam_LN.SG	0.001887	0.000506	3.727	7330	7044	151473
Mbuti.DG	Laos_Hoabinhian.SG	Songshan_o1	Bianbian	-0.002691	0.001517	-1.774	1410	1491	30130
Mbuti.DG	Laos_Hoabinhian.SG	Songshan_o1	Layi	-0.004242	0.002613	-1.624	422	463	9507
Mbuti.DG	Laos_Hoabinhian.SG	Songshan_o1	Suila	-0.002375	0.001539	-1.543	1636	1717	34286
Mbuti.DG	Laos_Hoabinhian.SG	Songshan_o1	Xitoucun	-0.002319	0.001559	-1.488	1234	1296	26713
Mbuti.DG	Laos_Hoabinhian.SG	Songshan_o1	Liangdao2	-0.001815	0.001334	-1.361	1987	2063	41816
Mbuti.DG	Laos_Hoabinhian.SG	Songshan_o1	Lubrak	-0.001609	0.001360	-1.183	1623	1679	34668
Mbuti.DG	Laos_Hoabinhian.SG	Songshan_o1	YR_LBIA	-0.001057	0.000961	-1.100	2565	2623	54727
Mbuti.DG	Laos_Hoabinhian.SG	Songshan_o1	Kyang	-0.000921	0.000946	-0.974	2658	2709	55120
Mbuti.DG	Laos_Hoabinhian.SG	Songshan_o1	Upper_YR_IA	-0.001014	0.001047	-0.969	2502	2555	52758
Mbuti.DG	Laos_Hoabinhian.SG	Songshan_o1	Upper_YR_LN	-0.000863	0.000989	-0.873	2636	2683	54839
Mbuti.DG	Laos_Hoabinhian.SG	Songshan_o1	GaoHuaHua	-0.000832	0.001187	-0.701	2129	2168	46518
Mbuti.DG	Laos_Hoabinhian.SG	Songshan_o1	BaBanQinCen	-0.000710	0.001337	-0.531	1605	1630	34296
Mbuti.DG	Laos_Hoabinhian.SG	Songshan_o1	Shimao_LN	-0.000488	0.001036	-0.471	2586	2612	54502
Mbuti.DG	Laos_Hoabinhian.SG	Songshan_o1	Japan_Jomon	-0.000539	0.001182	-0.456	2111	2135	43664
Mbuti.DG	Laos_Hoabinhian.SG	Songshan_o1	Malaysia_LN.SG	-0.000374	0.001210	-0.309	2175	2192	45442
Mbuti.DG	Laos_Hoabinhian.SG	Songshan_o1	Tanshishan	-0.000474	0.001885	-0.251	884	893	18747
Mbuti.DG	Laos_Hoabinhian.SG	Songshan_o1	Yiyang	-0.000497	0.002304	-0.216	587	593	12747
Mbuti.DG	Laos_Hoabinhian.SG	Songshan_o1	Taiwan_Hanben	-0.000177	0.000912	-0.194	2611	2621	54739
Mbuti.DG	Laos_Hoabinhian.SG	Songshan_o1	Thailand_IA.SG	-0.000272	0.001476	-0.185	1469	1478	30630
Mbuti.DG	Laos_Hoabinhian.SG	Songshan_o1	Chuanyun	-0.000332	0.002078	-0.160	624	629	13949
Mbuti.DG	Laos_Hoabinhian.SG	Songshan_o1	LaCen	-0.000073	0.001336	-0.054	1798	1801	38069
Mbuti.DG	Laos_Hoabinhian.SG	Songshan_o1	Yumin	-0.000061	0.001400	-0.043	1888	1890	39193
Mbuti.DG	Laos_Hoabinhian.SG	Songshan_o1	Taiwan_Gongguan	-0.000010	0.001515	-0.006	1531	1531	32045
Mbuti.DG	Laos_Hoabinhian.SG	Songshan_o1	Malaysia_Historical.SG	-0.000003	0.001724	-0.002	1101	1101	23835
Mbuti.DG	Laos_Hoabinhian.SG	Songshan_o1	Baojianshan	0.000029	0.001413	0.020	1863	1862	37449
Mbuti.DG	Laos_Hoabinhian.SG	Songshan_o1	Suogang	0.000221	0.004256	0.052	147	146	3396
Mbuti.DG	Laos_Hoabinhian.SG	Songshan_o1	YR_LN	0.000085	0.000935	0.091	2636	2631	55060
Mbuti.DG	Laos_Hoabinhian.SG	Songshan_o1	Laos_LN_BA.SG	0.000255	0.001308	0.195	2025	2014	41610
Mbuti.DG	Laos_Hoabinhian.SG	Songshan_o1	Liangdao1	0.000524	0.001927	0.272	846	837	18613
Mbuti.DG	Laos_Hoabinhian.SG	Songshan_o1	Miaozigou_MN	0.000705	0.002096	0.337	802	790	16396
Mbuti.DG	Laos_Hoabinhian.SG	Songshan_o1	Qihe	0.001001	0.002220	0.451	727	712	15073
Mbuti.DG	Laos_Hoabinhian.SG	Songshan_o1	YR_MN	0.000497	0.001011	0.492	2638	2611	54852
Mbuti.DG	Laos_Hoabinhian.SG	Songshan_o1	Shenxian	0.000790	0.001527	0.517	1394	1371	29797
Mbuti.DG	Laos_Hoabinhian.SG	Songshan_o1	Longlin	0.001537	0.002720	0.565	499	484	9624
Mbuti.DG	Laos_Hoabinhian.SG	Songshan_o1	Vietnam_N_all	0.001391	0.002352	0.591	607	590	12120
Mbuti.DG	Laos_Hoabinhian.SG	Songshan_o1	Laos_BA.WGC	0.002271	0.002084	1.090	836	798	16675
Mbuti.DG	Laos_Hoabinhian.SG	Songshan_o1	Xiaojingshan	0.001716	0.001514	1.133	1203	1159	25478
Mbuti.DG	Laos_Hoabinhian.SG	Songshan_o1	Vietnam_LN.SG	0.002916	0.001941	1.502	928	872	19427
Mbuti.DG	Laos_Hoabinhian.SG	Songshan_o2	Yumin	-0.001510	0.000824	-1.832	6282	6482	132964
Mbuti.DG	Laos_Hoabinhian.SG	Songshan_o2	Bianbian	-0.001386	0.000884	-1.568	4775	4916	101871
Mbuti.DG	Laos_Hoabinhian.SG	Songshan_o2	Xitoucun	-0.001082	0.000798	-1.356	4162	4260	90152
Mbuti.DG	Laos_Hoabinhian.SG	Songshan_o2	YR_MN	-0.000694	0.000586	-1.183	8973	9103	186912
Mbuti.DG	Laos_Hoabinhian.SG	Songshan_o2	Shimao_LN	-0.000537	0.000628	-0.855	8954	9054	185860
Mbuti.DG	Laos_Hoabinhian.SG	Songshan_o2	Upper_YR_IA	-0.000463	0.000601	-0.771	8647	8730	179689
Mbuti.DG	Laos_Hoabinhian.SG	Songshan_o2	YR_LBIA	-0.000378	0.000547	-0.691	8945	9015	186587
Mbuti.DG	Laos_Hoabinhian.SG	Songshan_o2	GaoHuaHua	-0.000424	0.000616	-0.689	7302	7369	157966
Mbuti.DG	Laos_Hoabinhian.SG	Songshan_o2	Miaozigou_MN	-0.000702	0.001098	-0.640	2593	2632	55086
Mbuti.DG	Laos_Hoabinhian.SG	Songshan_o2	LaCen	-0.000482	0.000761	-0.634	6046	6108	128684
Mbuti.DG	Laos_Hoabinhian.SG	Songshan_o2	Yiyang	-0.000484	0.001325	-0.365	2002	2023	42901
Mbuti.DG	Laos_Hoabinhian.SG	Songshan_o2	Kyang	-0.000201	0.000572	-0.351	9271	9309	188001
Mbuti.DG	Laos_Hoabinhian.SG	Songshan_o2	Tanshishan	-0.000175	0.000950	-0.184	2974	2985	63307
Mbuti.DG	Laos_Hoabinhian.SG	Songshan_o2	Japan_Jomon	-0.000106	0.000702	-0.152	7302	7318	147005
Mbuti.DG	Laos_Hoabinhian.SG	Songshan_o2	Shenxian	-0.000087	0.000835	-0.104	4704	4713	100213
Mbuti.DG	Laos_Hoabinhian.SG	Songshan_o2	Upper_YR_LN	-0.000037	0.000538	-0.069	9123	9130	187026
Mbuti.DG	Laos_Hoabinhian.SG	Songshan_o2	Longlin	0.000140	0.001505	0.093	1577	1572	32012
Mbuti.DG	Laos_Hoabinhian.SG	Songshan_o2	Laos_BA.WGC	0.000232	0.001209	0.192	2773	2759	57013
Mbuti.DG	Laos_Hoabinhian.SG	Songshan_o2	Thailand_IA.SG	0.000167	0.000801	0.209	5021	5004	104293
Mbuti.DG	Laos_Hoabinhian.SG	Songshan_o2	Chuanyun	0.000269	0.001233	0.218	2188	2176	47251
Mbuti.DG	Laos_Hoabinhian.SG	Songshan_o2	Liangdao2	0.000202	0.000781	0.259	6799	6770	141229
Mbuti.DG	Laos_Hoabinhian.SG	Songshan_o2	Xiaojingshan	0.000274	0.000842	0.325	4125	4102	86196
Mbuti.DG	Laos_Hoabinhian.SG	Songshan_o2	YR_LN	0.000182	0.000529	0.343	9093	9059	187717
Mbuti.DG	Laos_Hoabinhian.SG	Songshan_o2	BaBanQinCen	0.000257	0.000732	0.351	5431	5401	115893
Mbuti.DG	Laos_Hoabinhian.SG	Songshan_o2	Suila	0.000415	0.000862	0.481	5784	5736	116527
Mbuti.DG	Laos_Hoabinhian.SG	Songshan_o2	Lubrak	0.000423	0.000768	0.550	5735	5685	117355
Mbuti.DG	Laos_Hoabinhian.SG	Songshan_o2	Malaysia_Historical.SG	0.000825	0.000989	0.834	3898	3831	80722
Mbuti.DG	Laos_Hoabinhian.SG	Songshan_o2	Taiwan_Hanben	0.000513	0.000509	1.009	9016	8921	186525
Mbuti.DG	Laos_Hoabinhian.SG	Songshan_o2	Liangdao1	0.001199	0.001077	1.113	2939	2864	62642
Mbuti.DG	Laos_Hoabinhian.SG	Songshan_o2	Vietnam_N_all	0.001390	0.001237	1.123	2021	1964	40890
Mbuti.DG	Laos_Hoabinhian.SG	Songshan_o2	Vietnam_LN.SG	0.001154	0.000991	1.165	3096	3020	65824
Mbuti.DG	Laos_Hoabinhian.SG	Songshan_o2	Malaysia_LN.SG	0.000945	0.000752	1.257	7521	7374	154943
Mbuti.DG	Laos_Hoabinhian.SG	Songshan_o2	Taiwan_Gongguan	0.001242	0.000890	1.396	5163	5028	108487
Mbuti.DG	Laos_Hoabinhian.SG	Songshan_o2	Layi	0.002034	0.001438	1.415	1555	1489	32219
Mbuti.DG	Laos_Hoabinhian.SG	Songshan_o2	Qihe	0.001959	0.001188	1.648	2464	2364	51237
Mbuti.DG	Laos_Hoabinhian.SG	Songshan_o2	Baojianshan	0.001401	0.000838	1.671	6409	6231	127024
Mbuti.DG	Laos_Hoabinhian.SG	Songshan_o2	Suogang	0.004631	0.002307	2.007	520	467	11368
Mbuti.DG	Laos_Hoabinhian.SG	Songshan_o2	Laos_LN_BA.SG	0.001676	0.000784	2.138	7016	6778	141514

## Sheet: C
pop1	pop2	pop3	pop4	f4	std.err	Z	ABAB	ABBA	SNPs
Mbuti.DG	Longlin	Songshan	Japan_Jomon	-0.002057	0.000464	-4.437	10969	11416	217229
Mbuti.DG	Longlin	Songshan	Shimao_LN	-0.001421	0.000436	-3.258	10768	11083	221564
Mbuti.DG	Longlin	Songshan	Kyang	-0.000993	0.000310	-3.207	11126	11348	222893
Mbuti.DG	Longlin	Songshan	Lubrak	-0.001153	0.000491	-2.346	9305	9522	187853
Mbuti.DG	Longlin	Songshan	Laos_BA.WGC	-0.001840	0.000884	-2.080	2771	2875	56523
Mbuti.DG	Longlin	Songshan	YR_LBIA	-0.000455	0.000315	-1.444	10902	11003	222453
Mbuti.DG	Longlin	Songshan	Upper_YR_LN	-0.000430	0.000338	-1.273	10982	11078	221966
Mbuti.DG	Longlin	Songshan	YR_LN	-0.000308	0.000269	-1.147	10981	11050	222882
Mbuti.DG	Longlin	Songshan	Qihe	-0.000669	0.000681	-0.984	5686	5763	114411
Mbuti.DG	Longlin	Songshan	Upper_YR_IA	-0.000344	0.000384	-0.895	10727	10802	217959
Mbuti.DG	Longlin	Songshan	Laos_LN_BA.SG	-0.000440	0.000582	-0.756	7954	8025	159583
Mbuti.DG	Longlin	Songshan	Thailand_IA.SG	-0.000415	0.000594	-0.699	5650	5698	116927
Mbuti.DG	Longlin	Songshan	Yumin	-0.000343	0.000561	-0.611	10564	10636	211698
Mbuti.DG	Longlin	Songshan	YR_MN	-0.000207	0.000366	-0.566	10976	11022	222339
Mbuti.DG	Longlin	Songshan	Shenxian	-0.000299	0.000585	-0.511	8555	8607	174382
Mbuti.DG	Longlin	Songshan	Layi	-0.000445	0.000938	-0.475	2435	2457	49578
Mbuti.DG	Longlin	Songshan	Miaozigou_MN	-0.000239	0.000806	-0.296	3565	3582	72624
Mbuti.DG	Longlin	Songshan	Malaysia_LN.SG	-0.000104	0.000592	-0.175	8863	8881	179255
Mbuti.DG	Longlin	Songshan	Malaysia_Historical.SG	-0.000000	0.000750	-0.001	4224	4224	86766
Mbuti.DG	Longlin	Songshan	Liangdao1	0.000050	0.000680	0.074	5848	5842	119593
Mbuti.DG	Longlin	Songshan	Vietnam_LN.SG	0.000113	0.000785	0.143	3324	3317	69328
Mbuti.DG	Longlin	Songshan	Vietnam_N_all	0.000155	0.000679	0.228	4249	4236	83841
Mbuti.DG	Longlin	Songshan	Suila	0.000359	0.000604	0.594	8877	8814	176330
Mbuti.DG	Longlin	Songshan	Bianbian	0.000353	0.000562	0.628	9832	9763	197151
Mbuti.DG	Longlin	Songshan	Liangdao2	0.000419	0.000564	0.743	10664	10576	210556
Mbuti.DG	Longlin	Songshan	Tanshishan	0.000443	0.000594	0.747	6544	6485	132198
Mbuti.DG	Longlin	Songshan	Baojianshan	0.000465	0.000584	0.796	10643	10548	205549
Mbuti.DG	Longlin	Songshan	LaCen	0.000591	0.000475	1.244	10342	10220	207054
Mbuti.DG	Longlin	Songshan	Yiyang	0.000923	0.000678	1.362	4664	4576	95343
Mbuti.DG	Longlin	Songshan	GaoHuaHua	0.000549	0.000392	1.398	10747	10628	216168
Mbuti.DG	Longlin	Songshan	Chuanyun	0.001083	0.000679	1.595	5109	4997	103716
Mbuti.DG	Longlin	Songshan	BaBanQinCen	0.000839	0.000426	1.970	9652	9489	194056
Mbuti.DG	Longlin	Songshan	Suogang	0.002279	0.001121	2.034	1529	1458	31275
Mbuti.DG	Longlin	Songshan	Xiaojingshan	0.000980	0.000472	2.077	8737	8567	174190
Mbuti.DG	Longlin	Songshan	Taiwan_Hanben	0.000582	0.000255	2.279	11126	10996	222860
Mbuti.DG	Longlin	Songshan	Taiwan_Gongguan	0.001464	0.000559	2.621	9516	9238	189727
Mbuti.DG	Longlin	Songshan	Xitoucun	0.001523	0.000466	3.270	8450	8195	167620
Mbuti.DG	Longlin	Songshan_o1	Laos_BA.WGC	-0.004362	0.003150	-1.385	307	336	6724
Mbuti.DG	Longlin	Songshan_o1	Tanshishan	-0.002154	0.002119	-1.017	704	736	14845
Mbuti.DG	Longlin	Songshan_o1	Malaysia_Historical.SG	-0.001794	0.002659	-0.675	461	478	10011
Mbuti.DG	Longlin	Songshan_o1	Miaozigou_MN	-0.001937	0.002940	-0.659	407	423	8355
Mbuti.DG	Longlin	Songshan_o1	Layi	-0.001015	0.003551	-0.286	279	285	5708
Mbuti.DG	Longlin	Songshan_o1	Qihe	-0.000450	0.002380	-0.189	635	641	12962
Mbuti.DG	Longlin	Songshan_o1	Kyang	-0.000266	0.001438	-0.185	1253	1259	25187
Mbuti.DG	Longlin	Songshan_o1	Upper_YR_LN	-0.000016	0.001466	-0.011	1225	1225	25100
Mbuti.DG	Longlin	Songshan_o1	Laos_LN_BA.SG	0.000007	0.002010	0.003	884	884	18231
Mbuti.DG	Longlin	Songshan_o1	Japan_Jomon	0.000034	0.001650	0.021	1248	1248	24430
Mbuti.DG	Longlin	Songshan_o1	Malaysia_LN.SG	0.000053	0.001907	0.028	952	951	20416
Mbuti.DG	Longlin	Songshan_o1	YR_MN	0.000120	0.001498	0.080	1200	1197	25135
Mbuti.DG	Longlin	Songshan_o1	Thailand_IA.SG	0.000270	0.002181	0.124	617	614	13368
Mbuti.DG	Longlin	Songshan_o1	Upper_YR_IA	0.000221	0.001578	0.140	1192	1186	24625
Mbuti.DG	Longlin	Songshan_o1	Xitoucun	0.000304	0.001796	0.169	929	923	19142
Mbuti.DG	Longlin	Songshan_o1	Suila	0.000632	0.001990	0.317	990	978	19988
Mbuti.DG	Longlin	Songshan_o1	YR_LN	0.000461	0.001397	0.330	1226	1215	25185
Mbuti.DG	Longlin	Songshan_o1	Xiaojingshan	0.000626	0.001884	0.332	959	946	19500
Mbuti.DG	Longlin	Songshan_o1	YR_LBIA	0.000483	0.001440	0.335	1224	1212	25142
Mbuti.DG	Longlin	Songshan_o1	LaCen	0.000686	0.001803	0.380	1164	1148	23369
Mbuti.DG	Longlin	Songshan_o1	Lubrak	0.000735	0.001879	0.391	1059	1043	20998
Mbuti.DG	Longlin	Songshan_o1	Baojianshan	0.000913	0.001981	0.461	1180	1158	23173
Mbuti.DG	Longlin	Songshan_o1	GaoHuaHua	0.000770	0.001537	0.501	1160	1141	24350
Mbuti.DG	Longlin	Songshan_o1	Yiyang	0.001532	0.002632	0.582	540	523	10855
Mbuti.DG	Longlin	Songshan_o1	BaBanQinCen	0.001134	0.001714	0.662	1074	1049	21865
Mbuti.DG	Longlin	Songshan_o1	Taiwan_Hanben	0.000906	0.001368	0.662	1238	1215	25187
Mbuti.DG	Longlin	Songshan_o1	Bianbian	0.001355	0.001961	0.691	1066	1037	21825
Mbuti.DG	Longlin	Songshan_o1	Shimao_LN	0.001083	0.001567	0.691	1233	1206	25034
Mbuti.DG	Longlin	Songshan_o1	Suogang	0.003115	0.004460	0.699	173	162	3511
Mbuti.DG	Longlin	Songshan_o1	Liangdao2	0.001379	0.001794	0.768	1202	1169	23842
Mbuti.DG	Longlin	Songshan_o1	Vietnam_N_all	0.002481	0.002740	0.905	473	450	9423
Mbuti.DG	Longlin	Songshan_o1	Shenxian	0.001820	0.001944	0.936	968	932	20013
Mbuti.DG	Longlin	Songshan_o1	Vietnam_LN.SG	0.003924	0.002917	1.345	390	358	8081
Mbuti.DG	Longlin	Songshan_o1	Yumin	0.002496	0.001829	1.365	1198	1139	23725
Mbuti.DG	Longlin	Songshan_o1	Chuanyun	0.003515	0.002428	1.447	564	522	11760
Mbuti.DG	Longlin	Songshan_o1	Taiwan_Gongguan	0.003288	0.001923	1.710	1070	1000	21277
Mbuti.DG	Longlin	Songshan_o1	Liangdao1	0.006506	0.002195	2.964	698	608	13762
Mbuti.DG	Longlin	Songshan_o2	Japan_Jomon	-0.001773	0.000881	-2.013	4118	4265	82711
Mbuti.DG	Longlin	Songshan_o2	Shimao_LN	-0.001530	0.000835	-1.833	4092	4221	84759
Mbuti.DG	Longlin	Songshan_o2	Laos_BA.WGC	-0.003028	0.001800	-1.682	1074	1142	22398
Mbuti.DG	Longlin	Songshan_o2	Laos_LN_BA.SG	-0.001612	0.001126	-1.432	2981	3080	61608
Mbuti.DG	Longlin	Songshan_o2	Kyang	-0.000921	0.000736	-1.253	4236	4315	85262
Mbuti.DG	Longlin	Songshan_o2	Lubrak	-0.001193	0.000976	-1.223	3464	3549	71071
Mbuti.DG	Longlin	Songshan_o2	Chuanyun	-0.000783	0.001369	-0.572	1893	1925	39852
Mbuti.DG	Longlin	Songshan_o2	Thailand_IA.SG	-0.000670	0.001205	-0.557	2163	2194	45636
Mbuti.DG	Longlin	Songshan_o2	Miaozigou_MN	-0.000502	0.001655	-0.303	1367	1381	27879
Mbuti.DG	Longlin	Songshan_o2	Vietnam_LN.SG	-0.000265	0.001416	-0.187	1257	1264	27135
Mbuti.DG	Longlin	Songshan_o2	Qihe	-0.000209	0.001347	-0.155	2116	2125	43816
Mbuti.DG	Longlin	Songshan_o2	GaoHuaHua	-0.000086	0.000823	-0.104	3880	3887	82534
Mbuti.DG	Longlin	Songshan_o2	Shenxian	-0.000105	0.001050	-0.100	3192	3199	67209
Mbuti.DG	Longlin	Songshan_o2	YR_LN	0.000032	0.000714	0.045	4186	4183	85260
Mbuti.DG	Longlin	Songshan_o2	Malaysia_LN.SG	0.000054	0.001028	0.053	3288	3285	69182
Mbuti.DG	Longlin	Songshan_o2	Upper_YR_IA	0.000108	0.000829	0.131	4070	4061	83466
Mbuti.DG	Longlin	Songshan_o2	Yumin	0.000176	0.000978	0.180	4007	3993	80455
Mbuti.DG	Longlin	Songshan_o2	Layi	0.000383	0.001910	0.200	964	957	19532
Mbuti.DG	Longlin	Songshan_o2	Tanshishan	0.000247	0.001099	0.224	2436	2423	50483
Mbuti.DG	Longlin	Songshan_o2	Upper_YR_LN	0.000204	0.000761	0.268	4193	4176	84965
Mbuti.DG	Longlin	Songshan_o2	YR_LBIA	0.000216	0.000732	0.294	4145	4126	85103
Mbuti.DG	Longlin	Songshan_o2	LaCen	0.000301	0.000911	0.330	3834	3810	79126
Mbuti.DG	Longlin	Songshan_o2	Malaysia_Historical.SG	0.000507	0.001473	0.344	1635	1617	33750
Mbuti.DG	Longlin	Songshan_o2	Vietnam_N_all	0.000748	0.001436	0.521	1578	1554	31540
Mbuti.DG	Longlin	Songshan_o2	Xitoucun	0.000538	0.000916	0.587	3113	3078	64215
Mbuti.DG	Longlin	Songshan_o2	Suila	0.000667	0.001069	0.624	3395	3350	67547
Mbuti.DG	Longlin	Songshan_o2	Baojianshan	0.000773	0.001027	0.753	3998	3937	78471
Mbuti.DG	Longlin	Songshan_o2	Liangdao1	0.001044	0.001236	0.844	2221	2172	46595
Mbuti.DG	Longlin	Songshan_o2	Yiyang	0.001270	0.001308	0.971	1749	1702	36786
Mbuti.DG	Longlin	Songshan_o2	YR_MN	0.000777	0.000776	1.001	4193	4127	85042
Mbuti.DG	Longlin	Songshan_o2	BaBanQinCen	0.000994	0.000866	1.148	3591	3517	74208
Mbuti.DG	Longlin	Songshan_o2	Taiwan_Hanben	0.000797	0.000663	1.203	4180	4112	85251
Mbuti.DG	Longlin	Songshan_o2	Bianbian	0.001292	0.001031	1.253	3669	3573	74192
Mbuti.DG	Longlin	Songshan_o2	Xiaojingshan	0.001433	0.000934	1.534	3313	3218	66082
Mbuti.DG	Longlin	Songshan_o2	Taiwan_Gongguan	0.001979	0.001035	1.913	3562	3420	72064
Mbuti.DG	Longlin	Songshan_o2	Liangdao2	0.001958	0.000980	1.997	4005	3847	80593
Mbuti.DG	Longlin	Songshan_o2	Suogang	0.005972	0.002431	2.457	584	513	11962

## Sheet: D
pop1	pop2	pop3	pop4	f4	std.err	Z	ABAB	ABBA	SNPs
Mbuti.DG	Baojianshan	Songshan	Kyang	-0.001911	0.000247	-7.726	39366	40865	784291
Mbuti.DG	Baojianshan	Songshan	Japan_Jomon	-0.002614	0.000409	-6.398	37207	39113	728992
Mbuti.DG	Baojianshan	Songshan	Upper_YR_LN	-0.001049	0.000262	-3.998	38968	39787	780902
Mbuti.DG	Baojianshan	Songshan	Suila	-0.001742	0.000442	-3.940	28419	29404	565645
Mbuti.DG	Baojianshan	Songshan	YR_MN	-0.000893	0.000260	-3.439	39005	39704	781704
Mbuti.DG	Baojianshan	Songshan	Upper_YR_IA	-0.000913	0.000276	-3.309	37901	38597	762153
Mbuti.DG	Baojianshan	Songshan	Shimao_LN	-0.000934	0.000309	-3.019	38765	39491	778197
Mbuti.DG	Baojianshan	Songshan	YR_LN	-0.000538	0.000213	-2.528	39143	39565	784172
Mbuti.DG	Baojianshan	Songshan	YR_LBIA	-0.000536	0.000237	-2.263	38955	39375	781851
Mbuti.DG	Baojianshan	Songshan	Thailand_IA.SG	-0.000853	0.000383	-2.226	20512	20866	414449
Mbuti.DG	Baojianshan	Songshan	Longlin	-0.001108	0.000582	-1.903	10643	10871	205549
Mbuti.DG	Baojianshan	Songshan	Yumin	-0.000655	0.000429	-1.528	34882	35336	691994
Mbuti.DG	Baojianshan	Songshan	Lubrak	-0.000488	0.000368	-1.328	29969	30259	593844
Mbuti.DG	Baojianshan	Songshan	Malaysia_LN.SG	-0.000453	0.000423	-1.071	31799	32085	631337
Mbuti.DG	Baojianshan	Songshan	Bianbian	-0.000346	0.000429	-0.807	29617	29822	590716
Mbuti.DG	Baojianshan	Songshan	Vietnam_LN.SG	-0.000251	0.000436	-0.576	12191	12254	249782
Mbuti.DG	Baojianshan	Songshan	Malaysia_Historical.SG	-0.000282	0.000497	-0.566	15596	15685	314634
Mbuti.DG	Baojianshan	Songshan	Miaozigou_MN	-0.000165	0.000459	-0.359	12145	12185	244637
Mbuti.DG	Baojianshan	Songshan	Laos_BA.WGC	0.000226	0.000602	0.375	10765	10717	210876
Mbuti.DG	Baojianshan	Songshan	Xiaojingshan	0.000141	0.000336	0.418	25231	25161	501818
Mbuti.DG	Baojianshan	Songshan	Qihe	0.000337	0.000537	0.626	15209	15108	300456
Mbuti.DG	Baojianshan	Songshan	Layi	0.000467	0.000597	0.782	8054	7980	159182
Mbuti.DG	Baojianshan	Songshan	Liangdao2	0.000568	0.000427	1.328	36036	35638	701171
Mbuti.DG	Baojianshan	Songshan	Vietnam_N_all	0.000737	0.000465	1.587	11884	11716	227567
Mbuti.DG	Baojianshan	Songshan	Chuanyun	0.001064	0.000511	2.082	14021	13723	280392
Mbuti.DG	Baojianshan	Songshan	Liangdao1	0.001178	0.000497	2.368	17020	16619	341140
Mbuti.DG	Baojianshan	Songshan	Suogang	0.001966	0.000779	2.524	3501	3364	69979
Mbuti.DG	Baojianshan	Songshan	Laos_LN_BA.SG	0.001340	0.000440	3.045	29470	28706	569912
Mbuti.DG	Baojianshan	Songshan	GaoHuaHua	0.001074	0.000312	3.445	37180	36395	730506
Mbuti.DG	Baojianshan	Songshan	Taiwan_Gongguan	0.001762	0.000436	4.039	30044	29011	586328
Mbuti.DG	Baojianshan	Songshan	Yiyang	0.002196	0.000520	4.219	12750	12198	251713
Mbuti.DG	Baojianshan	Songshan	LaCen	0.001612	0.000381	4.227	34216	33135	670159
Mbuti.DG	Baojianshan	Songshan	Tanshishan	0.001959	0.000436	4.491	18730	18013	366086
Mbuti.DG	Baojianshan	Songshan	Shenxian	0.002006	0.000429	4.671	27180	26110	533580
Mbuti.DG	Baojianshan	Songshan	Xitoucun	0.001994	0.000352	5.663	25365	24381	493281
Mbuti.DG	Baojianshan	Songshan	Taiwan_Hanben	0.001376	0.000201	6.851	40155	39077	783866
Mbuti.DG	Baojianshan	Songshan	BaBanQinCen	0.002336	0.000303	7.700	31430	29998	612601
Mbuti.DG	Baojianshan	Songshan_o1	Japan_Jomon	-0.003789	0.000922	-4.108	4193	4516	85204
Mbuti.DG	Baojianshan	Songshan_o1	Kyang	-0.003211	0.000818	-3.926	4517	4814	92564
Mbuti.DG	Baojianshan	Songshan_o1	Suila	-0.003642	0.001172	-3.108	3232	3474	66554
Mbuti.DG	Baojianshan	Songshan_o1	Upper_YR_LN	-0.002449	0.000850	-2.882	4518	4744	92226
Mbuti.DG	Baojianshan	Songshan_o1	Upper_YR_IA	-0.002196	0.000893	-2.460	4358	4555	89892
Mbuti.DG	Baojianshan	Songshan_o1	Shimao_LN	-0.002183	0.000912	-2.394	4441	4641	91791
Mbuti.DG	Baojianshan	Songshan_o1	YR_LN	-0.001841	0.000792	-2.324	4518	4688	92556
Mbuti.DG	Baojianshan	Songshan_o1	Yumin	-0.002127	0.001110	-1.916	3973	4144	80175
Mbuti.DG	Baojianshan	Songshan_o1	Thailand_IA.SG	-0.002368	0.001286	-1.842	2388	2505	49498
Mbuti.DG	Baojianshan	Songshan_o1	Malaysia_LN.SG	-0.001811	0.001062	-1.706	3646	3782	75019
Mbuti.DG	Baojianshan	Songshan_o1	Longlin	-0.002879	0.001908	-1.509	1180	1246	23173
Mbuti.DG	Baojianshan	Songshan_o1	Malaysia_Historical.SG	-0.002166	0.001500	-1.444	1820	1903	38262
Mbuti.DG	Baojianshan	Songshan_o1	YR_MN	-0.001094	0.000867	-1.263	4527	4628	92285
Mbuti.DG	Baojianshan	Songshan_o1	YR_LBIA	-0.000858	0.000825	-1.040	4513	4593	92273
Mbuti.DG	Baojianshan	Songshan_o1	Laos_BA.WGC	-0.001452	0.001799	-0.807	1286	1324	26036
Mbuti.DG	Baojianshan	Songshan_o1	Laos_LN_BA.SG	-0.000415	0.001088	-0.381	3348	3376	68031
Mbuti.DG	Baojianshan	Songshan_o1	Lubrak	-0.000364	0.001112	-0.327	3442	3467	68573
Mbuti.DG	Baojianshan	Songshan_o1	Bianbian	-0.000314	0.001146	-0.274	3369	3390	67236
Mbuti.DG	Baojianshan	Songshan_o1	Qihe	-0.000394	0.001549	-0.254	1699	1713	34720
Mbuti.DG	Baojianshan	Songshan_o1	Taiwan_Hanben	-0.000163	0.000766	-0.212	4574	4589	92514
Mbuti.DG	Baojianshan	Songshan_o1	Liangdao1	-0.000286	0.001415	-0.202	1939	1950	40570
Mbuti.DG	Baojianshan	Songshan_o1	Vietnam_LN.SG	-0.000215	0.001572	-0.137	1468	1474	30322
Mbuti.DG	Baojianshan	Songshan_o1	Miaozigou_MN	-0.000180	0.001590	-0.114	1421	1427	28866
Mbuti.DG	Baojianshan	Songshan_o1	Xiaojingshan	-0.000068	0.001137	-0.060	2859	2863	57786
Mbuti.DG	Baojianshan	Songshan_o1	Tanshishan	-0.000008	0.001380	-0.006	2064	2064	42252
Mbuti.DG	Baojianshan	Songshan_o1	Suogang	0.000005	0.002977	0.002	375	375	8018
Mbuti.DG	Baojianshan	Songshan_o1	Layi	0.000211	0.001947	0.109	921	917	19119
Mbuti.DG	Baojianshan	Songshan_o1	Xitoucun	0.000189	0.001112	0.170	2875	2865	58014
Mbuti.DG	Baojianshan	Songshan_o1	LaCen	0.000543	0.001044	0.521	3894	3851	78589
Mbuti.DG	Baojianshan	Songshan_o1	Liangdao2	0.000666	0.001045	0.637	4188	4133	82759
Mbuti.DG	Baojianshan	Songshan_o1	GaoHuaHua	0.000568	0.000890	0.639	4203	4154	85958
Mbuti.DG	Baojianshan	Songshan_o1	Vietnam_N_all	0.001295	0.001708	0.758	1332	1298	25990
Mbuti.DG	Baojianshan	Songshan_o1	Yiyang	0.001431	0.001580	0.906	1466	1423	29649
Mbuti.DG	Baojianshan	Songshan_o1	Chuanyun	0.002493	0.001534	1.625	1612	1530	32746
Mbuti.DG	Baojianshan	Songshan_o1	Shenxian	0.001963	0.001183	1.659	3155	3030	63365
Mbuti.DG	Baojianshan	Songshan_o1	Taiwan_Gongguan	0.001901	0.001132	1.680	3417	3288	67685
Mbuti.DG	Baojianshan	Songshan_o1	BaBanQinCen	0.002217	0.001005	2.207	3628	3469	71755
Mbuti.DG	Baojianshan	Songshan_o2	Japan_Jomon	-0.002734	0.000606	-4.513	14543	15335	289552
Mbuti.DG	Baojianshan	Songshan_o2	Kyang	-0.001697	0.000466	-3.637	15757	16292	315113
Mbuti.DG	Baojianshan	Songshan_o2	Suila	-0.001340	0.000683	-1.962	11422	11725	226509
Mbuti.DG	Baojianshan	Songshan_o2	Shimao_LN	-0.000883	0.000506	-1.744	15539	15815	312625
Mbuti.DG	Baojianshan	Songshan_o2	Upper_YR_LN	-0.000671	0.000484	-1.387	15648	15859	313860
Mbuti.DG	Baojianshan	Songshan_o2	Lubrak	-0.000845	0.000621	-1.361	11600	11797	233577
Mbuti.DG	Baojianshan	Songshan_o2	YR_MN	-0.000631	0.000478	-1.319	15639	15837	314095
Mbuti.DG	Baojianshan	Songshan_o2	Upper_YR_IA	-0.000496	0.000494	-1.005	15164	15316	306135
Mbuti.DG	Baojianshan	Songshan_o2	YR_LN	-0.000437	0.000438	-0.998	15615	15753	315064
Mbuti.DG	Baojianshan	Songshan_o2	YR_LBIA	-0.000448	0.000457	-0.981	15561	15702	314118
Mbuti.DG	Baojianshan	Songshan_o2	Yumin	-0.000436	0.000655	-0.665	13657	13776	273172
Mbuti.DG	Baojianshan	Songshan_o2	Bianbian	-0.000251	0.000682	-0.368	11315	11372	228662
Mbuti.DG	Baojianshan	Songshan_o2	Malaysia_Historical.SG	-0.000290	0.000814	-0.357	6314	6352	129150
Mbuti.DG	Baojianshan	Songshan_o2	Thailand_IA.SG	-0.000232	0.000658	-0.352	8290	8329	168783
Mbuti.DG	Baojianshan	Songshan_o2	Xiaojingshan	-0.000212	0.000624	-0.340	9772	9814	196743
Mbuti.DG	Baojianshan	Songshan_o2	Laos_BA.WGC	-0.000277	0.000993	-0.279	4410	4435	88380
Mbuti.DG	Baojianshan	Songshan_o2	Vietnam_LN.SG	-0.000064	0.000828	-0.078	4937	4944	102323
Mbuti.DG	Baojianshan	Songshan_o2	Malaysia_LN.SG	0.000013	0.000599	0.023	12697	12693	255765
Mbuti.DG	Baojianshan	Songshan_o2	Miaozigou_MN	0.000259	0.000911	0.284	4862	4836	97677
Mbuti.DG	Baojianshan	Songshan_o2	Layi	0.000313	0.001039	0.301	3198	3178	64863
Mbuti.DG	Baojianshan	Songshan_o2	Longlin	0.000339	0.001032	0.329	3998	3971	78471
Mbuti.DG	Baojianshan	Songshan_o2	Qihe	0.000438	0.000836	0.524	5857	5805	118607
Mbuti.DG	Baojianshan	Songshan_o2	Chuanyun	0.000475	0.000867	0.548	5439	5386	110914
Mbuti.DG	Baojianshan	Songshan_o2	Liangdao2	0.000384	0.000587	0.655	14063	13955	280951
Mbuti.DG	Baojianshan	Songshan_o2	Vietnam_N_all	0.000728	0.000895	0.813	4521	4457	88526
Mbuti.DG	Baojianshan	Songshan_o2	Suogang	0.001470	0.001613	0.911	1313	1273	27178
Mbuti.DG	Baojianshan	Songshan_o2	Liangdao1	0.001356	0.000814	1.666	6764	6577	137649
Mbuti.DG	Baojianshan	Songshan_o2	Laos_LN_BA.SG	0.001222	0.000692	1.766	11690	11407	231504
Mbuti.DG	Baojianshan	Songshan_o2	Shenxian	0.001397	0.000671	2.083	10634	10335	214033
Mbuti.DG	Baojianshan	Songshan_o2	GaoHuaHua	0.001262	0.000534	2.364	14262	13893	292011
Mbuti.DG	Baojianshan	Songshan_o2	Taiwan_Gongguan	0.001640	0.000659	2.489	11520	11141	230922
Mbuti.DG	Baojianshan	Songshan_o2	Yiyang	0.002294	0.000889	2.580	4917	4686	100463
Mbuti.DG	Baojianshan	Songshan_o2	LaCen	0.001556	0.000589	2.640	13362	12947	266913
Mbuti.DG	Baojianshan	Songshan_o2	Xitoucun	0.001735	0.000612	2.835	9731	9390	196450
Mbuti.DG	Baojianshan	Songshan_o2	Tanshishan	0.002180	0.000761	2.863	7229	6915	143774
Mbuti.DG	Baojianshan	Songshan_o2	Taiwan_Hanben	0.001414	0.000409	3.457	15863	15418	314960
Mbuti.DG	Baojianshan	Songshan_o2	BaBanQinCen	0.002353	0.000531	4.430	12255	11681	243941

## Sheet: E
pop1	pop2	pop3	pop4	f4	std.err	Z	ABAB	ABBA	SNPs
Mbuti.DG	Dushan	Songshan	Kyang	-0.002533	0.000257	-9.874	27962	29389	563416
Mbuti.DG	Dushan	Songshan	Japan_Jomon	-0.003446	0.000386	-8.916	27025	28874	536484
Mbuti.DG	Dushan	Songshan	Suila	-0.002304	0.000487	-4.729	21171	22153	426374
Mbuti.DG	Dushan	Songshan	Lubrak	-0.001835	0.000394	-4.656	22278	23102	448771
Mbuti.DG	Dushan	Songshan	Upper_YR_LN	-0.001300	0.000284	-4.582	27833	28563	561120
Mbuti.DG	Dushan	Songshan	Shimao_LN	-0.001379	0.000331	-4.170	27659	28431	559691
Mbuti.DG	Dushan	Songshan	YR_MN	-0.000918	0.000263	-3.489	27947	28463	561865
Mbuti.DG	Dushan	Songshan	YR_LBIA	-0.000822	0.000246	-3.337	27838	28300	562040
Mbuti.DG	Dushan	Songshan	YR_LN	-0.000723	0.000219	-3.305	27959	28366	563370
Mbuti.DG	Dushan	Songshan	Yumin	-0.001478	0.000470	-3.146	25807	26570	516085
Mbuti.DG	Dushan	Songshan	Longlin	-0.001915	0.000631	-3.036	8824	9152	171508
Mbuti.DG	Dushan	Songshan	Upper_YR_IA	-0.000900	0.000307	-2.932	27202	27697	548949
Mbuti.DG	Dushan	Songshan	Thailand_IA.SG	-0.000422	0.000422	-1.000	14769	14895	299460
Mbuti.DG	Dushan	Songshan	Bianbian	-0.000229	0.000450	-0.509	22944	23049	457167
Mbuti.DG	Dushan	Songshan	Vietnam_LN.SG	-0.000238	0.000523	-0.455	8820	8863	180864
Mbuti.DG	Dushan	Songshan	Malaysia_LN.SG	-0.000074	0.000456	-0.162	23006	23040	455979
Mbuti.DG	Dushan	Songshan	Laos_BA.WGC	0.000236	0.000669	0.352	7607	7572	149943
Mbuti.DG	Dushan	Songshan	Laos_LN_BA.SG	0.000188	0.000486	0.386	20869	20792	409869
Mbuti.DG	Dushan	Songshan	Miaozigou_MN	0.000225	0.000528	0.425	8947	8907	179379
Mbuti.DG	Dushan	Songshan	Baojianshan	0.000281	0.000490	0.574	26335	26193	504113
Mbuti.DG	Dushan	Songshan	Liangdao2	0.000868	0.000455	1.908	26836	26383	522642
Mbuti.DG	Dushan	Songshan	Qihe	0.001028	0.000527	1.952	12991	12730	253904
Mbuti.DG	Dushan	Songshan	Xiaojingshan	0.000770	0.000358	2.148	20423	20112	404697
Mbuti.DG	Dushan	Songshan	Layi	0.001426	0.000653	2.184	6242	6067	122584
Mbuti.DG	Dushan	Songshan	Malaysia_Historical.SG	0.001285	0.000541	2.374	11362	11072	225523
Mbuti.DG	Dushan	Songshan	Chuanyun	0.001557	0.000540	2.881	11618	11258	230987
Mbuti.DG	Dushan	Songshan	GaoHuaHua	0.000963	0.000321	2.995	27290	26772	537893
Mbuti.DG	Dushan	Songshan	Vietnam_N_all	0.001519	0.000499	3.046	9866	9582	187406
Mbuti.DG	Dushan	Songshan	Shenxian	0.001457	0.000470	3.098	21117	20507	418301
Mbuti.DG	Dushan	Songshan	Taiwan_Gongguan	0.001509	0.000464	3.252	23032	22351	451772
Mbuti.DG	Dushan	Songshan	Liangdao1	0.001849	0.000511	3.615	14025	13509	278808
Mbuti.DG	Dushan	Songshan	Suogang	0.002945	0.000787	3.740	3151	2966	62599
Mbuti.DG	Dushan	Songshan	Yiyang	0.002187	0.000550	3.979	10744	10283	211015
Mbuti.DG	Dushan	Songshan	LaCen	0.002179	0.000408	5.339	26033	24929	507080
Mbuti.DG	Dushan	Songshan	Tanshishan	0.002685	0.000432	6.222	15505	14696	301198
Mbuti.DG	Dushan	Songshan	Xitoucun	0.002766	0.000366	7.548	20633	19532	398165
Mbuti.DG	Dushan	Songshan	BaBanQinCen	0.002658	0.000332	7.995	24177	22926	470541
Mbuti.DG	Dushan	Songshan	Taiwan_Hanben	0.002237	0.000199	11.244	29010	27749	563245
Mbuti.DG	Dushan	Songshan_o1	Japan_Jomon	-0.003058	0.001023	-2.989	3114	3305	62666
Mbuti.DG	Dushan	Songshan_o1	Kyang	-0.002236	0.000914	-2.447	3242	3390	66255
Mbuti.DG	Dushan	Songshan_o1	Suila	-0.002162	0.001265	-1.710	2490	2598	50042
Mbuti.DG	Dushan	Songshan_o1	Longlin	-0.001565	0.001951	-0.802	986	1017	19457
Mbuti.DG	Dushan	Songshan_o1	Shimao_LN	-0.000788	0.000990	-0.795	3189	3241	65785
Mbuti.DG	Dushan	Songshan_o1	Yumin	-0.000906	0.001173	-0.772	3002	3056	59858
Mbuti.DG	Dushan	Songshan_o1	Vietnam_LN.SG	-0.001172	0.001741	-0.673	1035	1061	21810
Mbuti.DG	Dushan	Songshan_o1	Upper_YR_LN	-0.000561	0.000924	-0.607	3288	3325	66023
Mbuti.DG	Dushan	Songshan_o1	YR_LBIA	-0.000142	0.000896	-0.159	3243	3252	66105
Mbuti.DG	Dushan	Songshan_o1	Lubrak	-0.000169	0.001187	-0.143	2575	2584	51826
Mbuti.DG	Dushan	Songshan_o1	Suogang	-0.000375	0.002987	-0.125	325	328	7119
Mbuti.DG	Dushan	Songshan_o1	YR_LN	0.000050	0.000843	0.059	3267	3264	66247
Mbuti.DG	Dushan	Songshan_o1	Upper_YR_IA	0.000069	0.000985	0.070	3167	3162	64473
Mbuti.DG	Dushan	Songshan_o1	Thailand_IA.SG	0.000361	0.001356	0.266	1728	1715	35612
Mbuti.DG	Dushan	Songshan_o1	Baojianshan	0.000319	0.001167	0.274	3003	2984	58876
Mbuti.DG	Dushan	Songshan_o1	Laos_LN_BA.SG	0.000455	0.001251	0.363	2419	2397	48766
Mbuti.DG	Dushan	Songshan_o1	Yiyang	0.000676	0.001797	0.376	1218	1201	24764
Mbuti.DG	Dushan	Songshan_o1	Malaysia_LN.SG	0.000636	0.001206	0.528	2716	2682	53975
Mbuti.DG	Dushan	Songshan_o1	Miaozigou_MN	0.001157	0.001874	0.618	1073	1048	21113
Mbuti.DG	Dushan	Songshan_o1	Malaysia_Historical.SG	0.001237	0.001665	0.743	1330	1297	27193
Mbuti.DG	Dushan	Songshan_o1	Bianbian	0.001077	0.001249	0.862	2637	2581	52221
Mbuti.DG	Dushan	Songshan_o1	Liangdao1	0.001345	0.001548	0.869	1613	1568	33105
Mbuti.DG	Dushan	Songshan_o1	Laos_BA.WGC	0.002352	0.002060	1.142	939	896	18391
Mbuti.DG	Dushan	Songshan_o1	Layi	0.002868	0.002315	1.239	748	706	14557
Mbuti.DG	Dushan	Songshan_o1	GaoHuaHua	0.001254	0.001000	1.254	3105	3026	63125
Mbuti.DG	Dushan	Songshan_o1	YR_MN	0.001235	0.000921	1.341	3299	3217	66086
Mbuti.DG	Dushan	Songshan_o1	Qihe	0.002232	0.001608	1.388	1492	1427	29405
Mbuti.DG	Dushan	Songshan_o1	Vietnam_N_all	0.002953	0.001855	1.592	1125	1061	21471
Mbuti.DG	Dushan	Songshan_o1	Liangdao2	0.001833	0.001115	1.645	3144	3031	61482
Mbuti.DG	Dushan	Songshan_o1	Taiwan_Gongguan	0.002151	0.001262	1.704	2649	2537	52250
Mbuti.DG	Dushan	Songshan_o1	Chuanyun	0.002821	0.001627	1.734	1336	1260	26955
Mbuti.DG	Dushan	Songshan_o1	Tanshishan	0.002760	0.001467	1.881	1741	1644	34833
Mbuti.DG	Dushan	Songshan_o1	Xitoucun	0.002442	0.001203	2.029	2346	2232	46709
Mbuti.DG	Dushan	Songshan_o1	Xiaojingshan	0.002814	0.001202	2.340	2367	2236	46670
Mbuti.DG	Dushan	Songshan_o1	BaBanQinCen	0.002868	0.001050	2.732	2758	2601	54955
Mbuti.DG	Dushan	Songshan_o1	LaCen	0.003222	0.001117	2.885	3002	2811	59382
Mbuti.DG	Dushan	Songshan_o1	Taiwan_Hanben	0.002509	0.000831	3.018	3354	3188	66240
Mbuti.DG	Dushan	Songshan_o1	Shenxian	0.003806	0.001250	3.046	2505	2317	49483
Mbuti.DG	Dushan	Songshan_o2	Kyang	-0.003477	0.000540	-6.438	11005	11789	225367
Mbuti.DG	Dushan	Songshan_o2	Japan_Jomon	-0.004120	0.000648	-6.358	10476	11353	212832
Mbuti.DG	Dushan	Songshan_o2	Lubrak	-0.003203	0.000698	-4.588	8605	9170	176540
Mbuti.DG	Dushan	Songshan_o2	Upper_YR_LN	-0.002387	0.000551	-4.335	10930	11466	224543
Mbuti.DG	Dushan	Songshan_o2	Shimao_LN	-0.002424	0.000598	-4.052	10913	11456	223862
Mbuti.DG	Dushan	Songshan_o2	Suila	-0.002868	0.000761	-3.767	8375	8864	170230
Mbuti.DG	Dushan	Songshan_o2	YR_LBIA	-0.001899	0.000532	-3.573	10923	11349	224790
Mbuti.DG	Dushan	Songshan_o2	YR_LN	-0.001788	0.000506	-3.536	10995	11398	225358
Mbuti.DG	Dushan	Songshan_o2	Yumin	-0.002583	0.000747	-3.456	10008	10535	203929
Mbuti.DG	Dushan	Songshan_o2	Upper_YR_IA	-0.001824	0.000589	-3.096	10694	11094	219573
Mbuti.DG	Dushan	Songshan_o2	YR_MN	-0.001667	0.000566	-2.946	11003	11378	224745
Mbuti.DG	Dushan	Songshan_o2	Longlin	-0.002595	0.001085	-2.392	3280	3451	65703
Mbuti.DG	Dushan	Songshan_o2	Thailand_IA.SG	-0.001512	0.000777	-1.946	5805	5989	121597
Mbuti.DG	Dushan	Songshan_o2	Laos_LN_BA.SG	-0.001418	0.000786	-1.803	8098	8333	165564
Mbuti.DG	Dushan	Songshan_o2	Laos_BA.WGC	-0.001773	0.001120	-1.584	3043	3153	62296
Mbuti.DG	Dushan	Songshan_o2	Malaysia_LN.SG	-0.000925	0.000710	-1.303	8963	9134	183943
Mbuti.DG	Dushan	Songshan_o2	Baojianshan	-0.000820	0.000701	-1.169	10175	10339	200431
Mbuti.DG	Dushan	Songshan_o2	Malaysia_Historical.SG	-0.000413	0.000931	-0.443	4441	4479	92176
Mbuti.DG	Dushan	Songshan_o2	Bianbian	-0.000274	0.000725	-0.378	8867	8916	177648
Mbuti.DG	Dushan	Songshan_o2	Layi	-0.000388	0.001206	-0.322	2445	2465	49915
Mbuti.DG	Dushan	Songshan_o2	Miaozigou_MN	0.000026	0.001012	0.025	3551	3549	71327
Mbuti.DG	Dushan	Songshan_o2	Vietnam_LN.SG	0.000045	0.000987	0.045	3519	3516	73980
Mbuti.DG	Dushan	Songshan_o2	Xiaojingshan	0.000178	0.000669	0.266	7930	7902	158935
Mbuti.DG	Dushan	Songshan_o2	GaoHuaHua	0.000157	0.000585	0.268	10295	10262	214327
Mbuti.DG	Dushan	Songshan_o2	Qihe	0.000279	0.000905	0.309	4967	4939	100207
Mbuti.DG	Dushan	Songshan_o2	Liangdao2	0.000386	0.000667	0.579	10443	10362	208826
Mbuti.DG	Dushan	Songshan_o2	Vietnam_N_all	0.000904	0.000998	0.906	3757	3691	73103
Mbuti.DG	Dushan	Songshan_o2	Shenxian	0.000688	0.000727	0.946	8237	8122	167454
Mbuti.DG	Dushan	Songshan_o2	Chuanyun	0.000927	0.000959	0.967	4505	4420	91503
Mbuti.DG	Dushan	Songshan_o2	Taiwan_Gongguan	0.001202	0.000745	1.614	8874	8660	178022
Mbuti.DG	Dushan	Songshan_o2	LaCen	0.001163	0.000667	1.742	10049	9815	201654
Mbuti.DG	Dushan	Songshan_o2	Yiyang	0.001760	0.000950	1.852	4125	3977	84172
Mbuti.DG	Dushan	Songshan_o2	Liangdao1	0.001988	0.000884	2.249	5598	5374	112343
Mbuti.DG	Dushan	Songshan_o2	Tanshishan	0.001909	0.000819	2.331	5942	5715	118613
Mbuti.DG	Dushan	Songshan_o2	BaBanQinCen	0.001589	0.000629	2.524	9300	9003	187029
Mbuti.DG	Dushan	Songshan_o2	Suogang	0.004404	0.001729	2.547	1209	1102	24366
Mbuti.DG	Dushan	Songshan_o2	Taiwan_Hanben	0.001256	0.000485	2.589	11273	10990	225308
Mbuti.DG	Dushan	Songshan_o2	Xitoucun	0.002153	0.000680	3.165	7939	7598	158369
