# Supplementary material for: The demic diffusion of Han culture into the Yunnan-Guizhou plateau inferred from ancient genomes
Source: Natl Sci Rev. 2024 Oct 30;11(12):nwae387. doi: 10.1093/nsr/nwae387 (PMC11647586; doi:10.1093/nsr/nwae387)
Supplement: nwae387_Supplementary_Files [file nwae387_supplementary_files.zip › Table.S5.xlsx]

## Sheet: A
f-statistics in the form of f4(Mbuti, Songshan/_o1/_o2; Local ancestry, Local ancestry) test the genetic affinity of local ancestry with Songshan populations
pop1	pop2	pop3	pop4	f4	std.err	Z	ABAB	ABBA	SNPs
Mbuti.DG	Songshan	Dushan	Longlin	-0.003986	0.000556	-7.167	8468	9152	171508
Mbuti.DG	Songshan	Dushan	Baojianshan	-0.001615	0.000426	-3.793	25379	26193	504113
Mbuti.DG	Songshan	Baojianshan	Longlin	-0.001573	0.000546	-2.88	10548	10871	205549
Mbuti.DG	Songshan_o1	Dushan	Longlin	-0.003028	0.001969	-1.538	958	1017	19457
Mbuti.DG	Songshan_o1	Dushan	Baojianshan	-0.000456	0.001207	-0.378	2957	2984	58876
Mbuti.DG	Songshan_o1	Baojianshan	Longlin	-0.003792	0.00192	-1.975	1158	1246	23173
Mbuti.DG	Songshan_o2	Dushan	Longlin	-0.003837	0.001144	-3.352	3199	3451	65703
Mbuti.DG	Songshan_o2	Dushan	Baojianshan	-0.002587	0.000734	-3.524	9821	10339	200431
Mbuti.DG	Songshan_o2	Baojianshan	Longlin	-0.000434	0.001032	-0.42	3937	3971	78471

## Sheet: B
admixture modelling of Songshan populations using rotate qpAdm
Method
Targets	Sources	Fixed outgroups		Population Coverage
Songshan	# rotation	Mbuti.DG		Songshan (n=54)	1149915	Tianyuan (n=1)	885079
Songshan_o1	#YR	Russia_Afanasievo		Songshan_o1 (n=1)	137051	Atayal.DG (n=1)	1119388
Songshan_o2	Upper_YR_LN	Tianyuan		Songshan_o2 (n=3)	470176	Ami.DG (n=2)	1121313
	YR_MN	Papuan.DG		Longlin (n=1)	226836	Mbuti.DG (n=4)	1121438
	#South Asia	AR_EN		AR_EN (n=2)	368034	Papuan.DG (n=15)	1121459
	Laos_Hoabinhian.SG	Liangdao2		Laos_Hoabinhian.SG (n=1)	453216	Russia_Afanasievo (n=23)	1122728
	#SEA			Dushan (n=1)	573357	YR_MN (n=8)	1141517
	Ami.DG			Baojianshan (n=1)	799335	Upper_YR_LN (n=7)	1142959
	Atayal.DG			Liangdao2 (n=1)	879523
	#Local deep ancestry
	Longlin
	Dushan
	Baojianshan
Success Result
target	source1	source2	source3	ratio1	ratio2	ratio3	std.error1	std.error2	std.error3	tail	Jackknife1	Jackknife2	Jackknife3
Songshan	Upper_YR_LN	Ami.DG	Dushan	0.617	0.269	0.113	0.026	0.024	0.027	0.4874	0.6169	0.2691	0.1139
Songshan	Upper_YR_LN	Ami.DG	Baojianshan	0.626	0.292	0.082	0.025	0.023	0.02	0.1329	0.6256	0.292	0.0822
Songshan	Upper_YR_LN	Atayal.DG	Dushan	0.636	0.252	0.112	0.026	0.021	0.027	0.6909	0.636	0.2517	0.1122
Songshan	Upper_YR_LN	Atayal.DG	Baojianshan	0.645	0.27	0.085	0.024	0.02	0.021	0.3391	0.6445	0.2703	0.085
Songshan	YR_MN	Ami.DG	Longlin	0.608	0.232	0.16	0.032	0.024	0.035	0.2298	0.6069	0.2327	0.1603
Songshan	YR_MN	Ami.DG	Dushan	0.668	0.209	0.123	0.026	0.028	0.029	0.6044	0.6673	0.2096	0.1229
Songshan	YR_MN	Ami.DG	Baojianshan	0.678	0.227	0.095	0.025	0.025	0.021	0.7681	0.6777	0.2273	0.0948
Songshan	YR_MN	Atayal.DG	Longlin	0.632	0.224	0.143	0.035	0.02	0.036	0.0655	0.6314	0.2242	0.1442
Songshan	YR_MN	Atayal.DG	Dushan	0.687	0.204	0.109	0.027	0.023	0.03	0.1765	0.6865	0.204	0.1093
Songshan	YR_MN	Atayal.DG	Baojianshan	0.697	0.218	0.085	0.024	0.022	0.021	0.2916	0.6966	0.2184	0.0848
Songshan_o1	Upper_YR_LN	Ami.DG		0.663	0.337		0.078	0.078		0.2478	0.6624	0.3375
Songshan_o1	Upper_YR_LN	Atayal.DG		0.657	0.343		0.056	0.056		0.1038	0.6572	0.3427
Songshan_o1	Upper_YR_LN	Ami.DG	Laos_Hoabinhian.SG	0.538	0.335	0.127	0.095	0.071	0.065	0.3679	0.5343	0.3352	0.1304
Songshan_o1	Upper_YR_LN	Atayal.DG	Laos_Hoabinhian.SG	0.561	0.346	0.093	0.088	0.053	0.069	0.0971	0.5578	0.346	0.096
Songshan_o1	Upper_YR_LN	Ami.DG	Longlin	0.467	0.244	0.289	0.095	0.07	0.113	0.4273	0.46	0.2415	0.2984
Songshan_o1	Upper_YR_LN	Ami.DG	Dushan	0.445	0.208	0.347	0.098	0.074	0.119	0.7733	0.4443	0.206	0.3496
Songshan_o1	Upper_YR_LN	Ami.DG	Baojianshan	0.567	0.278	0.155	0.09	0.074	0.083	0.8018	0.5651	0.2782	0.1566
Songshan_o1	Upper_YR_LN	Atayal.DG	Longlin	0.471	0.274	0.255	0.1	0.056	0.124	0.1272	0.4628	0.27	0.267
Songshan_o1	Upper_YR_LN	Atayal.DG	Dushan	0.427	0.249	0.325	0.103	0.058	0.125	0.3531	0.4266	0.2475	0.3258
Songshan_o1	Upper_YR_LN	Atayal.DG	Baojianshan	0.568	0.305	0.126	0.084	0.055	0.087	0.3969	0.567	0.3045	0.1284
Songshan_o1	YR_MN	Ami.DG	Laos_Hoabinhian.SG	0.41	0.353	0.237	0.07	0.063	0.051	0.5279	0.409	0.3529	0.2379
Songshan_o1	YR_MN	Atayal.DG	Laos_Hoabinhian.SG	0.415	0.355	0.23	0.073	0.055	0.052	0.1215	0.4144	0.3541	0.2314
Songshan_o1	YR_MN	Ami.DG	Longlin	0.296	0.22	0.484	0.066	0.059	0.083	0.5768	0.2944	0.2189	0.4865
Songshan_o1	YR_MN	Ami.DG	Dushan	0.329	0.193	0.478	0.075	0.071	0.093	0.8327	0.3282	0.192	0.4796
Songshan_o1	YR_MN	Ami.DG	Baojianshan	0.429	0.286	0.285	0.072	0.073	0.07	0.4996	0.4287	0.2861	0.2851
Songshan_o1	YR_MN	Atayal.DG	Longlin	0.287	0.231	0.482	0.07	0.047	0.078	0.2231	0.2854	0.2296	0.4849
Songshan_o1	YR_MN	Atayal.DG	Dushan	0.313	0.216	0.471	0.077	0.057	0.087	0.5494	0.3121	0.215	0.4728
Songshan_o1	YR_MN	Atayal.DG	Baojianshan	0.433	0.286	0.282	0.071	0.058	0.066	0.2364	0.433	0.2848	0.282
Songshan_o2	Upper_YR_LN	Ami.DG	Longlin	0.249	0.291	0.459	0.049	0.041	0.068	0.051	0.249	0.2897	0.4612
Songshan_o2	Upper_YR_LN	Ami.DG	Dushan	0.361	0.31	0.328	0.049	0.046	0.061	0.6711	0.3609	0.3099	0.329
Songshan_o2	Upper_YR_LN	Ami.DG	Baojianshan	0.364	0.383	0.254	0.045	0.042	0.042	0.1557	0.3633	0.3827	0.2539
Songshan_o2	Upper_YR_LN	Atayal.DG	Longlin	0.23	0.373	0.397	0.051	0.041	0.07	0.1577	0.2293	0.3706	0.4
Songshan_o2	Upper_YR_LN	Atayal.DG	Dushan	0.337	0.401	0.261	0.049	0.043	0.063	0.8871	0.3367	0.4003	0.2629
Songshan_o2	Upper_YR_LN	Atayal.DG	Baojianshan	0.324	0.459	0.218	0.045	0.039	0.041	0.4252	0.3238	0.4579	0.2182
Songshan_o2	YR_MN	Atayal.DG	Laos_Hoabinhian.SG	0.444	0.451	0.106	0.045	0.04	0.03	0.0928	0.4437	0.45	0.1062
Songshan_o2	YR_MN	Ami.DG	Longlin	0.306	0.251	0.443	0.05	0.039	0.062	0.1868	0.3054	0.2497	0.4448
Songshan_o2	YR_MN	Ami.DG	Dushan	0.427	0.257	0.316	0.047	0.048	0.055	0.601	0.4265	0.2572	0.3162
Songshan_o2	YR_MN	Ami.DG	Baojianshan	0.43	0.323	0.247	0.048	0.044	0.041	0.3638	0.4301	0.3226	0.2472
Songshan_o2	YR_MN	Atayal.DG	Longlin	0.31	0.34	0.35	0.052	0.041	0.069	0.2983	0.3082	0.3387	0.353
Songshan_o2	YR_MN	Atayal.DG	Dushan	0.405	0.361	0.235	0.046	0.045	0.058	0.7323	0.4044	0.3594	0.2361
Songshan_o2	YR_MN	Atayal.DG	Baojianshan	0.401	0.407	0.192	0.046	0.04	0.041	0.5686	0.4018	0.4061	0.192
All result
target	source1	source2	source3	ratio1	ratio2	ratio3	std.error1	std.error2	std.error3	tail	Jackknife1	Jackknife2	Jackknife3
Upper_YR_LN	YR_MN			0.000			0.000			0.0650	1.0000
Upper_YR_LN	Laos_Hoabinhian.SG			0.000			0.000			0.0000	1.0000
Upper_YR_LN	Ami.DG			0.000			0.000			0.0000	1.0000
Upper_YR_LN	Atayal.DG			0.000			0.000			0.0000	1.0000
Upper_YR_LN	Longlin			0.000			0.000			0.0000	1.0000
Upper_YR_LN	Dushan			0.000			0.000			0.0000	1.0000
Upper_YR_LN	Baojianshan			0.000			0.000			0.0000	1.0000
YR_MN	Laos_Hoabinhian.SG			0.000			0.000			0.0000	1.0000
YR_MN	Ami.DG			0.000			0.000			0.0000	1.0000
YR_MN	Atayal.DG			0.000			0.000			0.0000	1.0000
YR_MN	Longlin			0.000			0.000			0.0000	1.0000
YR_MN	Dushan			0.000			0.000			0.0000	1.0000
YR_MN	Baojianshan			0.000			0.000			0.0000	1.0000
Laos_Hoabinhian.SG	Ami.DG			0.000			0.000			0.0000	1.0000
Laos_Hoabinhian.SG	Atayal.DG			0.000			0.000			0.0000	1.0000
Laos_Hoabinhian.SG	Longlin			0.000			0.000			0.0000	1.0000
Laos_Hoabinhian.SG	Dushan			0.000			0.000			0.0000	1.0000
Laos_Hoabinhian.SG	Baojianshan			0.000			0.000			0.0000	1.0000
Ami.DG	Atayal.DG			0.000			0.000			0.0906	1.0000
Ami.DG	Longlin			0.000			0.000			0.0000	1.0000
Ami.DG	Dushan			0.000			0.000			0.0000	1.0000
Ami.DG	Baojianshan			0.000			0.000			0.0000	1.0000
Atayal.DG	Longlin			0.000			0.000			0.0000	1.0000
Atayal.DG	Dushan			0.000			0.000			0.0000	1.0000
Atayal.DG	Baojianshan			0.000			0.000			0.0000	1.0000
Longlin	Dushan			0.000			0.000			0.0001	1.0000
Longlin	Baojianshan			0.000			0.000			0.0891	1.0000
Dushan	Baojianshan			0.000			0.000			0.0007	1.0000
Songshan_o1	Upper_YR_LN			0.000			0.000			0.0000	1.0000
Songshan_o2	Upper_YR_LN			0.000			0.000			0.0000	1.0000
Songshan	Upper_YR_LN			0.000			0.000			0.0000	1.0000
Songshan_o1	YR_MN			0.000			0.000			0.0000	1.0000
Songshan_o2	YR_MN			0.000			0.000			0.0000	1.0000
Songshan	YR_MN			0.000			0.000			0.0000	1.0000
Songshan	Laos_Hoabinhian.SG			0.000			0.000			0.0000	1.0000
Songshan_o1	Laos_Hoabinhian.SG			0.000			0.000			0.0000	1.0000
Songshan_o2	Laos_Hoabinhian.SG			0.000			0.000			0.0000	1.0000
Songshan	Ami.DG			0.000			0.000			0.0000	1.0000
Songshan_o1	Ami.DG			0.000			0.000			0.0000	1.0000
Songshan_o2	Ami.DG			0.000			0.000			0.0000	1.0000
Songshan	Atayal.DG			0.000			0.000			0.0000	1.0000
Songshan_o1	Atayal.DG			0.000			0.000			0.0000	1.0000
Songshan_o2	Atayal.DG			0.000			0.000			0.0000	1.0000
Songshan	Longlin			0.000			0.000			0.0000	1.0000
Songshan_o1	Longlin			0.000			0.000			0.0000	1.0000
Songshan_o2	Longlin			0.000			0.000			0.0000	1.0000
Songshan	Dushan			0.000			0.000			0.0000	1.0000
Songshan_o1	Dushan			0.000			0.000			0.0000	1.0000
Songshan_o2	Dushan			0.000			0.000			0.0000	1.0000
Songshan	Baojianshan			0.000			0.000			0.0000	1.0000
Songshan_o1	Baojianshan			0.000			0.000			0.0000	1.0000
Songshan_o2	Baojianshan			0.000			0.000			0.0000	1.0000
Songshan_o1	Upper_YR_LN	YR_MN		-1.499	2.499		1.326	1.326		0.2672	-0.849	1.8490
Songshan_o2	Upper_YR_LN	YR_MN		-2.331	3.331		0.871	0.871		0.4011	-2.098	3.0985
Songshan	Upper_YR_LN	YR_MN		-1.493	2.493		0.520	0.520		0.5607	-1.365	2.3655
Songshan_o1	Upper_YR_LN	Laos_Hoabinhian.SG		1.108	-0.108		0.117	0.117		0.0000	1.0974	-0.097
Songshan_o2	Upper_YR_LN	Laos_Hoabinhian.SG		1.024	-0.024		0.056	0.056		0.0000	1.0225	-0.022
Songshan	Upper_YR_LN	Laos_Hoabinhian.SG		1.042	-0.042		0.021	0.021		0.0000	1.0418	-0.041
Songshan_o1	Upper_YR_LN	Ami.DG		0.663	0.337		0.078	0.078		0.2478	0.6624	0.3375
Songshan_o2	Upper_YR_LN	Ami.DG		0.511	0.489		0.046	0.046		0.0000	0.5115	0.4884
Songshan	Upper_YR_LN	Ami.DG		0.673	0.327		0.024	0.024		0.0002	0.6730	0.3269
Songshan_o1	Upper_YR_LN	Atayal.DG		0.657	0.343		0.056	0.056		0.1038	0.6572	0.3427
Songshan_o2	Upper_YR_LN	Atayal.DG		0.455	0.545		0.044	0.044		0.0003	0.4562	0.5437
Songshan	Upper_YR_LN	Atayal.DG		0.705	0.295		0.021	0.021		0.0008	0.7055	0.2944
Songshan_o1	Upper_YR_LN	Longlin		0.705	0.295		0.258	0.258		0.0000	0.6195	0.3804
Songshan_o2	Upper_YR_LN	Longlin		-0.519	1.519		0.440	0.440		0.0000	-0.456	1.4561
Songshan	Upper_YR_LN	Longlin		0.934	0.066		0.113	0.113		0.0000	0.9044	0.0955
Songshan_o1	Upper_YR_LN	Dushan		0.417	0.583		0.165	0.165		0.0001	0.4343	0.5656
Songshan_o2	Upper_YR_LN	Dushan		0.231	0.769		0.103	0.103		0.0000	0.2379	0.7620
Songshan	Upper_YR_LN	Dushan		0.739	0.261		0.050	0.050		0.0000	0.7393	0.2606
Songshan_o1	Upper_YR_LN	Baojianshan		0.815	0.185		0.150	0.150		0.0000	0.8023	0.1976
Songshan_o2	Upper_YR_LN	Baojianshan		0.523	0.477		0.093	0.093		0.0000	0.5241	0.4758
Songshan	Upper_YR_LN	Baojianshan		0.874	0.126		0.040	0.040		0.0000	0.8747	0.1252
Songshan_o1	YR_MN	Laos_Hoabinhian.SG		0.855	0.145		0.069	0.069		0.0000	0.8523	0.1476
Songshan_o2	YR_MN	Laos_Hoabinhian.SG		0.952	0.048		0.040	0.040		0.0000	0.9512	0.0487
Songshan	YR_MN	Laos_Hoabinhian.SG		1.000	-0.000		0.019	0.019		0.0000	1.0002	-0.000
Songshan_o1	YR_MN	Ami.DG		0.576	0.424		0.078	0.078		0.0077	0.5762	0.4237
Songshan_o2	YR_MN	Ami.DG		0.576	0.424		0.050	0.050		0.0000	0.5765	0.4234
Songshan	YR_MN	Ami.DG		0.723	0.277		0.025	0.025		0.0011	0.7224	0.2775
Songshan_o1	YR_MN	Atayal.DG		0.625	0.375		0.073	0.073		0.0009	0.6258	0.3741
Songshan_o2	YR_MN	Atayal.DG		0.515	0.485		0.045	0.045		0.0026	0.5158	0.4841
Songshan	YR_MN	Atayal.DG		0.750	0.250		0.023	0.023		0.0012	0.7497	0.2502
Songshan_o1	YR_MN	Longlin		0.444	0.556		0.106	0.106		0.0000	0.4391	0.5608
Songshan_o2	YR_MN	Longlin		0.500	0.500		0.155	0.155		0.0000	0.5257	0.4742
Songshan	YR_MN	Longlin		0.907	0.093		0.070	0.070		0.0000	0.9043	0.0956
Songshan_o1	YR_MN	Dushan		0.375	0.625		0.098	0.098		0.0032	0.3763	0.6236
Songshan_o2	YR_MN	Dushan		0.472	0.528		0.076	0.076		0.0000	0.4726	0.5273
Songshan	YR_MN	Dushan		0.780	0.220		0.036	0.036		0.0000	0.7790	0.2209
Songshan_o1	YR_MN	Baojianshan		0.639	0.361		0.086	0.086		0.0000	0.6390	0.3609
Songshan_o2	YR_MN	Baojianshan		0.702	0.298		0.068	0.068		0.0000	0.7049	0.2950
Songshan	YR_MN	Baojianshan		0.881	0.119		0.031	0.031		0.0000	0.8814	0.1185
Songshan	Laos_Hoabinhian.SG	Ami.DG		0.053	0.947		0.025	0.025		0.0000	0.0544	0.9455
Songshan_o1	Laos_Hoabinhian.SG	Ami.DG		0.296	0.704		0.058	0.058		0.0000	0.2980	0.7019
Songshan_o2	Laos_Hoabinhian.SG	Ami.DG		0.175	0.825		0.035	0.035		0.0000	0.1757	0.8242
Songshan	Laos_Hoabinhian.SG	Atayal.DG		0.077	0.923		0.031	0.031		0.0000	0.0774	0.9225
Songshan_o1	Laos_Hoabinhian.SG	Atayal.DG		0.351	0.649		0.053	0.053		0.0000	0.3526	0.6473
Songshan_o2	Laos_Hoabinhian.SG	Atayal.DG		0.163	0.837		0.037	0.037		0.0000	0.1634	0.8365
Songshan	Laos_Hoabinhian.SG	Longlin		-0.614	1.614		0.048	0.048		0.1384	-0.612	1.6121
Songshan_o1	Laos_Hoabinhian.SG	Longlin		-0.538	1.538		0.092	0.092		0.5150	-0.532	1.5323
Songshan_o2	Laos_Hoabinhian.SG	Longlin		-0.401	1.401		0.046	0.046		0.4304	-0.399	1.3995
Songshan	Laos_Hoabinhian.SG	Dushan		-0.799	1.799		0.082	0.082		0.0000	-0.793	1.7935
Songshan_o1	Laos_Hoabinhian.SG	Dushan		-0.535	1.535		0.125	0.125		0.4177	-0.524	1.5243
Songshan_o2	Laos_Hoabinhian.SG	Dushan		-0.605	1.605		0.087	0.087		0.0000	-0.599	1.5996
Songshan	Laos_Hoabinhian.SG	Baojianshan		-2.145	3.145		0.301	0.301		0.0000	-2.107	3.1074
Songshan_o1	Laos_Hoabinhian.SG	Baojianshan		-2.232	3.232		0.694	0.694		0.0076	-2.067	3.0674
Songshan_o2	Laos_Hoabinhian.SG	Baojianshan		-1.564	2.564		0.272	0.272		0.0020	-1.529	2.5299
Songshan	Ami.DG	Atayal.DG		16.339	-15.339		28.952	28.952		0.2680	-36.00	37.007
Songshan_o1	Ami.DG	Atayal.DG		5.075	-4.075		4.424	4.424		0.5219	1.0689	-0.068
Songshan_o2	Ami.DG	Atayal.DG		-3.848	4.848		6.712	6.712		0.6344	6.8035	-5.803
Songshan	Ami.DG	Longlin		0.955	0.045		0.289	0.289		0.0000	2.0038	-1.003
Songshan_o1	Ami.DG	Longlin		0.377	0.623		0.165	0.165		0.0000	0.3660	0.6339
Songshan_o2	Ami.DG	Longlin		0.265	0.735		0.051	0.051		0.0000	0.2614	0.7385
Songshan	Ami.DG	Dushan		5.310	-4.310		8.772	8.772		0.0000	-4.380	5.3802
Songshan_o1	Ami.DG	Dushan		0.231	0.769		0.089	0.089		0.0002	0.2309	0.7690
Songshan_o2	Ami.DG	Dushan		0.440	0.560		0.097	0.097		0.0000	0.4370	0.5629
Songshan	Ami.DG	Baojianshan		1.100	-0.100		0.077	0.077		0.0000	1.0919	-0.091
Songshan_o1	Ami.DG	Baojianshan		0.601	0.399		0.100	0.100		0.0000	0.5997	0.4002
Songshan_o2	Ami.DG	Baojianshan		0.606	0.394		0.059	0.059		0.0000	0.6059	0.3940
Songshan	Atayal.DG	Longlin		1.101	-0.101		2.995	2.995		0.0000	28.106	-27.10
Songshan_o1	Atayal.DG	Longlin		0.285	0.715		0.084	0.084		0.0000	0.2772	0.7227
Songshan_o2	Atayal.DG	Longlin		0.348	0.652		0.057	0.057		0.0000	0.3434	0.6565
Songshan	Atayal.DG	Dushan		-3.586	4.586		4.064	4.064		0.0000	1.5055	-0.505
Songshan_o1	Atayal.DG	Dushan		0.239	0.761		0.068	0.068		0.0002	0.2398	0.7601
Songshan_o2	Atayal.DG	Dushan		0.531	0.469		0.099	0.099		0.0000	0.5287	0.4712
Songshan	Atayal.DG	Baojianshan		1.024	-0.024		0.114	0.114		0.0000	1.0063	-0.006
Songshan_o1	Atayal.DG	Baojianshan		0.494	0.506		0.100	0.100		0.0000	0.4898	0.5101
Songshan_o2	Atayal.DG	Baojianshan		0.665	0.335		0.055	0.055		0.0000	0.6646	0.3353
Songshan	Longlin	Dushan		5.777	-4.777		1.872	1.872		0.0000	5.1221	-4.122
Songshan_o1	Longlin	Dushan		319.897	-318.897		1241494.651	1241494.651		0.5886	116329	-11632
Songshan_o2	Longlin	Dushan		3.495	-2.495		0.921	0.921		0.0412	3.2013	-2.201
Songshan	Longlin	Baojianshan		2.166	-1.166		0.146	0.146		0.0007	2.1549	-1.154
Songshan_o1	Longlin	Baojianshan		1.947	-0.947		0.260	0.260		0.3854	1.9018	-0.901
Songshan_o2	Longlin	Baojianshan		1.768	-0.768		0.129	0.129		0.3391	1.7556	-0.755
Songshan	Dushan	Baojianshan		2.947	-1.947		0.347	0.347		0.0047	2.8934	-1.893
Songshan_o1	Dushan	Baojianshan		1.985	-0.985		0.304	0.304		0.9201	1.9318	-0.931
Songshan_o2	Dushan	Baojianshan		2.461	-1.461		0.329	0.329		0.5047	2.4089	-1.408
Songshan_o1	Upper_YR_LN	YR_MN	Laos_Hoabinhian.SG	-4.885	5.090	0.795	6.796	5.544	1.299	0.5790	3.3018	-1.597	-0.704
Songshan_o2	Upper_YR_LN	YR_MN	Laos_Hoabinhian.SG	-2.572	3.510	0.062	1.107	1.029	0.145	0.3436	-2.234	3.1962	0.0382
Songshan	Upper_YR_LN	YR_MN	Laos_Hoabinhian.SG	-1.526	2.524	0.002	0.675	0.636	0.066	0.4026	-1.328	2.3380	-0.009
Songshan_o1	Upper_YR_LN	YR_MN	Ami.DG	1.548	-0.888	0.341	1685.753	1855.813	170.089	0.1885	-1097.	1215.5	-116.8
Songshan_o2	Upper_YR_LN	YR_MN	Ami.DG	-1.999	3.042	-0.043	1.845	2.152	0.333	0.3392	-0.769	1.6009	0.1687
Songshan	Upper_YR_LN	YR_MN	Ami.DG	-1.099	2.051	0.048	1.183	1.370	0.201	0.4056	-0.250	1.0676	0.1825
Songshan_o1	Upper_YR_LN	YR_MN	Atayal.DG	-0.891	1.823	0.068	5.189	5.964	0.783	0.1823	9.3762	-9.992	1.6164
Songshan_o2	Upper_YR_LN	YR_MN	Atayal.DG	-1.536	2.370	0.166	1.608	1.820	0.230	0.4360	-0.307	0.9791	0.3285
Songshan	Upper_YR_LN	YR_MN	Atayal.DG	-1.950	2.987	-0.037	2.782	3.112	0.340	0.4616	1.2915	-0.638	0.3469
Songshan_o1	Upper_YR_LN	YR_MN	Longlin	-1.727	1.756	0.971	1.129	0.772	1.192	0.2741	-1.351	1.5882	0.7636
Songshan_o2	Upper_YR_LN	YR_MN	Longlin	-2.085	2.939	0.145	0.703	0.865	0.398	0.4617	-1.875	2.6760	0.1992
Songshan	Upper_YR_LN	YR_MN	Longlin	-1.466	2.460	0.006	0.516	0.507	0.153	0.4359	-1.346	2.3395	0.0067
Songshan_o1	Upper_YR_LN	YR_MN	Dushan	-1.290	1.911	0.379	0.753	0.760	0.407	0.6497	-1.019	1.6230	0.3967
Songshan_o2	Upper_YR_LN	YR_MN	Dushan	-2.528	3.582	-0.054	1.120	1.309	0.349	0.2601	-2.119	3.1030	0.0162
Songshan	Upper_YR_LN	YR_MN	Dushan	-1.512	2.546	-0.034	0.567	0.604	0.127	0.3817	-1.355	2.3778	-0.022
Songshan_o1	Upper_YR_LN	YR_MN	Baojianshan	-2.113	2.934	0.179	3.360	2.622	0.880	0.1602	1.4585	0.1778	-0.636
Songshan_o2	Upper_YR_LN	YR_MN	Baojianshan	-2.331	3.322	0.009	0.873	0.868	0.195	0.2393	-2.096	3.0853	0.0107
Songshan	Upper_YR_LN	YR_MN	Baojianshan	-1.420	2.430	-0.010	0.515	0.508	0.085	0.3983	-1.290	2.3017	-0.011
Songshan_o1	Upper_YR_LN	Laos_Hoabinhian.SG	Ami.DG	0.538	0.127	0.335	0.095	0.065	0.071	0.3679	0.5343	0.1304	0.3352
Songshan_o2	Upper_YR_LN	Laos_Hoabinhian.SG	Ami.DG	0.409	0.135	0.456	0.045	0.030	0.041	0.0010	0.4091	0.1352	0.4556
Songshan	Upper_YR_LN	Laos_Hoabinhian.SG	Ami.DG	0.635	0.038	0.327	0.028	0.015	0.023	0.0008	0.6343	0.0384	0.3271
Songshan_o1	Upper_YR_LN	Laos_Hoabinhian.SG	Atayal.DG	0.561	0.093	0.346	0.088	0.069	0.053	0.0971	0.5578	0.0960	0.3460
Songshan_o2	Upper_YR_LN	Laos_Hoabinhian.SG	Atayal.DG	0.368	0.114	0.518	0.046	0.032	0.040	0.0161	0.3683	0.1146	0.5170
Songshan	Upper_YR_LN	Laos_Hoabinhian.SG	Atayal.DG	0.663	0.038	0.299	0.027	0.016	0.021	0.0037	0.6626	0.0381	0.2991
Songshan_o1	Upper_YR_LN	Laos_Hoabinhian.SG	Longlin	0.258	-0.468	1.210	0.102	0.081	0.139	0.8535	0.2640	-0.462	1.1980
Songshan_o2	Upper_YR_LN	Laos_Hoabinhian.SG	Longlin	-0.140	-0.432	1.572	0.088	0.055	0.120	0.5612	-0.134	-0.428	1.5624
Songshan	Upper_YR_LN	Laos_Hoabinhian.SG	Longlin	0.192	-0.510	1.318	0.079	0.056	0.123	0.2570	0.1981	-0.505	1.3074
Songshan_o1	Upper_YR_LN	Laos_Hoabinhian.SG	Dushan	0.287	-0.433	1.145	0.154	0.115	0.215	0.5948	0.2964	-0.422	1.1264
Songshan_o2	Upper_YR_LN	Laos_Hoabinhian.SG	Dushan	0.149	-0.464	1.315	0.091	0.078	0.142	0.0007	0.1554	-0.457	1.3018
Songshan	Upper_YR_LN	Laos_Hoabinhian.SG	Dushan	0.580	-0.284	0.703	0.052	0.042	0.084	0.0000	0.5838	-0.280	0.6963
Songshan_o1	Upper_YR_LN	Laos_Hoabinhian.SG	Baojianshan	0.658	-0.949	1.291	0.151	0.294	0.356	0.1414	0.6661	-0.901	1.2352
Songshan_o2	Upper_YR_LN	Laos_Hoabinhian.SG	Baojianshan	0.231	-1.184	1.953	0.128	0.249	0.337	0.0041	0.2456	-1.144	1.8992
Songshan	Upper_YR_LN	Laos_Hoabinhian.SG	Baojianshan	0.708	-0.526	0.819	0.042	0.079	0.105	0.0000	0.7101	-0.519	0.8089
Songshan_o1	Upper_YR_LN	Ami.DG	Atayal.DG	0.600	1.685	-1.286	0.206	0.895	0.925	0.8665	0.5894	1.3356	-0.925
Songshan_o2	Upper_YR_LN	Ami.DG	Atayal.DG	0.184	-1.689	2.505	0.182	1.866	1.868	0.7453	0.1829	-0.178	0.9959
Songshan	Upper_YR_LN	Ami.DG	Atayal.DG	0.663	-1.731	2.068	0.161	2.353	2.278	0.2705	0.5873	0.7021	-0.289
Songshan_o1	Upper_YR_LN	Ami.DG	Longlin	0.467	0.244	0.289	0.095	0.070	0.113	0.4273	0.4600	0.2415	0.2984
Songshan_o2	Upper_YR_LN	Ami.DG	Longlin	0.249	0.291	0.459	0.049	0.041	0.068	0.0510	0.2490	0.2897	0.4612
Songshan	Upper_YR_LN	Ami.DG	Longlin	0.580	0.292	0.129	0.032	0.023	0.035	0.0110	0.5788	0.2920	0.1291
Songshan_o1	Upper_YR_LN	Ami.DG	Dushan	0.445	0.208	0.347	0.098	0.074	0.119	0.7733	0.4443	0.2060	0.3496
Songshan_o2	Upper_YR_LN	Ami.DG	Dushan	0.361	0.310	0.328	0.049	0.046	0.061	0.6711	0.3609	0.3099	0.3290
Songshan	Upper_YR_LN	Ami.DG	Dushan	0.617	0.269	0.113	0.026	0.024	0.027	0.4874	0.6169	0.2691	0.1139
Songshan_o1	Upper_YR_LN	Ami.DG	Baojianshan	0.567	0.278	0.155	0.090	0.074	0.083	0.8018	0.5651	0.2782	0.1566
Songshan_o2	Upper_YR_LN	Ami.DG	Baojianshan	0.364	0.383	0.254	0.045	0.042	0.042	0.1557	0.3633	0.3827	0.2539
Songshan	Upper_YR_LN	Ami.DG	Baojianshan	0.626	0.292	0.082	0.025	0.023	0.020	0.1329	0.6256	0.2920	0.0822
Songshan_o1	Upper_YR_LN	Atayal.DG	Longlin	0.471	0.274	0.255	0.100	0.056	0.124	0.1272	0.4628	0.2700	0.2670
Songshan_o2	Upper_YR_LN	Atayal.DG	Longlin	0.230	0.373	0.397	0.051	0.041	0.070	0.1577	0.2293	0.3706	0.4000
Songshan	Upper_YR_LN	Atayal.DG	Longlin	0.598	0.269	0.133	0.035	0.020	0.036	0.0285	0.5975	0.2692	0.1332
Songshan_o1	Upper_YR_LN	Atayal.DG	Dushan	0.427	0.249	0.325	0.103	0.058	0.125	0.3531	0.4266	0.2475	0.3258
Songshan_o2	Upper_YR_LN	Atayal.DG	Dushan	0.337	0.401	0.261	0.049	0.043	0.063	0.8871	0.3367	0.4003	0.2629
Songshan	Upper_YR_LN	Atayal.DG	Dushan	0.636	0.252	0.112	0.026	0.021	0.027	0.6909	0.6360	0.2517	0.1122
Songshan_o1	Upper_YR_LN	Atayal.DG	Baojianshan	0.568	0.305	0.126	0.084	0.055	0.087	0.3969	0.5670	0.3045	0.1284
Songshan_o2	Upper_YR_LN	Atayal.DG	Baojianshan	0.324	0.459	0.218	0.045	0.039	0.041	0.4252	0.3238	0.4579	0.2182
Songshan	Upper_YR_LN	Atayal.DG	Baojianshan	0.645	0.270	0.085	0.024	0.020	0.021	0.3391	0.6445	0.2703	0.0850
Songshan_o1	Upper_YR_LN	Longlin	Dushan	0.638	-15.578	15.940	2.287	67.118	66.095	0.4405	-2.777	230.30	-226.5
Songshan_o2	Upper_YR_LN	Longlin	Dushan	-1.172	8.311	-6.139	1.358	7.012	5.746	0.6591	0.0581	1.5825	-0.640
Songshan	Upper_YR_LN	Longlin	Dushan	1.229	-2.741	2.512	0.269	1.166	0.952	0.0002	1.1363	-2.250	2.1144
Songshan_o1	Upper_YR_LN	Longlin	Baojianshan	0.050	1.957	-1.007	0.229	0.555	0.386	0.3056	0.1073	1.7728	-0.880
Songshan_o2	Upper_YR_LN	Longlin	Baojianshan	-0.281	2.211	-0.931	0.146	0.298	0.192	0.9283	-0.262	2.1643	-0.901
Songshan	Upper_YR_LN	Longlin	Baojianshan	-2.204	7.541	-4.337	2.300	5.707	3.428	0.1757	-0.374	2.9654	-1.591
Songshan_o1	Upper_YR_LN	Dushan	Baojianshan	0.025	1.961	-0.986	0.257	0.558	0.380	0.8122	0.0785	1.8041	-0.882
Songshan_o2	Upper_YR_LN	Dushan	Baojianshan	0.045	2.122	-1.167	0.143	0.371	0.291	0.7360	0.0613	2.0484	-1.109
Songshan	Upper_YR_LN	Dushan	Baojianshan	0.303	1.845	-1.148	0.141	0.424	0.312	0.0076	0.3299	1.7383	-1.068
Songshan_o1	YR_MN	Laos_Hoabinhian.SG	Ami.DG	0.410	0.237	0.353	0.070	0.051	0.063	0.5279	0.4090	0.2379	0.3529
Songshan_o2	YR_MN	Laos_Hoabinhian.SG	Ami.DG	0.469	0.146	0.386	0.047	0.028	0.042	0.0170	0.4683	0.1460	0.3855
Songshan	YR_MN	Laos_Hoabinhian.SG	Ami.DG	0.677	0.052	0.271	0.027	0.015	0.024	0.0358	0.6766	0.0517	0.2715
Songshan_o1	YR_MN	Laos_Hoabinhian.SG	Atayal.DG	0.415	0.230	0.355	0.073	0.052	0.055	0.1215	0.4144	0.2314	0.3541
Songshan_o2	YR_MN	Laos_Hoabinhian.SG	Atayal.DG	0.444	0.106	0.451	0.045	0.030	0.040	0.0928	0.4437	0.1062	0.4500
Songshan	YR_MN	Laos_Hoabinhian.SG	Atayal.DG	0.705	0.043	0.252	0.026	0.015	0.021	0.0169	0.7052	0.0427	0.2520
Songshan_o1	YR_MN	Laos_Hoabinhian.SG	Longlin	0.092	-0.435	1.343	0.093	0.087	0.154	0.9684	0.0991	-0.427	1.3282
Songshan_o2	YR_MN	Laos_Hoabinhian.SG	Longlin	-0.084	-0.447	1.531	0.082	0.059	0.121	0.6095	-0.079	-0.443	1.5230
Songshan	YR_MN	Laos_Hoabinhian.SG	Longlin	0.163	-0.503	1.340	0.103	0.073	0.168	0.1649	0.1736	-0.494	1.3212
Songshan_o1	YR_MN	Laos_Hoabinhian.SG	Dushan	0.196	-0.394	1.198	0.120	0.127	0.216	0.4904	0.2065	-0.380	1.1739
Songshan_o2	YR_MN	Laos_Hoabinhian.SG	Dushan	0.324	-0.416	1.091	0.074	0.077	0.128	0.0011	0.3284	-0.409	1.0814
Songshan	YR_MN	Laos_Hoabinhian.SG	Dushan	0.676	-0.171	0.495	0.046	0.039	0.078	0.0000	0.6782	-0.167	0.4889
Songshan_o1	YR_MN	Laos_Hoabinhian.SG	Baojianshan	0.470	-0.914	1.444	0.143	0.364	0.457	0.0597	0.4947	-0.827	1.3326
Songshan_o2	YR_MN	Laos_Hoabinhian.SG	Baojianshan	0.349	-1.061	1.712	0.122	0.244	0.331	0.0041	0.3626	-1.021	1.6587
Songshan	YR_MN	Laos_Hoabinhian.SG	Baojianshan	0.763	-0.358	0.595	0.039	0.075	0.104	0.0000	0.7651	-0.350	0.5856
Songshan_o1	YR_MN	Ami.DG	Atayal.DG	0.498	2.806	-2.304	0.306	1.842	1.924	0.5595	0.4450	1.6413	-1.086
Songshan_o2	YR_MN	Ami.DG	Atayal.DG	0.313	-1.270	1.957	0.156	1.387	1.344	0.7401	0.2762	-0.342	1.0663
Songshan	YR_MN	Ami.DG	Atayal.DG	0.201	8.501	-7.702	39.873	945.691	906.117	0.2117	31.356	-385.9	355.57
Songshan_o1	YR_MN	Ami.DG	Longlin	0.296	0.220	0.484	0.066	0.059	0.083	0.5768	0.2944	0.2189	0.4865
Songshan_o2	YR_MN	Ami.DG	Longlin	0.306	0.251	0.443	0.050	0.039	0.062	0.1868	0.3054	0.2497	0.4448
Songshan	YR_MN	Ami.DG	Longlin	0.608	0.232	0.160	0.032	0.024	0.035	0.2298	0.6069	0.2327	0.1603
Songshan_o1	YR_MN	Ami.DG	Dushan	0.329	0.193	0.478	0.075	0.071	0.093	0.8327	0.3282	0.1920	0.4796
Songshan_o2	YR_MN	Ami.DG	Dushan	0.427	0.257	0.316	0.047	0.048	0.055	0.6010	0.4265	0.2572	0.3162
Songshan	YR_MN	Ami.DG	Dushan	0.668	0.209	0.123	0.026	0.028	0.029	0.6044	0.6673	0.2096	0.1229
Songshan_o1	YR_MN	Ami.DG	Baojianshan	0.429	0.286	0.285	0.072	0.073	0.070	0.4996	0.4287	0.2861	0.2851
Songshan_o2	YR_MN	Ami.DG	Baojianshan	0.430	0.323	0.247	0.048	0.044	0.041	0.3638	0.4301	0.3226	0.2472
Songshan	YR_MN	Ami.DG	Baojianshan	0.678	0.227	0.095	0.025	0.025	0.021	0.7681	0.6777	0.2273	0.0948
Songshan_o1	YR_MN	Atayal.DG	Longlin	0.287	0.231	0.482	0.070	0.047	0.078	0.2231	0.2854	0.2296	0.4849
Songshan_o2	YR_MN	Atayal.DG	Longlin	0.310	0.340	0.350	0.052	0.041	0.069	0.2983	0.3082	0.3387	0.3530
Songshan	YR_MN	Atayal.DG	Longlin	0.632	0.224	0.143	0.035	0.020	0.036	0.0655	0.6314	0.2242	0.1442
Songshan_o1	YR_MN	Atayal.DG	Dushan	0.313	0.216	0.471	0.077	0.057	0.087	0.5494	0.3121	0.2150	0.4728
Songshan_o2	YR_MN	Atayal.DG	Dushan	0.405	0.361	0.235	0.046	0.045	0.058	0.7323	0.4044	0.3594	0.2361
Songshan	YR_MN	Atayal.DG	Dushan	0.687	0.204	0.109	0.027	0.023	0.030	0.1765	0.6865	0.2040	0.1093
Songshan_o1	YR_MN	Atayal.DG	Baojianshan	0.433	0.286	0.282	0.071	0.058	0.066	0.2364	0.4330	0.2848	0.2820
Songshan_o2	YR_MN	Atayal.DG	Baojianshan	0.401	0.407	0.192	0.046	0.040	0.041	0.5686	0.4018	0.4061	0.1920
Songshan	YR_MN	Atayal.DG	Baojianshan	0.697	0.218	0.085	0.024	0.022	0.021	0.2916	0.6966	0.2184	0.0848
Songshan_o1	YR_MN	Longlin	Dushan	2.526	-31.082	29.556	33.030	461.026	428.166	0.5304	-223.9	3187.0	-2962.
Songshan_o2	YR_MN	Longlin	Dushan	-3.863	17.512	-12.648	9.628	38.835	29.256	0.6173	19.425	-76.70	58.281
Songshan	YR_MN	Longlin	Dushan	1.077	-1.426	1.349	0.152	0.587	0.464	0.0002	1.0344	-1.236	1.2023
Songshan_o1	YR_MN	Longlin	Baojianshan	-0.085	2.021	-0.937	0.251	0.653	0.434	0.3276	-0.000	1.7695	-0.768
Songshan_o2	YR_MN	Longlin	Baojianshan	-0.290	2.291	-1.001	0.162	0.362	0.231	0.8584	-0.263	2.2236	-0.960
Songshan	YR_MN	Longlin	Baojianshan	159.189	-379.275	221.086	68152.851	163658.039	95505.379	0.1472	82592.	-19845	115864
Songshan_o1	YR_MN	Dushan	Baojianshan	0.033	1.929	-0.962	0.196	0.578	0.432	0.8140	0.0815	1.7474	-0.828
Songshan_o2	YR_MN	Dushan	Baojianshan	0.249	1.844	-1.094	0.113	0.350	0.285	0.6748	0.2645	1.7687	-1.033
Songshan	YR_MN	Dushan	Baojianshan	0.389	1.666	-1.055	0.154	0.529	0.394	0.0042	0.4361	1.4805	-0.916
Songshan	Laos_Hoabinhian.SG	Ami.DG	Atayal.DG	0.567	14.599	-14.166	1.028	23.043	23.954	0.3094	-0.929	-23.29	25.228
Songshan_o1	Laos_Hoabinhian.SG	Ami.DG	Atayal.DG	0.217	3.955	-3.173	0.227	2.957	2.996	0.4625	0.2007	1.5486	-0.749
Songshan_o2	Laos_Hoabinhian.SG	Ami.DG	Atayal.DG	-0.699	-11.322	13.020	4.997	81.857	86.822	0.6246	3.2328	35.896	-38.12
Songshan	Laos_Hoabinhian.SG	Ami.DG	Longlin	-0.687	-0.121	1.808	0.076	0.072	0.135	0.2045	-0.681	-0.116	1.7975
Songshan_o1	Laos_Hoabinhian.SG	Ami.DG	Longlin	-0.903	-0.272	2.175	0.305	0.206	0.493	0.8775	-0.829	-0.223	2.0522
Songshan_o2	Laos_Hoabinhian.SG	Ami.DG	Longlin	-0.322	0.062	1.261	0.057	0.054	0.101	0.6244	-0.318	0.0647	1.2534
Songshan	Laos_Hoabinhian.SG	Ami.DG	Dushan	-2.170	-1.808	4.978	0.802	0.948	1.732	0.0000	-1.860	-1.440	4.3012
Songshan_o1	Laos_Hoabinhian.SG	Ami.DG	Dushan	-0.751	-0.212	1.963	0.328	0.255	0.561	0.3455	-0.663	-0.142	1.8063
Songshan_o2	Laos_Hoabinhian.SG	Ami.DG	Dushan	-0.919	-0.333	2.252	0.301	0.278	0.565	0.0000	-0.851	-0.271	2.1232
Songshan	Laos_Hoabinhian.SG	Ami.DG	Baojianshan	44.522	21.727	-65.249	250.150	117.596	367.720	0.0000	-1114.	-523.8	1639.4
Songshan_o1	Laos_Hoabinhian.SG	Ami.DG	Baojianshan	17.623	5.432	-22.055	109.127	29.910	139.005	0.0182	-542.6	-148.1	691.83
Songshan_o2	Laos_Hoabinhian.SG	Ami.DG	Baojianshan	-1.554	-0.037	2.591	0.609	0.253	0.841	0.0007	-1.365	0.0350	2.3302
Songshan	Laos_Hoabinhian.SG	Atayal.DG	Longlin	-0.652	-0.037	1.689	0.066	0.050	0.105	0.1310	-0.647	-0.034	1.6823
Songshan_o1	Laos_Hoabinhian.SG	Atayal.DG	Longlin	-0.873	-0.262	2.135	0.277	0.178	0.441	0.9080	-0.812	-0.224	2.0371
Songshan_o2	Laos_Hoabinhian.SG	Atayal.DG	Longlin	-0.318	0.102	1.216	0.056	0.051	0.098	0.5730	-0.314	0.1043	1.2101
Songshan	Laos_Hoabinhian.SG	Atayal.DG	Dushan	-1.503	-0.919	3.422	0.346	0.362	0.688	0.0000	-1.422	-0.834	3.2578
Songshan_o1	Laos_Hoabinhian.SG	Atayal.DG	Dushan	-0.664	-0.099	1.763	0.259	0.177	0.416	0.3013	-0.608	-0.060	1.6692
Songshan_o2	Laos_Hoabinhian.SG	Atayal.DG	Dushan	-0.857	-0.236	2.093	0.277	0.250	0.516	0.0000	-0.793	-0.177	1.9715
Songshan	Laos_Hoabinhian.SG	Atayal.DG	Baojianshan	-12.072	-4.485	17.557	13.549	5.779	19.300	0.0000	4.1554	2.4238	-5.579
Songshan_o1	Laos_Hoabinhian.SG	Atayal.DG	Baojianshan	63.455	19.197	-81.653	39200.956	11577.865	50778.801	0.0198	-58636	-17298	75935.
Songshan_o2	Laos_Hoabinhian.SG	Atayal.DG	Baojianshan	-1.252	0.162	2.090	0.437	0.168	0.587	0.0013	-1.145	0.1972	1.9481
Songshan	Laos_Hoabinhian.SG	Longlin	Dushan	-0.603	2.009	-0.406	0.059	0.184	0.171	0.9304	-0.601	1.9912	-0.390
Songshan_o1	Laos_Hoabinhian.SG	Longlin	Dushan	-0.558	3.203	-1.645	0.218	3.420	3.358	0.6351	-0.485	-1.661	3.1468
Songshan_o2	Laos_Hoabinhian.SG	Longlin	Dushan	-0.370	1.635	-0.265	0.066	0.321	0.356	0.3760	-0.377	1.5613	-0.183
Songshan	Laos_Hoabinhian.SG	Longlin	Baojianshan	-0.481	1.790	-0.309	0.073	0.101	0.136	0.7942	-0.481	1.7849	-0.303
Songshan_o1	Laos_Hoabinhian.SG	Longlin	Baojianshan	-0.351	1.724	-0.373	0.189	0.211	0.342	0.5478	-0.354	1.7013	-0.347
Songshan_o2	Laos_Hoabinhian.SG	Longlin	Baojianshan	-0.380	1.392	-0.013	0.153	0.184	0.325	0.7510	-0.400	1.3672	0.0337
Songshan	Laos_Hoabinhian.SG	Dushan	Baojianshan	1.337	4.589	-4.926	0.844	1.435	2.224	0.6188	1.0128	4.0056	-4.018
Songshan_o1	Laos_Hoabinhian.SG	Dushan	Baojianshan	-0.021	1.989	-0.968	0.396	0.445	0.782	0.8745	-0.109	1.8706	-0.761
Songshan_o2	Laos_Hoabinhian.SG	Dushan	Baojianshan	2.188	5.661	-6.849	4.016	6.186	10.165	0.9445	-3.501	-3.133	7.6354
Songshan	Ami.DG	Atayal.DG	Longlin	9.400	-9.171	0.770	10.006	10.530	0.957	0.1918	-2.196	3.0731	0.1235
Songshan_o1	Ami.DG	Atayal.DG	Longlin	3.415	-2.731	0.315	3.034	2.857	0.438	0.4397	0.5087	-0.008	0.4993
Songshan_o2	Ami.DG	Atayal.DG	Longlin	6.808	-7.637	1.829	19.475	24.053	4.675	0.7081	-48.75	61.019	-11.26
Songshan	Ami.DG	Atayal.DG	Dushan	18.790	-19.331	1.541	43.969	47.765	4.065	0.2130	-78.04	85.908	-6.867
Songshan_o1	Ami.DG	Atayal.DG	Dushan	4.633	-3.684	0.051	6.804	5.979	1.115	0.3409	-5.422	5.1305	1.2922
Songshan_o2	Ami.DG	Atayal.DG	Dushan	-11.017	13.904	-1.886	242.789	283.845	41.075	0.7147	-387.6	453.15	-64.52
Songshan	Ami.DG	Atayal.DG	Baojianshan	22.367	-22.379	1.012	63.121	66.231	3.299	0.1884	-134.9	142.74	-6.771
Songshan_o1	Ami.DG	Atayal.DG	Baojianshan	5.313	-4.456	0.143	5.285	5.265	0.438	0.4629	-0.244	1.0628	0.1814
Songshan_o2	Ami.DG	Atayal.DG	Baojianshan	-8.275	9.957	-0.682	39.612	43.118	3.551	0.6829	153.02	-165.7	13.688
Songshan	Ami.DG	Longlin	Dushan	0.575	2.703	-2.278	0.132	0.486	0.520	0.0000	0.5672	2.6138	-2.181
Songshan_o1	Ami.DG	Longlin	Dushan	-0.777	-55.317	57.094	2425.706	148707.226	151132.280	0.4355	2186.6	130198	-13238
Songshan_o2	Ami.DG	Longlin	Dushan	0.263	1.777	-1.039	0.072	0.308	0.300	0.5027	0.2642	1.7164	-0.980
Songshan	Ami.DG	Longlin	Baojianshan	0.191	1.739	-0.931	0.062	0.139	0.113	0.0562	0.1932	1.7290	-0.922
Songshan_o1	Ami.DG	Longlin	Baojianshan	-0.009	1.957	-0.947	0.146	0.456	0.350	0.2308	0.0193	1.8306	-0.849
Songshan_o2	Ami.DG	Longlin	Baojianshan	0.119	1.402	-0.521	0.055	0.144	0.111	0.7169	0.1233	1.3851	-0.508
Songshan	Ami.DG	Dushan	Baojianshan	-0.378	3.880	-2.501	0.289	0.919	0.681	0.0061	-0.315	3.6386	-2.322
Songshan_o1	Ami.DG	Dushan	Baojianshan	-0.089	2.148	-1.058	0.214	0.662	0.489	0.8574	-0.031	1.9398	-0.908
Songshan_o2	Ami.DG	Dushan	Baojianshan	-0.267	3.331	-2.064	0.339	1.231	0.929	0.4516	-0.150	2.8625	-1.711
Songshan	Atayal.DG	Longlin	Dushan	0.560	2.811	-2.371	0.122	0.503	0.555	0.0000	0.5495	2.7145	-2.264
Songshan_o1	Atayal.DG	Longlin	Dushan	0.583	-20.121	20.538	2.677	139.823	137.581	0.4116	-9.788	641.24	-630.4
Songshan_o2	Atayal.DG	Longlin	Dushan	0.305	1.745	-1.051	0.066	0.311	0.305	0.5760	0.3059	1.6853	-0.991
Songshan	Atayal.DG	Longlin	Baojianshan	0.212	1.723	-0.935	0.047	0.124	0.111	0.0714	0.2134	1.7139	-0.927
Songshan_o1	Atayal.DG	Longlin	Baojianshan	0.034	1.894	-0.929	0.104	0.374	0.307	0.2722	0.0502	1.8078	-0.858
Songshan_o2	Atayal.DG	Longlin	Baojianshan	0.150	1.372	-0.522	0.052	0.146	0.112	0.7256	0.1538	1.3560	-0.509
Songshan	Atayal.DG	Dushan	Baojianshan	-0.280	3.627	-2.346	0.207	0.719	0.564	0.0070	-0.242	3.4593	-2.216
Songshan_o1	Atayal.DG	Dushan	Baojianshan	0.005	1.997	-1.002	0.152	0.528	0.418	0.8212	0.0351	1.8608	-0.896
Songshan_o2	Atayal.DG	Dushan	Baojianshan	-0.277	3.360	-2.083	0.351	1.288	0.966	0.4657	-0.136	2.8198	-1.683
Songshan	Longlin	Dushan	Baojianshan	1.267	1.176	-1.443	0.312	0.374	0.191	0.3547	1.2853	1.1331	-1.418
Songshan_o1	Longlin	Dushan	Baojianshan	-0.088	2.051	-0.963	2.234	2.228	0.313	0.8227	2.8870	-0.958	-0.928
Songshan_o2	Longlin	Dushan	Baojianshan	1.217	0.750	-0.967	0.369	0.478	0.186	0.8194	1.2901	0.6262	-0.916

## Sheet: C
f-statistics in the form of f4(Mbuti, Songshan/GaoHuaHua; GaoHuaHua/Songshan, Local ancestry) to test the genetic affinity of Songshan_o2 with GaoHuaHua
pop1	pop2	pop3	pop4	f4	std.err	Z	ABAB	ABBA	SNPs
Mbuti.DG	Songshan	GaoHuaHua	Longlin	-0.007039	0.000482	-14.6	10628	12150	216168
Mbuti.DG	Songshan	GaoHuaHua	Dushan	-0.003332	0.000354	-9.413	26772	28564	537893
Mbuti.DG	Songshan	GaoHuaHua	Baojianshan	-0.005346	0.000353	-15.147	36395	40300	730506
Mbuti.DG	Songshan	GaoHuaHua	BaBanQinCen	0.000105	0.00027	0.39	34115	34044	674622
Mbuti.DG	Songshan	GaoHuaHua	LaCen	-0.000303	0.000315	-0.961	37927	38154	748699
Mbuti.DG	Songshan	GaoHuaHua	Layi	-0.000849	0.000421	-2.017	8863	9013	176385
Mbuti.DG	Songshan	GaoHuaHua	Shenxian	-0.000399	0.000329	-1.213	29161	29393	582009
Mbuti.DG	Songshan	GaoHuaHua	Yiyang	7.2e-05	0.000395	0.183	13211	13192	264274
Mbuti.DG	GaoHuaHua	Songshan	Longlin	-0.00649	0.000494	-13.135	10747	12150	216168
Mbuti.DG	GaoHuaHua	Songshan	Dushan	-0.002369	0.000392	-6.049	27290	28564	537893
Mbuti.DG	GaoHuaHua	Songshan	Baojianshan	-0.004272	0.000368	-11.609	37180	40300	730506
Mbuti.DG	GaoHuaHua	Songshan	BaBanQinCen	0.001249	0.000259	4.826	34887	34044	674622
Mbuti.DG	GaoHuaHua	Songshan	LaCen	0.000799	0.000312	2.56	38752	38154	748699
Mbuti.DG	GaoHuaHua	Songshan	Layi	0.0004	0.000509	0.786	9084	9013	176385
Mbuti.DG	GaoHuaHua	Songshan	Shenxian	0.000735	0.000369	1.993	29821	29393	582009
Mbuti.DG	GaoHuaHua	Songshan	Yiyang	0.001246	0.000424	2.94	13521	13192	264274
Mbuti.DG	Songshan_o1	GaoHuaHua	Longlin	-0.010475	0.00161	-6.506	1141	1396	24350
Mbuti.DG	Songshan_o1	GaoHuaHua	Dushan	-0.005658	0.001032	-5.483	3026	3383	63125
Mbuti.DG	Songshan_o1	GaoHuaHua	Baojianshan	-0.007517	0.00096	-7.829	4154	4800	85958
Mbuti.DG	Songshan_o1	GaoHuaHua	BaBanQinCen	-0.001722	0.000872	-1.975	3904	4040	79288
Mbuti.DG	Songshan_o1	GaoHuaHua	LaCen	-0.001893	0.000856	-2.211	4329	4496	88176
Mbuti.DG	Songshan_o1	GaoHuaHua	Layi	-0.000346	0.001636	-0.212	1080	1087	21236
Mbuti.DG	Songshan_o1	GaoHuaHua	Shenxian	-0.002491	0.000962	-2.588	3336	3508	69397
Mbuti.DG	Songshan_o1	GaoHuaHua	Yiyang	-0.002456	0.001392	-1.765	1505	1582	31168
Mbuti.DG	GaoHuaHua	Songshan_o1	Longlin	-0.009705	0.001534	-6.328	1160	1396	24350
Mbuti.DG	GaoHuaHua	Songshan_o1	Dushan	-0.004404	0.001012	-4.352	3105	3383	63125
Mbuti.DG	GaoHuaHua	Songshan_o1	Baojianshan	-0.006949	0.000952	-7.296	4203	4800	85958
Mbuti.DG	GaoHuaHua	Songshan_o1	BaBanQinCen	-0.001512	0.000863	-1.751	3920	4040	79288
Mbuti.DG	GaoHuaHua	Songshan_o1	LaCen	-0.00136	0.000831	-1.636	4376	4496	88176
Mbuti.DG	GaoHuaHua	Songshan_o1	Layi	-0.001775	0.001688	-1.052	1050	1087	21236
Mbuti.DG	GaoHuaHua	Songshan_o1	Shenxian	-0.000521	0.00096	-0.542	3472	3508	69397
Mbuti.DG	GaoHuaHua	Songshan_o1	Yiyang	-0.002114	0.001303	-1.622	1516	1582	31168
Mbuti.DG	Songshan_o2	GaoHuaHua	Longlin	-0.010398	0.000929	-11.193	3887	4745	82534
Mbuti.DG	Songshan_o2	GaoHuaHua	Dushan	-0.006124	0.000653	-9.377	10262	11574	214327
Mbuti.DG	Songshan_o2	GaoHuaHua	Baojianshan	-0.008689	0.000587	-14.794	13893	16431	292011
Mbuti.DG	Songshan_o2	GaoHuaHua	BaBanQinCen	-0.002879	0.000509	-5.656	13092	13868	269557
Mbuti.DG	Songshan_o2	GaoHuaHua	LaCen	-0.003208	0.000545	-5.888	14640	15600	299270
Mbuti.DG	Songshan_o2	GaoHuaHua	Layi	-0.003446	0.000939	-3.67	3527	3775	72029
Mbuti.DG	Songshan_o2	GaoHuaHua	Shenxian	-0.002682	0.00058	-4.625	11406	12035	234513
Mbuti.DG	Songshan_o2	GaoHuaHua	Yiyang	-0.001889	0.000724	-2.608	5092	5292	105644
Mbuti.DG	GaoHuaHua	Songshan_o2	Longlin	-0.010484	0.000882	-11.893	3880	4745	82534
Mbuti.DG	GaoHuaHua	Songshan_o2	Dushan	-0.005967	0.000608	-9.82	10295	11574	214327
Mbuti.DG	GaoHuaHua	Songshan_o2	Baojianshan	-0.007426	0.000579	-12.823	14262	16431	292011
Mbuti.DG	GaoHuaHua	Songshan_o2	BaBanQinCen	-0.002211	0.000508	-4.356	13272	13868	269557
Mbuti.DG	GaoHuaHua	Songshan_o2	LaCen	-0.002758	0.000505	-5.457	14775	15600	299270
Mbuti.DG	GaoHuaHua	Songshan_o2	Layi	-0.003521	0.000942	-3.737	3521	3775	72029
Mbuti.DG	GaoHuaHua	Songshan_o2	Shenxian	-0.003063	0.000585	-5.235	11316	12035	234513
Mbuti.DG	GaoHuaHua	Songshan_o2	Yiyang	-0.001689	0.000743	-2.274	5113	5292	105644

## Sheet: D
f-statistics in the form of f4(Mbuti, modern Guizhou; potential Tai-Kadai ancestors, potential Hmong-Mien ancestors) test the genetic affinity of local ancestry with Songshan populations
Summary
#	Population	Min Z-score	Max Z-score	Min f4	Max f4	Abs(Min) + Abs(Max)
1	Maonan_Pingtang ( n=11 )	-3.052	0.775	-0.001191	0.000327	3.827
2	Bouyei_Ceheng ( n=10 )	-3.662	0.453	-0.001446	0.0002	4.115
3	Yao_Wangmo ( n=10 )	1.336	6.485	0.000763	0.002458	7.821
4	She_Majiang ( n=10 )	2.804	9.741	0.001602	0.003402	12.545
5	Miao_Ceheng ( n=10 )	4.639	15.538	0.002596	0.005064	20.177
Details
Note: Yiyang, BaBanQinCen, Shenxian, Layi are more close to Tai-Kadai speakers. And GaoHuaHua, Songshan_o2 are more close to Hmong-Mien speakers according to Want et al. 2021.
pop1	pop2	pop3	pop4	f4	std.err	Z	ABAB	ABBA	SNPs
Mbuti.DG	Maonan_Pingtang	Yiyang	GaoHuaHua	-0.001191	0.00039	-3.052	13027	13342	263978
Mbuti.DG	Maonan_Pingtang	BaBanQinCen	GaoHuaHua	-0.000596	0.000275	-2.164	33814	34215	673898
Mbuti.DG	Maonan_Pingtang	Yiyang	Songshan_o2	-0.00106	0.000555	-1.91	5326	5443	109476
Mbuti.DG	Maonan_Pingtang	BaBanQinCen	Songshan_o2	-0.000207	0.000346	-0.597	14552	14612	289538
Mbuti.DG	Maonan_Pingtang	LaCen	GaoHuaHua	-0.000131	0.000309	-0.423	37947	38045	747898
Mbuti.DG	Maonan_Pingtang	Shenxian	GaoHuaHua	-6.7e-05	0.00034	-0.198	29224	29263	581375
Mbuti.DG	Maonan_Pingtang	Layi	Songshan_o2	0.000267	0.000618	0.432	3958	3937	78209
Mbuti.DG	Maonan_Pingtang	Shenxian	Songshan_o2	0.000255	0.000435	0.586	12508	12445	250035
Mbuti.DG	Maonan_Pingtang	LaCen	Songshan_o2	0.000236	0.000391	0.604	16397	16321	323017
Mbuti.DG	Maonan_Pingtang	Layi	GaoHuaHua	0.000327	0.000422	0.775	8943	8885	176202
Mbuti.DG	Bouyei_Ceheng	Yiyang	GaoHuaHua	-0.001446	0.000395	-3.662	13005	13386	263978
Mbuti.DG	Bouyei_Ceheng	BaBanQinCen	GaoHuaHua	-0.000764	0.000281	-2.719	33776	34291	673896
Mbuti.DG	Bouyei_Ceheng	Yiyang	Songshan_o2	-0.001315	0.000561	-2.343	5318	5462	109478
Mbuti.DG	Bouyei_Ceheng	LaCen	GaoHuaHua	-0.000685	0.000315	-2.17	37774	38286	747896
Mbuti.DG	Bouyei_Ceheng	BaBanQinCen	Songshan_o2	-0.000376	0.000364	-1.034	14542	14651	289540
Mbuti.DG	Bouyei_Ceheng	LaCen	Songshan_o2	-0.000228	0.000396	-0.577	16356	16430	323020
Mbuti.DG	Bouyei_Ceheng	Layi	Songshan_o2	-0.000331	0.000642	-0.516	3932	3958	78209
Mbuti.DG	Bouyei_Ceheng	Shenxian	GaoHuaHua	-0.000149	0.000354	-0.421	29200	29287	581373
Mbuti.DG	Bouyei_Ceheng	Layi	GaoHuaHua	-0.000153	0.000435	-0.352	8912	8939	176201
Mbuti.DG	Bouyei_Ceheng	Shenxian	Songshan_o2	0.0002	0.000442	0.453	12517	12467	250036
Mbuti.DG	Yao_Wangmo	Yiyang	Songshan_o2	0.000763	0.000571	1.336	5449	5365	109479
Mbuti.DG	Yao_Wangmo	Layi	Songshan_o2	0.001958	0.000672	2.912	4029	3875	78209
Mbuti.DG	Yao_Wangmo	Yiyang	GaoHuaHua	0.001402	0.000403	3.477	13395	13025	263979
Mbuti.DG	Yao_Wangmo	BaBanQinCen	Songshan_o2	0.001395	0.000368	3.786	14822	14418	289541
Mbuti.DG	Yao_Wangmo	Shenxian	Songshan_o2	0.001824	0.000453	4.022	12735	12279	250035
Mbuti.DG	Yao_Wangmo	LaCen	Songshan_o2	0.0017	0.000407	4.174	16653	16104	323021
Mbuti.DG	Yao_Wangmo	Layi	GaoHuaHua	0.002458	0.000428	5.749	9154	8721	176201
Mbuti.DG	Yao_Wangmo	Shenxian	GaoHuaHua	0.002091	0.000361	5.791	29942	28727	581370
Mbuti.DG	Yao_Wangmo	BaBanQinCen	GaoHuaHua	0.001692	0.000292	5.804	34672	33532	673894
Mbuti.DG	Yao_Wangmo	LaCen	GaoHuaHua	0.002119	0.000327	6.485	38888	37303	747895
Mbuti.DG	She_Majiang	Yiyang	Songshan_o2	0.001602	0.000571	2.804	5470	5295	109479
Mbuti.DG	She_Majiang	Layi	Songshan_o2	0.002412	0.000674	3.578	4039	3850	78209
Mbuti.DG	She_Majiang	LaCen	Songshan_o2	0.002457	0.000401	6.123	16789	15995	323020
Mbuti.DG	She_Majiang	Shenxian	Songshan_o2	0.002808	0.000453	6.192	12844	12142	250036
Mbuti.DG	She_Majiang	Yiyang	GaoHuaHua	0.002463	0.000392	6.276	13519	12869	263981
Mbuti.DG	She_Majiang	BaBanQinCen	Songshan_o2	0.002357	0.000366	6.448	14942	14259	289543
Mbuti.DG	She_Majiang	Layi	GaoHuaHua	0.003402	0.000425	7.999	9247	8648	176201
Mbuti.DG	She_Majiang	BaBanQinCen	GaoHuaHua	0.002794	0.000298	9.377	35061	33179	673902
Mbuti.DG	She_Majiang	Shenxian	GaoHuaHua	0.00333	0.000347	9.6	30289	28353	581376
Mbuti.DG	She_Majiang	LaCen	GaoHuaHua	0.003052	0.000313	9.741	39252	36969	747901
Mbuti.DG	Miao_Ceheng	Yiyang	Songshan_o2	0.002596	0.00056	4.639	5554	5270	109477
Mbuti.DG	Miao_Ceheng	Layi	Songshan_o2	0.004099	0.000686	5.975	4117	3796	78209
Mbuti.DG	Miao_Ceheng	Shenxian	Songshan_o2	0.004155	0.000461	9.003	13042	12003	250034
Mbuti.DG	Miao_Ceheng	Yiyang	GaoHuaHua	0.003808	0.000414	9.188	13738	12733	263979
Mbuti.DG	Miao_Ceheng	BaBanQinCen	Songshan_o2	0.003766	0.000375	10.05	15180	14090	289541
Mbuti.DG	Miao_Ceheng	LaCen	Songshan_o2	0.004374	0.000403	10.843	17101	15689	323018
Mbuti.DG	Miao_Ceheng	Layi	GaoHuaHua	0.004976	0.000438	11.363	9404	8527	176201
Mbuti.DG	Miao_Ceheng	Shenxian	GaoHuaHua	0.004858	0.000356	13.645	30796	27971	581372
Mbuti.DG	Miao_Ceheng	BaBanQinCen	GaoHuaHua	0.004389	0.000303	14.488	35657	32700	673897
Mbuti.DG	Miao_Ceheng	LaCen	GaoHuaHua	0.005064	0.000326	15.538	40066	36278	747893

## Sheet: E
admixture modelling of modern Guizhou populations using rotate qpAdm
Method
Targets	Sources	Fixed outgroups		Population Coverage
Bouyei_Ceheng	# rotation	Mbuti.DG		Yiyang (n=1)	278032	GaoHuaHua (n=7)	980905
Maonan_Pingtang	#YR	Tianyuan		Laos_Hoabinhian.SG (n=1)	452651	Mbuti.DG (n=4)	1120170
Miao_Ceheng	Upper_YR_LN	Liangdao2		Songshan_o2 (n=3)	469641	YR_MN (n=8)	1140017
She_Majiang		Laos_Hoabinhian.SG		Dushan (n=1)	572636	Upper_YR_LN (n=7)	1141446
Yao_Wangmo	#Historical	YR_MN		Hmong (n=22)	590236	Yao_Wangmo (n=10)	1148882
	Songshan_o2	Qihe3		Qihe3 (n=1)	615571	Bouyei_Ceheng (n=10)	1148896
	Yiyang	Dushan		Baojianshan (n=1)	798320	Miao_Ceheng (n=10)	1148898
		LaCen		LaCen (n=3)	818142	Maonan_Pingtang (n=11)	1148902
	#Hmong	GaoHuaHua		Liangdao2 (n=1)	878459	She_Majiang (n=10)	1148904
	Hmong	Baojianshan		Tianyuan (n=1)	883926
Success
target	source1	source2	source3	ratio1	ratio2	ratio3	std.error1	std.error2	std.error3	tail	Jackknife1	Jackknife2	Jackknife3
She_Majiang			Songshan_o2			0			0	0.1642			1
Miao_Ceheng			Hmong			0			0	0.3309			1
She_Majiang	Upper_YR_LN		Songshan_o2	0.04		0.96	0.028		0.028	0.174	0.0409		0.959
Miao_Ceheng	Upper_YR_LN		Hmong	0.024		0.976	0.012		0.012	0.8344	0.0239		0.976
Yao_Wangmo		Yiyang	Hmong		0.551	0.449		0.036	0.036	0.2744		0.5499	0.45
Bouyei_Ceheng	Upper_YR_LN	Yiyang	Hmong	0.127	0.802	0.071	0.031	0.046	0.035	0.4753	0.1282	0.7992	0.0725
Maonan_Pingtang	Upper_YR_LN	Yiyang	Hmong	0.15	0.746	0.104	0.03	0.047	0.035	0.6262	0.1514	0.7435	0.105
She_Majiang	Upper_YR_LN	Yiyang	Hmong	0.056	0.309	0.635	0.017	0.037	0.031	0.2112	0.0564	0.3077	0.6358
Yao_Wangmo	Upper_YR_LN	Yiyang	Hmong	0.043	0.495	0.462	0.021	0.042	0.034	0.5952	0.0433	0.4939	0.4627
All
target	source1	source2	source3	ratio1	ratio2	ratio3	std.error1	std.error2	std.error3	tail	Jackknife1	Jackknife2	Jackknife3
Upper_YR_LN	Songshan_o2			0.000			0.000			0.0000	1.0000
Upper_YR_LN	Yiyang			0.000			0.000			0.0000	1.0000
Upper_YR_LN	Hmong			0.000			0.000			0.0000	1.0000
Songshan_o2	Yiyang			0.000			0.000			0.0000	1.0000
Songshan_o2	Hmong			0.000			0.000			0.0000	1.0000
Yiyang	Hmong			0.000			0.000			0.0000	1.0000
Bouyei_Ceheng	Upper_YR_LN			0.000			0.000			0.0000	1.0000
Maonan_Pingtang	Upper_YR_LN			0.000			0.000			0.0000	1.0000
Miao_Ceheng	Upper_YR_LN			0.000			0.000			0.0000	1.0000
She_Majiang	Upper_YR_LN			0.000			0.000			0.0000	1.0000
Yao_Wangmo	Upper_YR_LN			0.000			0.000			0.0000	1.0000
Bouyei_Ceheng	Songshan_o2			0.000			0.000			0.0000	1.0000
Maonan_Pingtang	Songshan_o2			0.000			0.000			0.0000	1.0000
Miao_Ceheng	Songshan_o2			0.000			0.000			0.0000	1.0000
She_Majiang	Songshan_o2			0.000			0.000			0.1642	1.0000
Yao_Wangmo	Songshan_o2			0.000			0.000			0.0000	1.0000
Bouyei_Ceheng	Yiyang			0.000			0.000			0.0010	1.0000
Maonan_Pingtang	Yiyang			0.000			0.000			0.0001	1.0000
Miao_Ceheng	Yiyang			0.000			0.000			0.0000	1.0000
She_Majiang	Yiyang			0.000			0.000			0.0000	1.0000
Yao_Wangmo	Yiyang			0.000			0.000			0.0000	1.0000
Bouyei_Ceheng	Hmong			0.000			0.000			0.0000	1.0000
Maonan_Pingtang	Hmong			0.000			0.000			0.0000	1.0000
Miao_Ceheng	Hmong			0.000			0.000			0.3309	1.0000
She_Majiang	Hmong			0.000			0.000			0.0000	1.0000
Yao_Wangmo	Hmong			0.000			0.000			0.0000	1.0000
Bouyei_Ceheng	Upper_YR_LN	Songshan_o2		0.170	0.830		0.042	0.042		0.0000	0.1710	0.8289
Maonan_Pingtang	Upper_YR_LN	Songshan_o2		0.241	0.759		0.035	0.035		0.0000	0.2416	0.7583
Miao_Ceheng	Upper_YR_LN	Songshan_o2		-0.163	1.163		0.032	0.032		0.0011	-0.161	1.1615
She_Majiang	Upper_YR_LN	Songshan_o2		0.040	0.960		0.028	0.028		0.1740	0.0409	0.9590
Yao_Wangmo	Upper_YR_LN	Songshan_o2		0.086	0.914		0.028	0.028		0.0001	0.0861	0.9138
Bouyei_Ceheng	Upper_YR_LN	Yiyang		0.110	0.890		0.037	0.037		0.0089	0.1115	0.8884
Maonan_Pingtang	Upper_YR_LN	Yiyang		0.113	0.887		0.037	0.037		0.0012	0.1148	0.8851
Miao_Ceheng	Upper_YR_LN	Yiyang		-0.767	1.767		0.097	0.097		0.0000	-0.760	1.7606
She_Majiang	Upper_YR_LN	Yiyang		-0.358	1.358		0.069	0.069		0.0000	-0.353	1.3536
Yao_Wangmo	Upper_YR_LN	Yiyang		-0.187	1.187		0.057	0.057		0.0000	-0.183	1.1832
Bouyei_Ceheng	Upper_YR_LN	Hmong		0.595	0.405		0.057	0.057		0.0000	0.5936	0.4063
Maonan_Pingtang	Upper_YR_LN	Hmong		0.621	0.379		0.046	0.046		0.0000	0.6197	0.3802
Miao_Ceheng	Upper_YR_LN	Hmong		0.024	0.976		0.012	0.012		0.8344	0.0239	0.9760
She_Majiang	Upper_YR_LN	Hmong		0.128	0.872		0.017	0.017		0.0000	0.1278	0.8721
Yao_Wangmo	Upper_YR_LN	Hmong		0.175	0.825		0.021	0.021		0.0000	0.1745	0.8254
Bouyei_Ceheng	Songshan_o2	Hmong		2.680	-1.680		0.397	0.397		0.4390	2.6154	-1.615
Maonan_Pingtang	Songshan_o2	Hmong		2.564	-1.564		0.371	0.371		0.3364	2.5059	-1.505
Miao_Ceheng	Songshan_o2	Hmong		0.074	0.926		0.119	0.119		0.3824	0.0737	0.9262
She_Majiang	Songshan_o2	Hmong		1.124	-0.124		0.209	0.209		0.2789	1.0866	-0.086
Yao_Wangmo	Songshan_o2	Hmong		1.675	-0.675		0.320	0.320		0.2762	1.6131	-0.613
Bouyei_Ceheng	Yiyang	Hmong		0.938	0.062		0.041	0.041		0.0240	0.9363	0.0636
Maonan_Pingtang	Yiyang	Hmong		0.932	0.068		0.042	0.042		0.0070	0.9301	0.0698
Miao_Ceheng	Yiyang	Hmong		0.015	0.985		0.030	0.030		0.3070	0.0152	0.9847
She_Majiang	Yiyang	Hmong		0.387	0.613		0.036	0.036		0.0225	0.3863	0.6136
Yao_Wangmo	Yiyang	Hmong		0.551	0.449		0.036	0.036		0.2744	0.5499	0.4500
Bouyei_Ceheng	Upper_YR_LN	Songshan_o2	Hmong	-0.003	2.699	-1.696	0.113	0.522	0.458	0.2919	0.0111	2.5913	-1.602
Maonan_Pingtang	Upper_YR_LN	Songshan_o2	Hmong	0.005	2.549	-1.554	0.113	0.513	0.442	0.2195	0.0206	2.4419	-1.462
Miao_Ceheng	Upper_YR_LN	Songshan_o2	Hmong	0.016	0.059	0.925	0.017	0.115	0.105	0.7413	0.0169	0.0593	0.9237
She_Majiang	Upper_YR_LN	Songshan_o2	Hmong	0.003	1.119	-0.122	0.054	0.336	0.295	0.1589	0.0148	1.0221	-0.036
Yao_Wangmo	Upper_YR_LN	Songshan_o2	Hmong	-0.036	1.826	-0.790	0.078	0.494	0.443	0.1717	-0.020	1.6892	-0.668
Bouyei_Ceheng	Upper_YR_LN	Yiyang	Hmong	0.127	0.802	0.071	0.031	0.046	0.035	0.4753	0.1282	0.7992	0.0725
Maonan_Pingtang	Upper_YR_LN	Yiyang	Hmong	0.150	0.746	0.104	0.030	0.047	0.035	0.6262	0.1514	0.7435	0.1050
Miao_Ceheng	Upper_YR_LN	Yiyang	Hmong	0.025	-0.005	0.980	0.014	0.032	0.028	0.7731	0.0248	-0.004	0.9796
She_Majiang	Upper_YR_LN	Yiyang	Hmong	0.056	0.309	0.635	0.017	0.037	0.031	0.2112	0.0564	0.3077	0.6358
Yao_Wangmo	Upper_YR_LN	Yiyang	Hmong	0.043	0.495	0.462	0.021	0.042	0.034	0.5952	0.0433	0.4939	0.4627
